# Supplementary material for: Parallel evolutionary paths to produce more than one Pseudomonas aeruginosa biofilm phenotype
Source: NPJ Biofilms Microbiomes. 2020 Jan 10;6:2. doi: 10.1038/s41522-019-0113-6 (PMC6954232; doi:10.1038/s41522-019-0113-6)
Supplement: Supplementary file 2 — Supplementary Data 1 [file 41522_2019_113_MOESM2_ESM.xlsx]

## Sheet: Suppl. Data 1 - BF vs PL
Supplementary Data 1 - Differential gene expression analysis under biofilm (BF) and planktonic (PL) growth conditions for each biofilm cluster. List of all genes. Significant changes (FDR ≤ 0.05) are depicted in black; log2-fold changes above ore below the threshold (log2FC ≥ 2 or log2FC ≤ -2) are displayed in bold. The PseudoCAP functional classes are abbreviated as follows: AAsynth - amino acid…
						BF vs PL								significant differential expression?
						all 77 isolates		cluster A		cluster B		cluster C		log2FC ≥ 2 or log2FC ≤ -2; FDR ≤ 0.05 log2FC ≥ 2 or Log2FC ≤ -2; FDR ≤ 0.05
PA14 Locus Tag	PAO1 Locus Tag	PA14 Gene name	Product	Type	PseudoCAP	log2FC	FDR	log2FC	FDR	log2FC	FDR	log2FC	FDR	core	cluster A	cluster B	cluster C
PA0263.1	-	tRNA-Arg	tRNA-Arg	tRNA	ncRNA	0.913253	1	1.84369	0.0521892	-0.0839232	0.965737	0.940215	0.339552
PA0296-PA0297	-	P1		sRNA	ncRNA	-0.209277	1	-0.268881	0.325281	0.0921836	0.860971	-0.200745	0.482153
PA0826.2	-	ssrA	tmRNA	sRNA	ncRNA	-0.254904	1	-1.30878	0.00354911	-0.368617	0.606883	-0.167358	0.738675
PA0836.1	-	P5		sRNA	ncRNA	0.913307	1	1.72037	0.00193025	-0.382155	0.678962	1.31583	0.0154019
PA0887.1	-	P7		sRNA	ncRNA	1.42936	1	1.35454	2.86648e-06	1.47573	1.06148e-05	1.29479	5.8077e-06
PA0976.1	-	tRNA-Lys		tRNA	ncRNA	2.54903	0.199633	2.30536	0.00730028	-0.164503	0.925464	1.53297	0.0719989		x
PA1030.1	-	P8		sRNA	ncRNA	1.12563	1	1.55992	0.000125269	-0.277351	0.675106	0.45337	0.255362
PA1052-PA1053	-	sRNA622		sRNA	ncRNA	-1.29353	1	-2.00383	1.73888e-05	-1.26254	0.0169511	-1.79335	8.28451e-05		x
PA1324.1	-	P9		sRNA	ncRNA	0.391741	1	0.393894	0.403714	0.62094	0.328707	0.152703	0.768667
PA14_00010	PA0001	dnaA	chromosomal replication initiation protein	core	DNAetc	-0.96727	1	-1.52764	5.70614e-11	-0.624455	0.00620035	-1.10578	1.51777e-07
PA14_00020	PA0002	dnaN	DNA polymerase III subunit beta	core	DNAetc	-0.95519	1	-1.26982	1.19981e-09	-0.565996	0.00775148	-1.23481	1.78417e-09
PA14_00030	PA0003	recF	recombination protein F	core	DNAetc	-0.728719	1	-1.40226	3.68885e-08	-0.639234	0.018161	-0.989574	2.40746e-05
PA14_00050	PA0004	gyrB	DNA gyrase subunit B	core	DNAetc	-0.681186	1	-1.16725	4.71908e-08	-0.210358	0.44814	-0.955817	2.47832e-06
PA14_00060	PA0005	-	putative acyltransferase	core	FAPOL	-0.0411399	1	-0.170984	0.325591	0.132493	0.635648	0.0183782	0.932529
PA14_00070	PA0006	-	conserved hypothetical protein	core	SmallTrans	-0.0914654	1	-0.28878	0.0934854	-0.0695217	0.834309	-0.19081	0.280737
PA14_00080	PA0007	-	hypothetical protein	core	Hypoth	0.910589	1	0.912855	0.0113108	0.533911	0.278283	1.82898	3.84097e-06
PA14_00090	PA0008	glyS	glycyl-tRNA synthetase subunit beta	core	TranslEtc	-0.284899	1	-0.408563	0.0128889	0.0600737	0.852091	-0.6106	0.000273519
PA14_00100	PA0009	glyQ	glycyl-tRNA synthetase subunit alpha	core	TranslEtc	-0.403822	1	-0.653511	0.00141303	0.457677	0.0732234	-0.765236	0.000229676
PA14_00110	PA0010	tag	DNA-3-methyladenine glycosidase I	core	DNAetc	0.0772868	1	-0.0439005	0.839347	-0.0381405	0.923395	-0.189896	0.335231
PA14_00120	PA0011	-	lipid A biosynthesis lauroyl acyltransferase	core	CellEnv	0.110609	1	0.0481148	0.785139	-0.16392	0.486121	-0.0645268	0.713786
PA14_00130	PA0012	-	hypothetical protein	core	Hypoth	0.298458	1	0.455787	0.134693	1.22057	0.00100183	0.675207	0.0237014
PA14_00140	PA0013	-	hypothetical protein	core	Membrane	1.88241	1	2.81233	3.75175e-09	0.739864	0.139737	1.98028	3.74173e-06		x
PA14_00150	PA0014	-	hypothetical protein	core	Hypoth	1.04103	1	1.80664	0.000319647	-0.33834	0.68072	0.779608	0.107997
PA14_00160	PA0015	-	TPR repeat-containing protein	core	Hypoth	0.0816844	1	-0.513436	0.0593512	-0.0683723	0.901708	0.792744	0.00343625
PA14_00170	PA0016	trkA	potassium transporter peripheral membrane component	core	SmallTrans	-0.460921	1	-0.476976	0.0150708	0.0330793	0.934781	-0.498649	0.0101798
PA14_00180	PA0017	sun	putative tRNA and rRNA cytosine-C5-methylases	core	TranscRNA	0.380782	1	0.66634	0.00104634	0.546507	0.0267496	0.322258	0.110328
PA14_00190	PA0018	fmt	methionyl-tRNA formyltransferase	core	TranslEtc	0.0519436	1	0.0327082	0.881948	0.171852	0.569848	-0.193589	0.327942
PA14_00200	PA0019	def	peptide deformylase	core	TranslEtc	-0.640592	1	-0.978527	1.32357e-05	-0.160428	0.650605	-0.7776	0.000307748
PA14_00210	PA0020	-	lysin domain-containing protein	core	Putative	-1.06023	1	-1.30491	3.98328e-06	-0.85191	0.00709262	-0.383634	0.143196
PA14_00230	PA0021	smf	putative Rossmann fold nucleotide-binding protein	core	DNAetc	1.55984	1	2.14188	0.00120534	-0.562381	0.579859	2.01986	0.00222809		x		x
PA14_00240	PA0022	-	hypothetical protein	core	TranslEtc	0.0789158	1	0.190701	0.256636	-0.119044	0.670576	0.0254504	0.902302
PA14_00250	PA0023	qor	quinone oxidoreductase	core	EnergMb	-1.56779	1	-1.96752	1.21597e-11	-1.05433	0.000168784	-1.61505	1.64435e-09
PA14_00280	PA0024	hemF	coproporphyrinogen III oxidase	core	Cofactor	-1.60296	1	-1.41623	0.000134306	-1.12349	0.00973179	-1.55946	3.73974e-05
PA14_00290	PA0025	aroE	shikimate 5-dehydrogenase	core	AAsynth	-1.46989	1	-1.70528	3.15985e-07	-1.49128	5.66716e-05	-1.6549	5.10585e-07
PA14_00300	PA0026	plcB	phospholipase C, PlcB	core	Hypoth	-1.22144	1	-1.02252	0.0117217	-1.30603	0.00852131	-0.503994	0.221015
PA14_00310	PA0027	-	putative peptidyl-prolyl isomerase	core	TranslEtc	-0.934956	1	-0.607486	0.154335	-1.48175	0.00483253	-0.144233	0.766982
PA14_00320	PA0028	-	hypothetical protein	core	Hypoth	-1.44435	1	-1.07463	0.0199748	-2.13368	0.000301077	-0.942072	0.0423069			x
PA14_00340	PA0029	-	putative sulfate transporter	core	SmallTrans	1.35213	1	2.35079	0.000103324	-0.231895	0.830653	2.04793	0.000559487		x		x
PA14_00360	PA0030	-	hypothetical protein	core	SmallTrans	0.868447	1	2.0543	3.55549e-06	-0.721792	0.170517	1.52589	0.000259722		x
PA14_00380	PA0031	betC	choline sulfatase	core	AdptProt	0.352997	1	2.33417	2.41564e-06	-0.122336	0.891318	1.80934	0.000107097		x
PA14_00400	PA0032	-	LysR family transcriptional regulator	core	TRs	-0.306833	1	-0.00430369	0.989825	-0.441183	0.0971613	-0.437842	0.0343408
PA14_00410	-	-	putative dioxygenase	other	Cofactor	0.107832	1	0.517758	0.091239	-0.551861	0.169196	-0.0295516	0.941128
PA14_00420	PA0033	-	histidine phosphotransfer domain-containing protein	core	TwoComp	1.0456	1	1.41962	0.000822899	-0.286163	0.685563	0.978804	0.0178351
PA14_00430	PA0034	bvga	putative two-component response regulator	core	TwoComp	1.58015	1	2.43862	7.49452e-08	-0.219514	0.749588	1.61762	7.50919e-05		x
PA14_00440	PA0035	trpA	tryptophan synthase subunit alpha	core	AAsynth	-0.00340607	1	0.214011	0.322465	-0.0915778	0.819159	-0.0186493	0.947069
PA14_00450	PA0036	trpB	tryptophan synthase subunit beta	core	AAsynth	-0.276584	1	-0.157031	0.372473	-0.286156	0.205212	-0.336096	0.0463174
PA14_00460	PA0037	trpI	transcriptional regulator TrpI	core	TRs	-0.254951	1	-0.296364	0.216436	-0.740248	0.0101046	-0.32367	0.176214
PA14_00470	PA0038	-	hypothetical protein	core	Hypoth	-1.52068	1	-2.98925	6.16797e-08	-1.39175	0.013641	-1.60775	0.000628853		x
PA14_00480	PA0039	-	hypothetical protein	core	Hypoth	-1.39651	1	-2.81714	2.39963e-08	-1.34019	0.00884716	-1.93189	1.9502e-05		x
PA14_00490	PA0040	-	putative hemolysin activation/secretion protein	core	ProtExpo	-0.205132	1	-0.260321	0.619848	-0.713332	0.289568	0.298465	0.576846
PA14_00510	PA0041	-	putative hemagglutinin	core	Membrane	-0.00539288	1	0.117307	0.811561	-0.903893	0.101221	-0.0744311	0.888984
PA14_00520	-	-	hypothetical protein	RGP46	Hypoth	1.79375	1	2.49965	7.54665e-06	0.420664	0.606228	1.2531	0.0123808		x
PA14_00530	PA0042	-	hypothetical protein	core	Hypoth	0.234492	1	0.813869	0.00413595	-1.0681	0.00197081	-0.421041	0.140169
PA14_00550	PA0043	-	hypothetical protein	core	Membrane	1.27325	1	1.98535	2.13836e-08	0.0816597	0.894642	1.55077	2.83306e-06
PA14_00560	PA0044	exoT	exoenzyme T	core	Secreted	-0.29066	1	-0.892103	0.213897	-1.11403	0.24604	-0.523423	0.488815
PA14_00570	PA0045	-	putative lipoprotein	core	CellEnv	-1.05827	1	-1.48465	0.00440167	-1.26572	0.0498494	-1.17031	0.0219657
PA14_00580	PA0046	-	putative lipoprotein	core	FAPOL	-1.34807	1	-1.20773	0.0294027	-1.17911	0.0950516	-1.59437	0.00416805
PA14_00590	PA0047	-	putative lipoprotein	core	FAPOL	-0.474127	1	-0.379786	0.393403	-1.0743	0.0464747	-0.387651	0.393765
PA14_00600	PA0048	-	putative transcriptional regulator	core	TRs	-0.0558967	1	0.68424	0.165084	-0.169425	0.861512	0.351002	0.50463
PA14_00620	PA0049	-	hypothetical protein	core	Hypoth	-0.544509	1	-1.43699	0.0574415	0.0534593	0.975178	-0.277096	0.742588
PA14_00630	PA0050	-	hypothetical protein	core	Hypoth	-0.415248	1	-1.34725	0.0068348	0.294879	0.735251	-0.0128822	0.988225
PA14_00640	PA0051	phzH	potential phenazine-modifying enzyme	core	Putative	2.27224	0.906418	2.53467	0.000120785	1.65516	0.0302028	2.81679	3.65996e-05		x		x
PA14_00650	PA0052	-	hypothetical protein	core	Hypoth	-0.520223	1	-0.653641	0.321312	0.0279398	0.985451	1.69976	0.0102666
PA14_00660	PA0054	-	RNA 2'-phosphotransferase-like protein	core	Putative	0.526009	1	0.8679	0.00319288	0.196721	0.697481	0.803852	0.00594925
PA14_00670	PA0055	-	hypothetical protein	core	Hypoth	-0.862056	1	-0.965759	0.000603903	-0.430725	0.247748	-0.923978	0.000909907
PA14_00680	PA0056	-	LysR family transcriptional regulator	core	TRs	1.10397	1	1.70964	8.31827e-05	-0.636338	0.255508	1.39278	0.000956787
PA14_00690	PA0057	-	hypothetical protein	core	Putative	1.38844	1	1.59055	0.000161038	1.01213	0.0431643	1.53554	0.000258333
PA14_00700	PA0058	-	hypothetical protein	core	Cofactor	1.73445	1	2.21502	1.56426e-05	1.22232	0.0355517	1.83348	0.000211699		x
PA14_00710	PA0059	osmC	osmotically inducible protein OsmC	core	AdptProt	-1.53182	1	-2.78439	0.000556608	-0.96462	0.367245	-1.52163	0.0432319		x
PA14_00720	PA0060	-	hypothetical protein	core	Hypoth	-0.76443	1	-1.3536	0.000399957	-0.731233	0.125635	-0.854817	0.0198756
PA14_00730	PA0061	-	hypothetical protein	core	Hypoth	-0.155155	1	-0.112629	0.726996	-0.571741	0.128769	-0.430448	0.143999
PA14_00740	PA0062	-	putative lipoprotein	core	FAPOL	-0.335818	1	0.00762558	0.990239	-0.0159599	0.985889	-0.684416	0.0772736
PA14_00750	PA0063	-	hypothetical protein	core	Putative	-0.466978	1	-0.860717	0.00130756	-0.504268	0.141039	-0.303255	0.265114
PA14_00760	PA0064	-	hypothetical protein	core	Hypoth	-0.0663915	1	0.334693	0.0893748	-0.58025	0.0157808	0.409483	0.0353084
PA14_00770	PA0065	-	hypothetical protein	core	Putative	-0.269789	1	0.214308	0.26081	-0.40955	0.0829307	-0.189804	0.329676
PA14_00780	PA0066	-	hypothetical protein	core	SmallTrans	-0.75766	1	-0.346365	0.0835477	-1.01232	4.74645e-05	-0.775312	0.000163267
PA14_00790	PA0067	prlC	oligopeptidase A	core	TranslEtc	-1.06016	1	-1.53937	2.89526e-08	-0.483529	0.116558	-1.27184	1.27388e-06
PA14_00800	PA0068	-	hypothetical protein	core	NuclSynth	-0.746743	1	-0.803262	0.00667408	-0.15328	0.775768	-0.709466	0.0150614
PA14_00810	PA0069	-	putative DNA repair photolyase	core	DNAetc	1.41768	1	2.29722	3.00432e-07	0.311658	0.625201	1.37123	0.000591087		x
PA14_00820	PA0070	-	hypothetical protein	core	Hypoth	-1.91724	1	-3.62943	2.15903e-07	-1.74846	0.0141411	-2.35158	0.000130493		x		x
PA14_00830	PA0071	-	hypothetical protein	core	Hypoth	-0.797849	1	-1.6244	0.000151593	-0.739066	0.168483	-1.13301	0.00555887
PA14_00850	PA0072	-	hypothetical protein	core	SmallTrans	-0.254945	1	-0.802288	0.0574415	-0.309963	0.666408	-0.238862	0.608756
PA14_00860	PA0073	-	putative ATP-binding component of ABC transporter	core	SmallTrans	-0.189162	1	-1.02274	0.0305316	-0.142956	0.880197	-0.36849	0.467838
PA14_00875	PA0074	ppkA	serine/threonine protein kinase PpkA	core	TranslEtc	-0.418014	1	-0.685993	0.104127	-0.580988	0.321489	-0.729827	0.0821082
PA14_00890	PA0075	-	putative phosphoprotein phosphatase	core	Putative	-0.29964	1	-0.422982	0.328982	-0.724248	0.197891	-0.751026	0.0752651
PA14_00900	PA0076	-	hypothetical protein	core	Hypoth	-0.187979	1	-0.862699	0.0589468	-0.887059	0.135185	-0.734054	0.110277
PA14_00910	PA0077	-	hypothetical protein	core	Hypoth	-0.373079	1	-0.652927	0.145475	-0.406255	0.564861	-0.559013	0.21632
PA14_00925	PA0078	-	hypothetical protein	core	Hypoth	-0.42023	1	-0.964585	0.030867	-0.567362	0.373998	-0.206871	0.679387
PA14_00940	PA0079	-	hypothetical protein	core	Hypoth	-0.718061	1	-1.41986	0.00420844	-0.356246	0.667526	-0.732282	0.137728
PA14_00960	PA0080	-	putative lipoprotein	core	FAPOL	-0.437911	1	-0.65282	0.162214	-0.277039	0.735256	-0.461493	0.339552
PA14_00970	-	-	hypothetical protein	other	Hypoth	-0.839763	1	-1.38763	0.00127028	-1.25632	0.0158641	-1.1517	0.00631322
PA14_00980	PA0081	-	hypothetical protein	core	Hypoth	-0.292398	1	-0.970662	0.0136286	-0.34901	0.577141	-0.132421	0.766982
PA14_00990	PA0082	-	hypothetical protein	core	Hypoth	-0.53114	1	-1.5162	0.0124667	-0.897554	0.273813	-0.732121	0.229501
PA14_01010	PA0083	-	hypothetical protein	core	Hypoth	-1.03106	1	-2.03281	0.00796135	-0.780966	0.487523	-1.89048	0.0120663		x
PA14_01020	PA0084	-	hypothetical protein	core	Hypoth	-0.702942	1	-1.69991	0.0103704	-0.535918	0.612286	-1.38324	0.0335094
PA14_01030	PA0085	-	hypothetical protein	core	Hypoth	-1.0739	1	-2.30694	0.000846736	-0.475914	0.668505	-1.89442	0.00462107		x
PA14_01040	PA0086	-	putative secretion protein	core	ProtExpo	0.0386735	1	-1.45639	0.0102099	-0.298862	0.768298	-0.12243	0.855161
PA14_01060	PA0087	-	hypothetical protein	core	Hypoth	-0.0181636	1	-0.711101	0.227367	-0.196676	0.864669	-0.369799	0.558035
PA14_01070	PA0088	-	hypothetical protein	core	Hypoth	-0.220748	1	-0.963862	0.0858549	-0.476426	0.596386	-0.70663	0.213662
PA14_01080	PA0089	-	hypothetical protein	core	Hypoth	-0.663989	1	-1.24081	0.0878449	-0.473164	0.7041	-1.49855	0.0379561
PA14_01100	PA0090	clpB	putative ClpA/B-type chaperone	core	TranslEtc	-0.0957421	1	-0.872013	0.106616	-0.44768	0.606228	-0.827158	0.125626
PA14_01110	PA0091	-	Hypothetical protein	core	Hypoth	-0.169938	1	-0.533487	0.333989	-0.435616	0.619781	-0.597932	0.279658
PA14_01120	PA0092	-	Hypothetical protein	core	Hypoth	-0.710876	1	-1.37406	0.077382	-0.303199	0.840725	-0.593303	0.472665
PA14_01130	-	-	hypothetical protein	other	Hypoth	-0.948353	1	-0.305071	0.883069	0.568312	0.875787	-1.44901	0.457307
PA14_01140	PA0093	-	hypothetical protein	core	Hypoth	-0.857062	1	-0.708252	0.481192	-0.291049	0.878846	-1.26993	0.195551
PA14_01150	PA0094	-	hypothetical protein	core	Hypoth	-0.569001	1	-0.818617	0.0496355	-0.484486	0.425375	-0.0235217	0.969705
PA14_01160	PA0095	-	hypothetical protein	core	Hypoth	0.0358722	1	-0.455777	0.167145	-0.401825	0.393006	-0.118344	0.750186
PA14_01170	PA0096	-	hypothetical protein	core	Hypoth	0.599111	1	0.799038	0.114012	0.302825	0.734618	0.43594	0.415212
PA14_01180	PA0097	-	hypothetical protein	core	Hypoth	0.400192	1	0.457004	0.285598	-0.359132	0.596357	0.279541	0.540132
PA14_01190	PA0098	-	3-oxoacyl-(acyl carrier protein) synthase	core	FAPOL	-0.514227	1	-1.13201	0.21153	-0.0985922	0.958752	-0.813053	0.384934
PA14_01200	PA0099	-	Hypothetical protein	core	Hypoth	-0.660607	1	-1.13177	0.461184	0.154147	0.960879	-0.908447	0.569441
PA14_01220	PA0100	-	Hypothetical protein	core	Hypoth	-1.46248	1	0.0643443	0.978612	-0.392566	0.889528	0	1
PA14_01230	PA0101	-	Hypothetical protein	core	Hypoth	0.416704	1	0.233325	0.582265	-0.262469	0.704272	0.0703098	0.886546
PA14_01240	PA0102	-	carbonic anhydrase	core	AdptProt	-0.699898	1	-0.897702	0.00822998	-0.0586608	0.93435	-0.797739	0.0173595
PA14_01250	PA0103	ychM	putative sulfate transporter	core	SmallTrans	0.338031	1	1.14737	0.0416626	-0.523185	0.551841	1.22865	0.0296629
PA14_01270	PA0104	-	hypothetical protein	core	Hypoth	0.310116	1	0.0421883	0.922497	-1.12954	0.0121348	0.0551517	0.904528
PA14_01290	PA0105	coxB	cytochrome c oxidase, subunit II	core	EnergMb	1.04687	1	0.850528	0.125164	0.995569	0.168978	2.22523	0.000151241				x
PA14_01300	PA0106	coxA	cytochrome c oxidase, subunit I	core	EnergMb	1.20499	1	1.28433	0.0286489	1.23503	0.0986013	2.23344	0.000288156				x
PA14_01310	PA0107	coxG	cytochrome C oxidase assembly protein	core	CIM	1.43447	1	1.70464	0.00416314	1.14935	0.128942	2.50363	8.09142e-05				x
PA14_01320	PA0108	coIII	cytochrome c oxidase, subunit III	core	EnergMb	1.25391	1	1.42496	0.017767	1.41829	0.0601415	2.38607	0.000186254				x
PA14_01330	PA0109	-	hypothetical protein	core	Hypoth	-0.605639	1	-0.717894	0.0618868	-0.806101	0.100104	-0.0331945	0.948754
PA14_01340	PA0110	-	hypothetical protein	core	Hypoth	1.05115	1	0.569133	0.42268	1.86768	0.0308519	2.60944	0.000405079				x
PA14_01350	PA0111	-	hypothetical protein	core	Hypoth	1.09357	1	0.978923	0.099486	1.2674	0.0947874	2.27823	0.000291749				x
PA14_01360	PA0112	ctaA	hypothetical protein	core	EnergMb	1.18781	1	1.50639	0.0109659	1.00361	0.198201	2.17819	0.000416191				x
PA14_01380	PA0113	ctaB	protoheme IX farnesyltransferase	core	EnergMb	0.800435	1	0.871869	0.00612264	1.82672	7.20867e-06	1.55537	6.24779e-06
PA14_01390	PA0114	-	hypothetical protein	core	EnergMb	0.402604	1	0.308282	0.263007	1.04877	0.00145135	1.00681	0.000272963
PA14_01400	PA0115	elaA	hypothetical protein	core	SmallTrans	-0.716438	1	-0.396512	0.056253	-0.734536	0.00355736	-0.804029	0.000170972
PA14_01410	PA0116	-	hypothetical protein	core	TRs	-1.41287	1	-1.61408	3.48789e-07	-1.81676	6.79818e-07	-1.509	1.11475e-06
PA14_01430	PA0117	-	putative short chain dehydrogenase	core	Cofactor	0.22222	1	0.692408	0.00737172	-1.10472	0.000520351	0.301283	0.255365
PA14_01440	PA0118	-	hypothetical protein	core	Cofactor	-1.06426	1	-0.684248	0.0339863	-1.30383	0.00103464	-0.856836	0.00756795
PA14_01460	PA0119	dctA	C4-dicarboxylate transporter DctA	core	SmallTrans	0.211731	1	0.182276	0.599888	-0.307202	0.546387	0.131969	0.71978
PA14_01470	PA0120	-	putative transcriptional regulator	core	TRs	-0.0833203	1	0.179318	0.424164	-0.54865	0.0399558	-0.0747025	0.762538
PA14_01480	PA0121	-	hypothetical protein	core	TRs	0.320145	1	0.861367	0.00627846	-0.570061	0.167579	0.122461	0.731876
PA14_01490	PA0122	-	putative hemolysin	core	Putative	0.208285	1	0.718158	0.33707	2.60917	0.00495329	1.51218	0.0390455			x
PA14_01500	PA0123	-	putative transcriptional regulator	core	TRs	0.176806	1	1.08791	0.000198128	-0.746209	0.032993	0.225448	0.45812
PA14_01510	PA0124	-	hypothetical protein	core	Hypoth	0.339153	1	1.16362	0.000522791	-0.33849	0.496737	-0.103007	0.784002
PA14_01520	PA0125	-	hypothetical protein	core	TRs	-0.418569	1	0.271678	0.397228	-0.974422	0.00980118	-0.518034	0.0942287
PA14_01540	PA0126	-	hypothetical protein	core	Hypoth	0.0870329	1	0.223992	0.595258	-0.632318	0.23409	0.237992	0.582621
PA14_01550	PA0127	-	putative lipoprotein	core	FAPOL	-0.629136	1	-1.32217	7.13734e-08	-1.2512	4.74606e-06	-0.915931	5.1071e-05
PA14_01560	PA0128	phnA	hypothetical protein	core	SmallTrans	-0.803955	1	-1.84324	8.23698e-07	-1.29439	0.00150314	-1.27063	0.000218063
PA14_01580	PA0129	gabP	gamma-aminobutyrate permease	core	SmallTrans	0.544038	1	0.873171	0.0282648	0.374907	0.547931	0.208592	0.636909
PA14_01600	PA0130	mmsA	putative aldehyde dehydrogenase	core	EnergMb	-0.838546	1	-1.60162	0.000217756	0.214201	0.777445	-1.03	0.0123899
PA14_01610	PA0131	-	hypothetical protein	core	Hypoth	-0.518527	1	-1.63661	0.000162793	-0.00945864	0.992879	-1.01073	0.0139494
PA14_01620	PA0132	aptA	beta alanine--pyruvate transaminase	core	AAsynth	-0.468513	1	-0.721724	0.0767847	0.431197	0.48232	-0.540975	0.189086
PA14_01640	PA0133	-	LysR family transcriptional regulator	core	TRs	0.626767	1	1.5028	1.10646e-05	-0.108783	0.863355	0.446018	0.165223
PA14_01660	PA0134	guaD	guanine deaminase	core	NuclSynth	0.554514	1	1.04522	3.55623e-05	0.0587722	0.904647	0.630382	0.00815999
PA14_01670	PA0136	-	putative ATP-binding component of ABC transporter	core	SmallTrans	1.79132	1	2.44614	0.000492178	0.0279549	0.985596	1.31764	0.048057		x
PA14_01680	PA0137	-	putative permease of ABC transporter	core	SmallTrans	1.85751	1	2.46748	6.60659e-05	0.2942	0.778256	1.75322	0.00274761		x
PA14_01690	PA0138	-	putative permease of ABC transporter	core	SmallTrans	2.50227	0.164849	2.95386	2.55601e-05	-0.0817332	0.951806	2.19737	0.000887606		x		x
PA14_01710	PA0139	ahpC	alkyl hydroperoxide reductase subunit C	core	AdptProt	0.134586	1	-0.139908	0.843347	1.00233	0.229856	-0.322427	0.640638
PA14_01720	PA0140	ahpF	alkyl hydroperoxide reductase subunit F	core	AdptProt	0.864245	1	0.708364	0.051619	1.32444	0.00288829	-0.0913356	0.83087
PA14_01730	PA0141	-	hypothetical protein	core	Hypoth	-2.01241	1	-2.67112	1.42295e-09	-1.37912	0.00156325	-3.09872	2.45384e-11		x		x
PA14_01750	PA0142	-	hydroxydechloroatrazine ethylaminohydrolase	core	Putative	0.914315	1	1.21708	0.00028529	0.160264	0.789866	1.39982	4.7826e-05
PA14_01760	PA0143	nuh	nonspecific ribonucleoside hydrolase	core	NuclSynth	-0.429191	1	-1.10595	0.0114046	-0.0848608	0.927019	-0.0521565	0.924553
PA14_01770	-	-	putative nucleoside-binding outer membrane protein	other	Membrane	1.39993	1	2.51087	0.142182	0.251256	0.940613	2.06788	0.23097
PA14_01780	PA0144	-	putative nucleoside 2-deoxyribosyltransferase	core	NuclSynth	0.803506	1	0.666007	0.173813	0.393898	0.622798	1.71435	0.00069674
PA14_01790	PA0145	-	putative nucleoside 2-deoxyribosyltransferase	core	NuclSynth	-0.474876	1	-0.664143	0.0265346	-0.0422938	0.945947	-0.378711	0.213773
PA14_01800	PA0146	-	hypothetical protein	core	Membrane	0.796312	1	1.37052	0.00164719	-0.643066	0.272154	0.967197	0.0228806
PA14_01810	PA0147	-	putative oxidoreductase	core	CIM	0.449581	1	0.759369	0.00600396	-0.510415	0.156951	0.714216	0.00908993
PA14_01830	PA0148	add	adenosine deaminase	core	NuclSynth	-0.311837	1	-0.466187	0.00961632	0.35514	0.12527	0.0230899	0.918779
PA14_01840	PA0149	-	RNA polymerase ECF-subfamily sigma-70 factor	core	TRs	1.19061	1	1.18399	0.00579828	0.717836	0.202851	0.933357	0.0277202
PA14_01860	PA0150	-	putative transmembrane sensor	core	SmallTrans	1.21504	1	1.79162	0.000301337	0.307027	0.70984	1.62011	0.000927584
PA14_01870	PA0151	-	putative TonB-dependent receptor	core	SmallTrans	1.59271	1	2.15596	0.000273406	0.24841	0.814811	1.80463	0.00170345		x
PA14_01890	PA0152	pcaQ	transcriptional regulator PcaQ	core	TRs	0.565801	1	0.566581	0.197068	-0.0579624	0.950582	0.764716	0.078759
PA14_01900	PA0153	pcaH	protocatechuate 3,4-dioxygenase, beta subunit	core	CCatab	1.29486	1	1.80611	0.00122324	0.35684	0.702947	1.53667	0.00500928
PA14_01910	PA0154	pcaG	protocatechuate 3,4-dioxygenase, alpha subunit	core	CCatab	1.59249	1	2.28549	0.000419593	-0.108777	0.933222	1.74135	0.00538892		x
PA14_01930	PA0155	pcaR	transcriptional regulator PcaR	core	TRs	-0.032188	1	0.45419	0.302792	-0.571181	0.347624	0.307106	0.50855
PA14_01940	PA0156	-	putative RND efflux membrane fusion protein precursor	core	ProtExpo	-0.408638	1	-0.160757	0.742962	-0.654763	0.276098	-0.348954	0.45812
PA14_01960	PA0157	-	putative RND efflux membrane fusion protein precursor	core	SmallTrans	-0.743295	1	-1.02195	0.0327099	-0.434917	0.565393	-0.689868	0.152441
PA14_01970	PA0158	-	putative RND efflux transporter	core	SmallTrans	-0.307694	1	-0.0734741	0.893146	-0.606373	0.368988	-0.522952	0.284355
PA14_01980	PA0159	-	LysR family transcriptional regulator	core	TRs	-0.0805106	1	0.00713843	0.99088	-0.130528	0.872137	-0.301734	0.49431
PA14_01990	PA0160	-	hypothetical protein	core	Hypoth	1.80182	1	2.46045	0.0017764	0.709454	0.546387	2.05412	0.00771411		x		x
PA14_02010	PA0161	-	hypothetical protein	core	Hypoth	0.7684	1	0.898466	0.119433	1.38099	0.0540896	1.03992	0.0704275
PA14_02020	PA0162	-	putative outer membrane porin	core	Membrane	0.653926	1	0.996837	0.0686655	-0.00595917	0.999055	0.481175	0.404288
PA14_02030	PA0163	-	AraC family transcriptional regulator	core	TRs	0.167663	1	0.375261	0.371147	0.149631	0.851339	0.194146	0.671524
PA14_02050	PA0164	-	putative gamma-glutamyltranspeptidase	core	AAsynth	0.738594	1	1.27994	0.00607377	-0.431342	0.552618	0.652123	0.164299
PA14_02060	PA0165	-	hypothetical protein	core	Membrane	0.817665	1	1.96953	0.0011617	-0.219365	0.847135	0.213667	0.74734
PA14_02070	PA0166	-	putative transporter	core	NuclSynth	2.21526	1	3.19796	0.000592755	-0.140095	0.93639	2.51761	0.0048605		x		x
PA14_02090	PA0167	-	TetR family transcriptional regulator	core	TRs	-0.704632	1	-0.17586	0.702673	-0.760986	0.167578	-0.634687	0.133493
PA14_02100	PA0168	-	hypothetical protein	core	Hypoth	-1.18409	1	-1.44508	0.00188843	-1.49971	0.00756047	-1.23304	0.00694675
PA14_02110	PA0169	-	GGDEF domain-containing protein	core	TwoComp	0.106422	1	1.0517	0.0422732	0.0594792	0.958028	-0.0805552	0.900624
PA14_02130	PA0170	-	hypothetical protein	core	Hypoth	-0.0797189	1	1.2648	0.0178299	0.0834583	0.938422	-0.558919	0.30826
PA14_02140	PA0171	-	hypothetical protein	core	Hypoth	-0.665886	1	-0.0446492	0.948307	-0.152121	0.898648	-0.762492	0.1992
PA14_02150	PA0172	-	hypothetical protein	core	TRs	0.0167287	1	0.811692	0.132735	0.1966	0.851325	-0.345674	0.551618
PA14_02180	PA0173	cheB	chemotaxis-specific methylesterase	core	Chemotax	0.757518	1	1.66161	0.00446713	-0.171518	0.882324	2.08746	0.000559949				x
PA14_02190	PA0174	cheD	hypothetical protein	core	Chemotax	0.537027	1	0.709046	0.210783	-0.281017	0.785216	1.50873	0.00799143
PA14_02200	PA0175	cheR	putative chemotaxis protein methyltransferase	core	Chemotax	0.477352	1	0.996939	0.0843717	0.325791	0.750154	1.61115	0.0057346
PA14_02220	PA0176	-	putative chemotaxis transducer	core	Chemotax	-0.669206	1	-1.10735	0.0808355	0.0736754	0.956797	0.288893	0.681897
PA14_02230	PA0177	cheW	putative purine-binding chemotaxis protein	core	Chemotax	-0.949367	1	-1.60628	0.00741189	-0.665418	0.44609	-0.0160304	0.987698
PA14_02250	PA0178	cheA	putative two-component sensor	core	TwoComp	-0.621251	1	-0.771646	0.174239	-0.358596	0.714279	0.566864	0.333062
PA14_02260	PA0179	cheY	putative two-component response regulator	core	TwoComp	-0.0925775	1	-0.310949	0.648373	0.262577	0.828458	1.8441	0.00428509
PA14_02270	PA0180	-	putative chemotaxis transducer	core	Chemotax	-0.686858	1	-0.558308	0.266474	-0.976695	0.12518	0.114958	0.845059
PA14_02290	PA0181	-	LysR family transcriptional regulator	core	TRs	-0.0515578	1	0.438091	0.350932	-0.294568	0.711133	0.088012	0.873432
PA14_02300	PA0182	fabG	3-ketoacyl-(acyl-carrier-protein) reductase	core	Cofactor	0.566881	1	1.19592	0.0139079	-0.197004	0.833719	0.746307	0.126292
PA14_02310	PA0183	atsA	arylsulfatase	core	CIM	1.28421	1	2.25885	0.000127108	-0.237948	0.820137	1.30773	0.0179265		x
PA14_02330	PA0184	atsC	ABC transporter ATP-binding protein	core	SmallTrans	1.20167	1	1.86099	0.00228751	-0.113458	0.929048	1.48351	0.013234
PA14_02340	PA0185	atsB	putative permease of ABC transporter	core	SmallTrans	1.19153	1	2.24703	7.19804e-05	-0.451333	0.596357	1.52383	0.00441575		x
PA14_02360	PA0186	atsR	putative binding protein component of ABC transporter	core	SmallTrans	1.5226	1	2.44416	0.000568734	-0.626221	0.552428	1.89572	0.00581196		x
PA14_02370	PA0189	-	putative porin	core	Membrane	1.98745	1	2.58811	0.000508196	-0.345247	0.789635	2.33779	0.00153218		x		x
PA14_02380	PA0190	-	putative acid phosphatase	core	FAPOL	0.253593	1	1.17919	0.0235232	-1.35672	0.0353805	0.302965	0.596009
PA14_02390	PA0191	-	putative transcriptional regulator	core	TRs	0.913377	1	1.67005	0.00158869	-0.757139	0.284988	1.18736	0.0214517
PA14_02410	PA0192	-	putative TonB-dependent receptor	core	Membrane	1.90958	1	2.4008	0.00104222	-0.171986	0.902895	2.27793	0.00169536		x		x
PA14_02420	PA0193	atsK	hypothetical protein	core	Cofactor	1.08888	1	1.88375	0.0016243	-0.487812	0.604933	1.40591	0.0159184
PA14_02435	PA0194	-	hypothetical protein	core	Putative	1.36793	1	1.90326	0.00202279	0.0558854	0.965221	1.70922	0.00517358
PA14_02450	PA0195	-	putative NAD(P) transhydrogenase, subunit alpha part 1	core	Hypoth	-0.614605	1	-0.759706	0.111615	-0.211849	0.814811	-0.69221	0.148364
PA14_02460	PA0195.1	-	putative NAD(P) transhydrogenase, subunit alpha part 2	core	EnergMb	0.410233	1	0.968698	0.0647098	0.748828	0.29757	0.726861	0.168736
PA14_02470	PA0196	pntB	pyridine nucleotide transhydrogenase, beta subunit	core	EnergMb	0.589261	1	1.06699	0.0192749	-0.493241	0.468534	0.408505	0.39484
PA14_02490	PA0197	tonB2	hypothetical protein	core	Membrane	1.27921	1	2.57923	0.000701751	-0.626734	0.588224	1.77645	0.0158967		x
PA14_02500	PA0198	exbB1	transport protein ExbB	core	SmallTrans	1.17131	1	2.40399	9.75498e-05	0.0186796	0.98901	2.14485	0.000420011		x		x
PA14_02510	PA0199	exbD1	transport protein ExbD	core	SmallTrans	1.39619	1	2.69578	1.53273e-05	-0.387273	0.685563	1.86706	0.00131737		x
PA14_02520	PA0200	-	hypothetical protein	core	Hypoth	-2.06224	1	-3.15578	2.45725e-06	-0.906604	0.242734	-2.81711	1.30373e-05		x		x
PA14_02530	PA0201	-	hypothetical protein	core	Putative	0.260256	1	1.20088	0.0249265	0.293021	0.757053	0.189724	0.753949
PA14_02550	PA0208	mdcA	malonate decarboxylase alpha subunit	core	CCatab	1.58609	1	1.05457	0.108651	2.91868	0.00055631	1.61763	0.0133468			x
PA14_02560	PA0209	mdcB	triphosphoribosyl-dephospho-CoA synthase	core	Cofactor	1.84991	1	0.96646	0.138948	2.95646	0.000438722	1.7937	0.00609577			x
PA14_02570	PA0210	mdcC	malonate decarboxylase subunit delta	core	CCatab	1.96195	1	1.35499	0.0837924	3.43714	0.000699843	1.99843	0.0106408			x
PA14_02580	PA0211	mdcD	malonate decarboxylase subunit beta	core	CCatab	2.15636	1	1.52138	0.016738	2.47608	0.00172763	2.47153	0.000232394			x	x
PA14_02590	PA0212	mdcE	malonate decarboxylase gamma subunit	core	CCatab	2.12207	1	1.34812	0.02932	2.9116	0.000246232	2.61361	8.75324e-05			x	x
PA14_02610	PA0213	mdcG	phosphoribosyl-dephospho-CoA transferase	core	CCatab	1.91166	1	1.54295	0.012945	2.04712	0.00730058	2.77243	4.55498e-05			x	x
PA14_02620	PA0214	mdcH	putative epsilon subunit of malonate decarboxylase	core	CCatab	1.98747	1	1.27516	0.0382469	2.35763	0.00205409	2.10863	0.000852961			x	x
PA14_02630	PA0215	mdcL	putative malonate carrier protein	core	SmallTrans	1.6932	1	1.90804	0.000487964	1.26329	0.0551023	2.12504	0.000144524				x
PA14_02640	PA0216	mcdM	putative malonate transporter, MadM subunit	core	SmallTrans	1.66583	1	2.08627	0.000349232	0.350541	0.716835	2.10677	0.000313154		x		x
PA14_02650	PA0217	-	putative malonate utilization transcriptional regulator	core	TRs	1.17699	1	1.8515	0.000590354	-0.1277	0.90322	1.30364	0.0119958
PA14_02660	PA0218	-	LysR family transcriptional regulator	core	TRs	1.09255	1	1.69372	0.000108698	0.0960041	0.91053	1.01041	0.0146709
PA14_02680	PA0219	aldH	putative aldehyde dehydrogenase	core	EnergMb	1.41219	1	1.84575	0.000456163	-0.807964	0.236109	1.26604	0.0124223
PA14_02690	PA0220	-	amino acid APC family transporter	core	SmallTrans	2.07335	1	2.7904	0.00014117	0.278264	0.829702	2.44477	0.000642847		x		x
PA14_02700	PA0221	-	putative aminotransferase	core	SmallTrans	1.67713	1	2.20722	0.000527464	-0.105063	0.93435	1.88767	0.00242044		x
PA14_02720	PA0222	-	hypothetical protein	core	SmallTrans	1.66034	1	2.05478	0.00326384	-0.429793	0.716717	2.01281	0.00389066		x		x
PA14_02730	PA0223	-	putative dihydrodipicolinate synthetase	core	AAsynth	0.575508	1	0.937226	0.0720355	-0.500604	0.53554	0.440043	0.42381
PA14_02740	PA0224	-	class II aldolase/adducin domain protein	core	CIM	2.08198	1	2.88536	4.16414e-06	0.923808	0.20551	2.10905	0.000276242		x		x
PA14_02750	PA0225	-	putative transcriptional regulator	core	TRs	0.193497	1	0.74633	0.071065	-0.507517	0.393808	-0.0596569	0.907565
PA14_02760	PA0226	catI	putative CoA transferase, subunit A	core	CCatab	1.25762	1	1.7782	0.00156454	0.869364	0.236743	2.0959	0.000279665				x
PA14_02770	PA0227	pcaJ	putative CoA transferase, subunit B	core	CCatab	1.10821	1	1.53898	0.0022742	0.229156	0.805697	1.77231	0.000560413
PA14_02790	PA0228	pcaF	beta-ketoadipyl CoA thiolase	core	CCatab	0.622332	1	0.054147	0.919491	0.11876	0.899309	0.812913	0.0774494
PA14_02810	PA0229	pcaT	dicarboxylic acid transporter PcaT	core	Membrane	0.348655	1	1.03971	0.0382469	-1.03763	0.105691	-0.04277	0.948896
PA14_02830	PA0230	pcaB	3-carboxy-cis,cis-muconate cycloisomerase	core	CCatab	-0.711906	1	-1.01257	0.0157323	-0.856594	0.110082	-1.02896	0.0131785
PA14_02840	PA0231	pcaD	beta-ketoadipate enol-lactone hydrolase	core	CCatab	-0.971542	1	-1.03843	0.0179969	-0.811441	0.15551	-1.48497	0.000880773
PA14_02850	PA0232	pcaC	gamma-carboxymuconolactone decarboxylase	core	CCatab	-0.737746	1	-0.6443	0.146747	-1.17343	0.0317784	-1.62961	0.000357097
PA14_02870	PA0233	-	putative transcriptional regulator	core	TRs	0.480537	1	0.94725	0.0251222	-0.362912	0.592211	0.463608	0.287487
PA14_02890	PA0234	-	hypothetical protein	core	Hypoth	1.75429	1	1.96251	0.00363675	-0.351259	0.766411	2.01694	0.00280015				x
PA14_02900	PA0235	pcaK	4-hydroxybenzoate transporter PcaK	core	CCatab	2.16605	1	3.01569	1.13302e-05	0.573959	0.547577	2.63707	7.71831e-05		x		x
PA14_02910	PA0236	-	IclR family transcriptional regulator	core	TRs	0.29546	1	1.59996	1.50515e-06	-0.731173	0.0512629	0.134614	0.69141
PA14_02930	PA0237	-	putative oxidoreductase	core	Putative	1.43335	1	1.87932	0.000819119	-0.408177	0.653601	1.54231	0.00511231
PA14_02960	PA0238	-	hypothetical protein	core	Hypoth	1.02262	1	1.50689	0.00219647	-0.758302	0.247365	1.34438	0.00606276
PA14_02970	PA0239	-	hypothetical protein	core	Membrane	1.60163	1	2.24356	8.93314e-08	0.26303	0.667526	1.80908	5.03014e-06		x
PA14_02980	PA0240	-	putative porin	core	Membrane	1.69213	1	2.26342	0.000574274	0.0830713	0.950817	2.35209	0.000419318		x		x
PA14_02990	PA0241	-	putative MFS transporter	core	SmallTrans	1.98138	1	2.6291	4.86101e-05	-0.386188	0.707006	1.86372	0.00215975		x
PA14_03000	PA0242	-	hypothetical protein	core	AAsynth	1.33854	1	2.03098	1.73697e-05	-0.16534	0.846216	1.46003	0.00104699		x
PA14_03010	PA0243	-	TetR family transcriptional regulator	core	TRs	0.294781	1	0.879573	0.00128405	-0.406576	0.271039	0.117554	0.699248
PA14_03020	PA0244	aroE	shikimate 5-dehydrogenase	core	AAsynth	1.57284	1	2.31979	3.09513e-06	-0.163276	0.851751	1.54839	0.00073191		x
PA14_03030	PA0245	aroQ2	3-dehydroquinate dehydratase	core	AAsynth	2.24009	0.31767	2.62134	5.62463e-09	1.12365	0.0130955	2.85347	7.04398e-10		x		x
PA14_03040	PA0246	-	putative MFS transporter	core	SmallTrans	0.579474	1	1.14941	4.74576e-05	0.224678	0.606761	0.732417	0.00628102
PA14_03050	PA0247	pobA	4-hydroxybenzoate 3-monooxygenase	core	CCatab	1.73088	1	2.45623	1.44365e-05	-0.0275613	0.982554	1.77842	0.000817128		x
PA14_03070	PA0248	pobR	putative transcriptional regulator	core	TRs	0.286825	1	0.98016	0.00176772	-0.773198	0.0454093	0.0256013	0.951603
PA14_03080	PA0249	-	putative acetyltransferase	core	SmallTrans	-0.00112978	1	0.487126	0.108593	-0.114688	0.845457	0.0727786	0.839157
PA14_03090	PA0250	-	CBS domain-containing protein	core	Hypoth	0.395485	1	0.365221	0.417071	0.4513	0.491244	-0.0519571	0.92441
PA14_03100	PA0251	-	hypothetical protein	core	Hypoth	2.17354	1	3.72317	6.17042e-05	1.20396	0.290746	3.29886	0.00025956		x		x
PA14_03110	PA0252	-	hypothetical protein	core	Hypoth	2.25356	0.714068	2.88372	7.1849e-06	0.769229	0.335706	2.96729	5.39216e-06		x		x
PA14_03120	PA0253	-	putative transcriptional regulator	core	TRs	-0.196205	1	0.274784	0.326541	-0.633797	0.0630329	-0.388633	0.157231
PA14_03130	PA0254	-	hypothetical protein	core	Cofactor	-0.0552739	1	0.48371	0.285249	0.189605	0.821266	-0.123884	0.809685
PA14_03150	PA0255	-	hypothetical protein	core	Membrane	-0.191598	1	0.00476044	0.99088	-0.717696	0.0360355	-0.219528	0.458483
PA14_03160	PA0256	-	hypothetical protein	core	Hypoth	0.387554	1	0.37474	0.14637	-0.0389026	0.940512	0.673127	0.0079436
PA14_03163	-	-	hypothetical protein	RGP2	Hypoth	-0.901554	1	-0.830814	0.686318	-1.60118	0.431532	-1.1112	0.670395
PA14_03166	-	-	hypothetical protein	RGP2	Hypoth	-0.586622	1	0.0874803	0.966976	-0.859217	0.716835	-1.01165	0.529266
PA14_03170	PA0987	-	hypothetical protein	RGP2	PhaTraPla	1.28443	1	1.39017	0.098012	0.20202	0.904288	1.48762	0.075249
PA14_03180	PA0986	-	hypothetical protein	RGP2	PhaTraPla	0.0696436	1	-0.107796	0.918396	-0.548938	0.729121	0.233792	0.824445
PA14_03190	PA0259	-	hypothetical protein	RGP2	Hypoth	-0.497284	1	-0.575965	0.549492	-0.64874	0.674352	-0.539188	0.587477
PA14_03200	PA0260	-	Hypothetical protein	RGP2	Hypoth	-0.399172	1	-0.450327	0.641824	-0.798467	0.57953	-0.701613	0.467045
PA14_03210	PA0261	-	hypothetical protein	RGP2	Hypoth	-0.158821	1	0.0706238	0.944345	-0.454372	0.769605	-0.0910665	0.934355
PA14_03220	PA0262	-	Hypothetical protein	RGP2	Hypoth	0.179386	1	0.241536	0.619848	-0.133575	0.883001	0.336957	0.489367
PA14_03240	PA0263	hcpC	Secreted protein Hcp	RGP2	Secreted	0.872602	1	1.70728	0.00304297	1.84006	0.00862986	1.31201	0.0203403
PA14_03250	-	-	Hypothetical protein	RGP2	Hypoth	-1.44908	1	-0.796474	0.776115	-1.50343	0.579915	-1.2397	0.492455
PA14_03265	-	-	hypothetical protein	RGP2	Hypoth	-1.70676	1	0.460276	0.883116	-1.98321	0.419116	-1.42815	0.414114
PA14_03270	-	-	hypothetical protein	RGP2	Hypoth	-1.56618	1	-1.46215	0.573252	-1.28783	0.65201	-1.14406	0.534838
PA14_03285	-	-	hypothetical protein	RGP2	Hypoth	-1.20973	1	0.569809	0.806003	-0.346919	0.913588	-0.577601	0.74618
PA14_03290	-	-	hypothetical protein	RGP2	PhaTraPla	-0.263385	1	-0.474926	0.614672	-1.04997	0.414255	-0.702165	0.455941
PA14_03300	-	-	hypothetical protein	RGP2	PhaTraPla	0.474427	1	0.713513	0.347719	-0.340791	0.806035	0.110221	0.904169
PA14_03310	-	-	hypothetical protein	RGP2	Hypoth	0.614292	1	1.59834	0.401273	0.992008	0.751844	1.05356	0.582621
PA14_03320	-	-	Hypothetical protein	RGP2	Hypoth	-1.10255	1	-0.177291	0.931811	-0.782978	0.811033	-0.565317	0.769844
PA14_03330	-	-	hypothetical protein	RGP2	Hypoth	-0.669767	1	-0.567759	0.769435	-0.614482	0.857638	0.370689	0.853433
PA14_03340	-	-	hypothetical protein	RGP2	Hypoth	-0.80252	1	0.368089	0.850157	-0.546917	0.868826	-0.0622242	0.981095
PA14_03350	-	-	Hypothetical protein	RGP2	Hypoth	-2.8389	0.579927	-2.3082	0.208616	-2.87808	0.226674	-2.60597	0.14366
PA14_03360	-	-	hypothetical protein	RGP2	Hypoth	-2.58763	1	-1.88572	0.297045	-2.7279	0.262894	-2.22486	0.209226
PA14_03370	-	-	hypothetical protein	RGP2	Hypoth	-2.55649	1	-1.94944	0.269316	-1.94029	0.400833	-1.96747	0.232875
PA14_03380	-	-	hypothetical protein	RGP2	Hypoth	-1.53314	1	-0.116659	0.958594	-1.1307	0.580789	-0.910267	0.642792
PA14_03390	-	-	hypothetical protein	RGP2	PhaTraPla	0.0270344	1	1.07036	0.428934	0.513132	0.835558	1.86734	0.310573
PA14_03400	-	-	Hypothetical protein	RGP2	Hypoth	-0.485799	1	1.07228	0.441846	0.318932	0.906976	-0.929956	0.489095
PA14_03410	-	-	tRNA-Arg	tRNA	ncRNA	0.886906	1	1.50834	0.00647926	0.759221	0.31163	0.690142	0.214248
PA14_03420	PA0264	-	Hypothetical protein	core	Hypoth	1.49913	1	1.54902	0.00111818	-0.862426	0.155251	1.02812	0.02614
PA14_03430	PA0265	gabD	succinate-semialdehyde dehydrogenase I	core	CIM	-0.409308	1	-1.48549	8.95846e-07	0.739007	0.027088	-1.00933	0.000291655
PA14_03450	PA0266	gabT	4-aminobutyrate aminotransferase	core	Hypoth	-0.664928	1	-1.96904	6.29473e-07	0.513379	0.283375	-1.42928	9.67085e-05
PA14_03470	PA0267	-	hypothetical protein	core	TwoComp	-0.269007	1	-0.70397	0.0272684	-0.502653	0.24202	-0.120426	0.740744
PA14_03480	PA0268	-	GntR family transcriptional regulator	core	TRs	-0.22442	1	0.114948	0.752837	-0.569979	0.186428	-0.358	0.288358
PA14_03490	PA0269	-	hypothetical protein	core	CCatab	-1.05092	1	-1.17765	6.62272e-05	-0.859043	0.0128704	-0.846289	0.00282306
PA14_03510	PA0270	-	hypothetical protein	core	Hypoth	-0.604879	1	-0.543945	0.0188339	-0.831225	0.00320764	-0.428523	0.0646695
PA14_03520	PA0271	-	hypothetical protein	core	Hypoth	-0.365741	1	-0.129345	0.696764	-0.895216	0.0161416	-0.183997	0.582407
PA14_03530	PA0272	-	transcriptional regulator	core	TRs	0.982201	1	1.76118	7.21561e-06	0.43416	0.405754	0.899392	0.0122479
PA14_03550	PA0273	cynX	putative MFS transporter	core	SmallTrans	1.92049	1	2.4788	0.000166788	-0.228276	0.850147	2.00163	0.0017644		x		x
PA14_03560	PA0274	-	hypothetical protein	core	Hypoth	1.53325	1	1.9705	8.74028e-07	0.759718	0.0945655	2.15528	1.70917e-07				x
PA14_03580	PA0275	-	putative transcriptional regulator	core	TRs	-0.260745	1	-0.354324	0.154281	-0.129741	0.773025	0.108055	0.697314
PA14_03590	PA0276	-	hypothetical protein	core	Membrane	0.563532	1	0.757652	0.0470914	-0.0487859	0.951828	0.740582	0.0506983
PA14_03610	PA0277	ycaL	putative putative Zn-dependent protease with chaperone function	core	ChapHsp	-0.0136428	1	-0.384608	0.52152	-1.19487	0.103388	-0.0582519	0.937371
PA14_03620	PA0278	-	hypothetical protein	core	Membrane	0.815722	1	1.35495	6.38752e-05	-0.486842	0.273251	1.21061	0.000285644
PA14_03630	PA0279	-	ArsR family transcriptional regulator	core	TRs	-0.311725	1	0.141219	0.774901	-0.973428	0.0813117	-0.247685	0.609354
PA14_03650	PA0280	cysA	sulfate transport protein CysA	core	SmallTrans	-0.651413	1	-0.35116	0.302792	-1.04865	0.00998845	-0.582798	0.08
PA14_03670	PA0281	cysW	sulfate transport protein CysW	core	SmallTrans	0.135883	1	0.828245	0.0414829	-0.755146	0.154016	0.131783	0.776572
PA14_03680	PA0282	cysT	sulfate transport protein CysT	core	SmallTrans	-0.0534839	1	0.496637	0.218877	-0.13067	0.867782	0.343043	0.417106
PA14_03700	PA0283	sbp	sulfate-binding protein precursor	core	SmallTrans	-0.240467	1	0.224811	0.629699	-0.572049	0.350418	0.083871	0.872766
PA14_03710	PA0284	-	hypothetical protein	core	Hypoth	-1.33132	1	-1.68993	0.000647923	-1.30527	0.0276654	-1.25481	0.00864533
PA14_03720	PA0285	-	sensory box GGDEF domain-containing protein	core	TwoComp	0.517782	1	0.68347	0.000687623	0.49761	0.0424883	0.515481	0.00859869
PA14_03730	PA0286	-	putative fatty acid desaturase	core	FAPOL	0.535206	1	-0.574035	0.132363	1.45148	0.00177905	0.573876	0.131373
PA14_03760	PA0287	-	putative sodium:solute symporter	core	SmallTrans	2.48003	0.101782	3.11305	4.61058e-06	0.299619	0.781142	3.48295	7.83577e-07		x		x
PA14_03770	PA0288	speB1	agmatinase	core	AAsynth	2.04167	1	2.4951	0.000141773	0.260923	0.821764	3.25564	4.15181e-06		x		x
PA14_03780	PA0289	-	putative transcriptional regulator	core	TRs	-0.0264151	1	0.37068	0.0507684	-0.652497	0.00468322	0.219753	0.259129
PA14_03790	PA0290	-	sensory box GGDEF domain-containing protein	core	TwoComp	-0.166927	1	-0.626128	0.0565002	-0.0212103	0.978753	-0.28688	0.407689
PA14_03800	PA0291	oprE	anaerobically-induced outer membrane porin OprE precursor	core	Membrane	-1.51438	1	-2.09993	1.06195e-07	-0.639912	0.149243	-1.81346	1.56287e-06		x
PA14_03810	PA0292	aguA	agmatine deiminase	core	AAsynth	-0.60188	1	-0.671813	0.0323113	0.173589	0.757053	-1.20077	0.000208425
PA14_03830	PA0293	aguB	N-carbamoylputrescine amidohydrolase	core	AAsynth	-0.554927	1	-0.0416945	0.924345	-0.570388	0.261431	-1.48788	0.000135523
PA14_03840	PA0294	aguR	transcriptional regulator AguR	core	TRs	0.893761	1	1.49672	4.12485e-07	0.247552	0.550316	1.08862	8.00752e-05
PA14_03855	PA0295	-	periplasmic polyamine binding protein	core	SmallTrans	-0.378822	1	-0.246885	0.374133	0.00637052	0.99287	0.00169081	1
PA14_03860	PA0296	-	putative glutamine synthetase	core	AAsynth	-0.756856	1	-1.63435	2.24123e-06	0.366996	0.421245	-0.834777	0.0072262
PA14_03870	PA0297	spuA	putative glutamine amidotransferase	core	AAsynth	-0.777033	1	-1.53753	0.00122098	0.0307082	0.978524	-0.742692	0.110652
PA14_03880	PA0298	spuB	glutamine synthetase	core	AAsynth	-0.98019	1	-2.01243	3.5684e-08	-0.465594	0.274864	-1.44044	1.64796e-05		x
PA14_03900	PA0299	spuC	putative aminotransferase	core	Cofactor	-1.19189	1	-2.62893	4.27427e-10	-0.749771	0.0761582	-1.76208	1.90166e-06		x
PA14_03920	PA0300	spuD	polyamine transport protein	core	SmallTrans	-1.15101	1	-2.07221	1.46429e-10	-0.750143	0.0178822	-1.47349	3.58468e-07		x
PA14_03930	PA0301	spuE	polyamine transport protein	core	SmallTrans	-0.844598	1	-1.30206	5.07517e-08	-0.506577	0.0514953	-1.16003	5.07788e-07
PA14_03940	PA0302	spuF	polyamine transport protein PotG	core	SmallTrans	-1.00709	1	-1.19535	6.87947e-07	-0.676147	0.0105387	-1.10142	2.9463e-06
PA14_03950	PA0303	spuG	polyamine transport protein PotH	core	SmallTrans	-0.72669	1	-0.826381	3.51487e-05	-0.82881	0.000401151	-1.03005	8.14049e-07
PA14_03960	PA0304	spuH	polyamine transport protein PotI	core	SmallTrans	-0.560379	1	-0.274599	0.18023	-0.833106	0.000761872	-0.718421	0.000471489
PA14_03980	PA0305	-	hypothetical protein	core	CIM	0.502298	1	0.759545	0.000391424	0.223142	0.481139	0.571592	0.0060478
PA14_04000	PA0306	-	putative transcriptional regulator	core	TRs	0.567852	1	1.4813	7.95658e-06	-0.465488	0.268081	0.9484	0.00211703
PA14_04010	-	-	hypothetical protein	other	Hypoth	-0.990292	1	-1.31083	2.98864e-05	0.0410928	0.947597	-0.944862	0.00152508
PA14_04020	PA0307	-	hypothetical protein	core	Hypoth	0.294721	1	0.154039	0.552791	0.17841	0.666459	0.419736	0.0859383
PA14_04030	PA0308	-	hypothetical protein	core	FAPOL	-0.535442	1	-0.718865	0.000770552	-0.833505	0.00115345	-0.789487	0.000254343
PA14_04040	PA0309	-	hypothetical protein	core	Hypoth	-0.280214	1	-0.351155	0.151293	-0.192997	0.627178	-0.232528	0.360833
PA14_04050	PA0310	-	putative proline hydroxylase	core	Cofactor	1.66978	1	2.22447	4.21213e-08	2.13282	2.21049e-06	1.75602	3.60681e-06		x	x
PA14_04060	PA0311	-	hypothetical protein	core	Hypoth	1.2957	1	1.69458	0.000176673	-0.132931	0.877218	1.70577	0.00018489
PA14_04070	PA0312	-	hypothetical protein	core	Hypoth	-0.593987	1	-1.05172	0.000211534	-0.259213	0.54826	-0.320086	0.256012
PA14_04080	PA0313	yecS	putative permease of ABC transporter	core	SmallTrans	0.339966	1	0.614349	0.00668411	0.0884024	0.841729	0.298474	0.194934
PA14_04090	PA0314	fliY	putative binding protein component of ABC transporter	core	SmallTrans	-0.50189	1	-0.818051	0.000590354	0.419975	0.1706	-0.11854	0.650995
PA14_04100	PA0315	-	hypothetical protein	core	Hypoth	-0.238384	1	-0.957444	0.0198128	1.3357	0.00779225	-0.192777	0.674303
PA14_04110	PA0316	serA	D-3-phosphoglycerate dehydrogenase	core	AAsynth	-1.10085	1	-1.6489	7.86991e-09	-0.83238	0.00481937	-1.59798	1.2972e-08
PA14_04140	PA0317	-	hypothetical protein	core	EnergMb	-0.429168	1	-0.171461	0.22623	-0.453942	0.00720669	-0.741008	1.03051e-06
PA14_04150	PA0318	ycgM	hypothetical protein	core	CIM	-1.01489	1	-0.971338	2.5097e-05	-0.641492	0.0163299	-0.976097	2.45028e-05
PA14_04160	PA0319	-	putatitve transcriptional regulator	core	TRs	0.291741	1	0.390151	0.0220562	0.235274	0.323176	0.426651	0.0112901
PA14_04180	PA0320	-	hypothetical protein	core	Hypoth	1.36532	1	2.12646	2.09192e-05	1.06978	0.0631636	0.915703	0.0457731		x
PA14_04190	PA0321	aphA	acetylpolyamine aminohydrolase	core	CCatab	1.21113	1	2.10323	1.62009e-06	-0.110883	0.889528	1.38062	0.000575321		x
PA14_04210	PA0322	-	putative transporter	core	SmallTrans	1.7019	1	2.56043	9.43357e-06	-0.152385	0.883572	1.72608	0.00120956		x
PA14_04220	PA0323	-	putative binding protein component of ABC transporter	core	SmallTrans	1.30255	1	1.8609	8.74468e-05	-0.237487	0.76919	1.49334	0.00108554
PA14_04230	PA0324	-	putative permease of ABC transporter	core	SmallTrans	2.17593	1	3.03259	1.21335e-05	-0.0240183	0.987074	2.52822	0.000137448		x		x
PA14_04240	PA0325	-	putative permease of ABC transporter	core	SmallTrans	1.90492	1	2.38158	5.02366e-05	0.261753	0.795233	2.32725	8.06371e-05		x		x
PA14_04250	PA0326	-	putative ATP-binding component of ABC transporter	core	SmallTrans	2.2273	0.832672	2.96842	3.16024e-06	0.228466	0.829702	2.67375	1.59929e-05		x		x
PA14_04270	PA0327	-	putative transcriptional regulator	core	TRs	1.14256	1	1.97005	1.02385e-07	0.057181	0.933066	0.956102	0.00294479
PA14_04290	PA0328	-	hypothetical protein	core	Membrane	-0.102619	1	0.342006	0.35077	-1.38356	0.00156325	-0.0913871	0.828021
PA14_04300	PA0329	-	hypothetical protein	core	Hypoth	-1.2768	1	-1.87852	9.72277e-07	-0.499693	0.285887	-1.44816	6.04305e-05
PA14_04310	PA0330	rpiA	ribose-5-phosphate isomerase A	core	EnergMb	0.0493322	1	-0.109937	0.444683	0.364943	0.030801	-0.324088	0.0170518
PA14_04320	PA0331	ilvA1	threonine dehydratase	core	AAsynth	-0.600898	1	-0.824557	3.18921e-06	-0.144857	0.579656	-0.443251	0.00626637
PA14_04330	PA0332	-	hypothetical protein	core	Membrane	-1.13485	1	-1.95979	1.57308e-09	-1.16119	0.000443938	-0.800011	0.00283773
PA14_04340	PA0333	-	hypothetical protein	core	SmallTrans	-0.417656	1	-0.765622	0.00349723	-0.651597	0.0450208	-0.386811	0.142623
PA14_04350	-	-	putative integral membrane protein	other	Membrane	0.0981304	1	0.563895	0.0567058	-0.476724	0.231349	0.197053	0.540698
PA14_04370	PA0334	-	putative MFS transporter	core	SmallTrans	0.855071	1	1.43064	1.48394e-06	-0.0656938	0.905165	0.997592	0.000302218
PA14_04380	PA0335	-	hypothetical protein	core	Putative	-0.40809	1	-0.483262	0.00520004	0.218317	0.376701	-0.455603	0.00773536
PA14_04390	PA0336	ygdP	dinucleoside polyphosphate hydrolase	core	NuclSynth	-1.52824	1	-2.51217	1.36965e-10	-1.0606	0.00485581	-1.63008	1.62646e-06		x
PA14_04410	PA0337	ptsP	phosphoenolpyruvate-protein phosphotransferase PtsP	core	SmallTrans	-1.1423	1	-1.68776	1.81953e-09	-0.928929	0.00115345	-0.837365	0.000440949
PA14_04420	PA0338	-	hypothetical protein	core	TwoComp	0.627947	1	0.877159	6.10978e-05	0.0623651	0.882636	0.544375	0.00877072
PA14_04430	PA0339	-	hypothetical protein	core	Hypoth	-1.13912	1	-1.86928	1.88152e-09	-0.993209	0.0016338	-1.10035	5.19146e-05
PA14_04440	PA0340	-	putative permease	core	Membrane	0.908156	1	2.04059	1.62679e-10	0.670272	0.0341545	0.965308	0.000244733		x
PA14_04460	PA0341	lgt	prolipoprotein diacylglyceryl transferase	core	FAPOL	0.408752	1	1.55145	6.04373e-08	0.0945446	0.846743	0.37609	0.134249
PA14_04480	PA0342	thyA	thymidylate synthase	core	NuclSynth	0.0430027	1	-0.0549126	0.770544	0.539604	0.00768668	-0.0389833	0.845123
PA14_04490	PA0343	-	hypothetical protein	core	Hypoth	-0.187178	1	0.159778	0.464889	0.215796	0.497638	0.03125	0.904528
PA14_04510	PA0344	-	hypothetical protein	core	Hypoth	-0.90822	1	-0.969508	6.45886e-05	-0.941529	0.000958389	-0.988766	5.14835e-05
PA14_04520	PA0345	-	hypothetical protein	core	Hypoth	-1.15478	1	-1.65427	3.58402e-07	-0.851468	0.0157801	-0.996503	0.000657693
PA14_04530	PA0346	-	hypothetical protein	core	Hypoth	-0.549396	1	-1.58948	7.30007e-06	-0.837207	0.0379622	-0.646757	0.0460435
PA14_04550	PA0347	glpQ	glycerophosphoryl diester phosphodiesterase, periplasmic	core	FAPOL	1.55399	1	2.14852	1.21608e-05	0.00361737	1	1.5532	0.000754761		x
PA14_04560	PA0348	-	hypothetical protein	core	Hypoth	0.905659	1	1.30588	0.000180431	-0.62281	0.157464	1.01879	0.00267768
PA14_04570	PA0349	-	hypothetical protein	core	Hypoth	1.43678	1	2.10874	2.60478e-05	-0.573027	0.392478	1.01858	0.0278753		x
PA14_04580	PA0350	folA	dihydrofolate reductase	core	CIM	-0.438397	1	-0.326162	0.177817	-0.4674	0.130255	-0.404856	0.0913916
PA14_04590	PA0351	-	hypothetical protein	core	Putative	-0.0786624	1	0.193953	0.256852	-0.379351	0.0725273	-0.0626123	0.742588
PA14_04610	PA0352	yicE	putative transporter	core	SmallTrans	1.16828	1	1.70818	2.83538e-05	0.184717	0.795233	0.993871	0.00898124
PA14_04630	PA0353	ilvD	dihydroxy-acid dehydratase	core	Cofactor	-0.971421	1	-1.57952	1.65823e-11	-0.37691	0.114843	-1.02912	5.28054e-07
PA14_04640	PA0354	-	hypothetical protein	core	SmallTrans	0.067432	1	-0.142879	0.548867	0.232838	0.493909	-0.382835	0.0880785
PA14_04650	PA0355	pfpI	protease PfpI	core	TranslEtc	-3.1625	1.00348e-05	-3.81277	4.26248e-06	-2.26975	0.00973179	-3.46635	1.55964e-05	x	x	x	x
PA14_04660	PA0356	-	hypothetical protein	core	TwoComp	0.206228	1	0.324374	0.135527	0.13161	0.729121	0.275698	0.20828
PA14_04670	PA0357	mutM	formamidopyrimidine-DNA glycosylase	core	DNAetc	-0.541346	1	-1.0581	2.44115e-05	-0.190618	0.623575	-0.170365	0.506231
PA14_04680	PA0358	-	hypothetical protein	core	FAPOL	1.04729	1	1.3936	0.000127113	0.652907	0.14986	1.51343	4.33221e-05
PA14_04690	PA0359	-	hypothetical protein	core	Hypoth	-1.04	1	-1.88649	2.38215e-05	-0.0651573	0.938422	-0.762087	0.0654224
PA14_04700	PA0360	-	hypothetical protein	core	Hypoth	-0.401205	1	-0.363318	0.116615	-0.772186	0.00582673	-0.400492	0.0814655
PA14_04710	-	-	hypothetical protein	other	Hypoth	-0.852798	1	0.62656	0.754737	-0.307476	0.934431	-0.272066	0.903591
PA14_04730	PA0361	-	putative gamma-glutamyltranspeptidase precursor	core	AAsynth	0.167331	1	0.387017	0.0510196	0.422868	0.0933077	0.350622	0.0763196
PA14_04750	PA0362	fdx1	ferredoxin (4Fe-4S)	core	EnergMb	-0.448211	1	-0.803377	0.000182797	-0.694947	0.00603499	-0.942515	1.98981e-05
PA14_04760	PA0363	coaD	phosphopantetheine adenylyltransferase	core	CIM	-0.181944	1	0.00270877	0.992633	0.164135	0.581233	-0.308146	0.0992311
PA14_04780	PA0364	-	oxidoreductase	core	EnergMb	-0.219429	1	0.619497	0.180245	-0.637903	0.317137	0.000403341	1
PA14_04790	PA0365	-	hypothetical protein	core	Hypoth	-0.0813479	1	0.813876	0.0724717	-0.705218	0.248628	0.188703	0.710121
PA14_04810	PA0366	-	putative aldehyde dehydrogenase	core	EnergMb	-0.424728	1	-0.0187363	0.973728	-0.683232	0.260938	0.0401908	0.945872
PA14_04820	PA0367	-	TetR family transcriptional regulator	core	TRs	-0.567555	1	-0.192982	0.506374	-0.73259	0.0308429	-0.294758	0.301016
PA14_04830	-	-	putative acetyltransferase	other	SmallTrans	-0.442673	1	-0.845889	0.0354343	-0.185667	0.806341	0.0117718	0.986187
PA14_04840	PA0368	-	hypothetical protein	core	Putative	-0.236117	1	0.00696382	0.964958	-0.324291	0.0418921	0.0189259	0.906214
PA14_04850	PA0369	-	hypothetical protein	core	Hypoth	0.190098	1	-0.0250446	0.922828	0.286707	0.355664	0.652852	0.00283949
PA14_04860	PA0370	yhhF	putative methyltransferase	core	DNAetc	-0.496276	1	-0.759421	5.00947e-05	-0.186079	0.495719	-0.548403	0.0022563
PA14_04870	PA0371	-	hypothetical protein	core	ProtExpo	-0.521081	1	-0.785206	0.000110453	-0.142418	0.669408	-0.660039	0.000851383
PA14_04890	PA0372	-	putative zinc protease	core	Putative	-0.0718593	1	0.132197	0.41698	0.259495	0.212079	-0.24145	0.124575
PA14_04900	PA0373	ftsY	signal recognition particle receptor FtsY	core	ProtExpo	-0.480257	1	-1.00995	4.98586e-05	-0.0159749	0.978265	-0.326017	0.175951
PA14_04910	PA0374	ftsE	cell division ATP-binding protein FtsE	core	CellDiv	-0.350724	1	-0.580766	0.00398448	0.26823	0.344768	-0.236988	0.249484
PA14_04920	PA0375	ftsX	cell division protein FtsX	core	CellDiv	-0.753653	1	-1.43587	1.63945e-09	-0.700641	0.00388167	-0.858774	4.21756e-05
PA14_04930	PA0376	rpoH	RNA polymerase factor sigma-32	core	TRs	-0.799579	1	-1.55241	3.91739e-07	-0.321875	0.415733	-0.931881	0.000714112
PA14_04940	PA0377	-	hypothetical protein	core	Hypoth	-0.371133	1	-0.733022	0.177817	-0.743279	0.318535	-0.0538951	0.93848
PA14_04950	PA0378	mtgA	monofunctional biosynthetic peptidoglycan transglycosylase	core	CellEnv	0.729486	1	1.72895	1.46655e-07	0.0175611	0.980608	0.774501	0.00689871
PA14_04960	PA0379	-	hypothetical protein	core	Membrane	-0.105792	1	-0.0500544	0.833988	-0.277495	0.345302	-0.109959	0.636349
PA14_04970	PA0380	thiS	sulfur carrier protein ThiS	core	Cofactor	0.792878	1	0.727007	0.0211447	2.15003	2.31246e-07	1.03079	0.00114426			x
PA14_04980	PA0381	thiG	thiazole synthase	core	Cofactor	-0.0289335	1	-0.25174	0.124494	0.762785	0.000144403	-0.116779	0.506231
PA14_05000	PA0382	trmB	tRNA (guanine-N(7)-)-methyltransferase	core	DNAetc	0.380743	1	0.459649	0.0165102	0.565594	0.0157089	0.218803	0.267021
PA14_05010	PA0383	-	hypothetical protein	core	Hypoth	1.68254	1	2.31484	5.58334e-08	0.4774	0.352626	1.84308	3.95388e-06		x
PA14_05020	PA0384	-	hypothetical protein	core	Hypoth	0.344527	1	0.527919	0.0773433	0.760017	0.0401958	0.888556	0.00294759
PA14_05030	PA0385	-	hypothetical protein	core	Hypoth	1.02316	1	1.21449	6.53315e-07	0.880027	0.00104248	0.929744	5.56091e-05
PA14_05040	PA0386	-	coproporphyrinogen III oxidase	core	EnergMb	1.39455	1	1.71837	9.17226e-06	0.962264	0.0285426	1.30561	0.000373601
PA14_05050	PA0387	-	putative deoxyribonucleotide triphosphate pyrophosphatase	core	NuclSynth	-0.71156	1	-1.5588	6.83859e-07	-0.0320814	0.95805	-0.624131	0.0247305
PA14_05060	PA0388	-	hypothetical protein	core	Hypoth	-0.623575	1	-1.3118	8.6371e-05	-0.259349	0.619781	-0.326743	0.324603
PA14_05070	PA0389	metW	putative methionine biosynthesis protein	core	AAsynth	-0.51847	1	-0.724292	0.000460443	-0.588583	0.0174113	-0.660344	0.00118083
PA14_05080	PA0390	metX	homoserine O-acetyltransferase	core	AAsynth	-0.23581	1	0.240375	0.328825	0.444203	0.154016	-0.408343	0.0876462
PA14_05110	PA0391	-	hypothetical protein	core	Hypoth	-0.736933	1	-1.19044	3.38857e-05	-0.578032	0.0954091	-0.0417599	0.902576
PA14_05120	-	-	hypothetical protein	other	Hypoth	0.205191	1	0.56393	0.0665332	0.404226	0.352039	0.201353	0.546001
PA14_05130	PA0392	-	hypothetical protein	core	Membrane	-0.514804	1	-0.213067	0.337053	0.173803	0.622534	-0.659803	0.00218105
PA14_05150	PA0393	proC	pyrroline-5-carboxylate reductase	core	AAsynth	-0.969943	1	-1.771	5.02091e-09	-0.154386	0.731658	-1.16804	1.71611e-05
PA14_05160	PA0394	-	hypothetical protein	core	Putative	-0.756893	1	-1.30335	0.000248449	-0.147283	0.821382	-0.329594	0.359345
PA14_05180	PA0395	pilT	twitching motility protein PilT	core	MotAtt	-0.316608	1	-0.642003	0.000255233	-0.0806124	0.803282	-0.0741667	0.700992
PA14_05190	PA0396	pilU	twitching motility protein PilU	core	MotAtt	-0.0204769	1	-0.0107687	0.969453	-0.228956	0.507376	0.347874	0.125202
PA14_05200	PA0397	czcD	putative cation efflux system protein	core	SmallTrans	0.495998	1	0.742994	0.00130047	-0.34171	0.274864	0.573387	0.0113495
PA14_05210	PA0398	-	hypothetical protein	core	Membrane	-0.713343	1	-0.436649	0.105378	-1.43963	2.10617e-05	-1.00495	0.000265067
PA14_05220	PA0399	-	cystathionine beta-synthase	core	AAsynth	-0.647678	1	-1.29124	1.10725e-05	0.0905058	0.867187	-0.484263	0.0772098
PA14_05230	PA0400	-	cystathionine gamma-lyase	core	AAsynth	-0.440746	1	-0.886762	0.000408611	0.485935	0.12401	-0.251581	0.323984
PA14_05250	PA0401	pyrC	dihydroorotase	core	NuclSynth	-0.408882	1	-0.877782	0.000380664	0.285448	0.415827	-0.242968	0.334171
PA14_05260	PA0402	pyrB	aspartate carbamoyltransferase catalytic subunit	core	NuclSynth	-0.54736	1	-0.639874	0.000561546	0.0191269	0.961092	-0.551332	0.00244833
PA14_05270	PA0403	pyrR	bifunctional pyrimidine regulatory protein PyrR uracil phosphoribosyltransferase	core	TRs	-0.0417651	1	0.134512	0.539898	0.3499	0.201707	-0.127821	0.57229
PA14_05280	PA0404	yqgF	Holliday junction resolvase-like protein	core	TranscRNA	0.169173	1	-0.115912	0.637651	0.630218	0.0240851	0.287468	0.215417
PA14_05290	PA0405	algH	hypothetical protein	core	TRs	-0.156652	1	-0.507168	0.125895	1.12337	0.00518321	0.106286	0.777543
PA14_05300	PA0406	-	TonB domain-containing protein	core	Membrane	0.477864	1	0.575131	0.0128263	0.274744	0.412786	0.780728	0.00081155
PA14_05310	PA0407	gshB	glutathione synthetase	core	Cofactor	-0.392925	1	-0.211923	0.198798	-0.0907111	0.755375	-0.378067	0.0185621
PA14_05320	PA0408	pilG	twitching motility protein PilG	core	TwoComp	-0.43181	1	-0.6691	0.0172082	0.0118031	0.985596	0.0267962	0.941528
PA14_05330	PA0409	pilH	twitching motility protein PilH	core	TwoComp	-1.24843	1	-1.64555	1.59181e-07	-0.772206	0.0223282	-1.0456	0.000227185
PA14_05340	PA0410	pilI	twitching motility protein PilI	core	Chemotax	-0.716873	1	-1.09628	5.46205e-06	-0.635972	0.0198759	-0.774247	0.000629962
PA14_05360	PA0411	pilJ	twitching motility protein PilJ	core	Chemotax	-0.999383	1	-1.54832	1.47405e-07	-0.871916	0.00569956	-0.834872	0.00134764
PA14_05380	PA0412	pilK	methyltransferase PilK	core	Chemotax	-0.679598	1	-1.23809	1.56713e-05	-0.824514	0.0118791	-0.492163	0.0663185
PA14_05390	PA0413	chpA	ChpA	core	Chemotax	-1.17808	1	-1.75877	2.13518e-08	-1.11624	0.000723751	-0.858227	0.00148299
PA14_05400	PA0414	-	methylesterase	core	Putative	-0.713178	1	-0.913967	0.00287425	-0.512412	0.204666	-0.534843	0.078204
PA14_05410	PA0415	chpC	putative chemotaxis protein	core	Chemotax	-0.838849	1	-1.24843	3.87377e-05	-0.239404	0.609099	-0.68916	0.0156754
PA14_05420	PA0416	chpD	putative transcriptional regulator	core	TRs	0.391044	1	0.822489	0.0236885	-0.276802	0.649645	0.704457	0.0510293
PA14_05430	PA0417	chpE	putative chemotaxis protein	core	Chemotax	1.27624	1	1.45486	0.000717817	0.279586	0.697856	2.02166	1.065e-05				x
PA14_05440	PA0418	-	hypothetical protein	core	Hypoth	-0.712252	1	-1.04828	8.2368e-05	-0.595331	0.0634616	-0.370694	0.151023
PA14_05450	PA0419	-	16S ribosomal RNA methyltransferase RsmE	core	Hypoth	0.360334	1	0.627381	0.00554904	0.0219428	0.964293	0.382665	0.091268
PA14_05460	PA0420	bioA	adenosylmethionine--8-amino-7-oxononanoate transaminase	core	Cofactor	-0.505383	1	-0.732105	0.0172738	-0.55127	0.170839	-0.975821	0.00157691
PA14_05480	PA0421	-	hypothetical protein	core	AAsynth	-0.802474	1	-0.733622	3.92056e-05	-0.571862	0.00572688	-0.915208	9.21248e-07
PA14_05500	PA0422	-	hypothetical protein	core	EnergMb	-1.82939	1	-3.3683	3.29241e-09	-0.46729	0.492049	-2.30691	4.11995e-06		x		x
PA14_05510	PA0423	yceI	hypothetical protein	core	Membrane	-1.90158	1	-3.17006	1.29795e-13	-0.847476	0.0194988	-2.69686	4.27981e-12		x		x
PA14_05520	PA0424	mexR	multidrug resistance operon repressor MexR	core	TRs	-0.112268	1	0.781519	0.122299	-0.13171	0.897687	0.235648	0.674493
PA14_05530	PA0425	mexA	RND multidrug efflux membrane fusion protein MexA precursor	core	SmallTrans	-0.594166	1	-1.15117	0.0360574	0.33123	0.729765	-0.57253	0.310661
PA14_05540	PA0426	mexB	RND multidrug efflux transporter MexB	core	SmallTrans	-0.640011	1	-0.890029	0.0868581	0.346133	0.697481	-0.715915	0.171225
PA14_05550	PA0427	oprM	major intrinsic multiple antibiotic resistance efflux outer membrane protein OprM precursor	core	Membrane	-0.882698	1	-1.49657	0.0057699	-0.116222	0.916107	-0.912124	0.0886267
PA14_05560	PA0428	rhlE	ATP-dependent RNA helicase	core	TranscRNA	-0.307837	1	-0.897905	0.000241599	0.600192	0.0414063	-0.320783	0.182722
PA14_05580	PA0429	-	hypothetical protein	core	Hypoth	0.218869	1	-0.686809	0.00177512	0.650563	0.014368	0.170463	0.465589
PA14_05590	PA0430	metF	5,10-methylenetetrahydrofolate reductase	core	CIM	-0.299477	1	-0.429909	0.139731	0.710216	0.0482843	-0.390251	0.18181
PA14_05600	PA0431	-	hypothetical protein	core	Hypoth	0.436764	1	0.0718467	0.813572	0.723268	0.027088	0.192448	0.502742
PA14_05620	PA0432	sahH	S-adenosyl-L-homocysteine hydrolase	core	CIM	-0.0104558	1	-0.449575	0.148733	0.512766	0.211748	-0.137688	0.691582
PA14_05630	PA0433	-	hypothetical protein	core	Hypoth	0.778264	1	0.560439	0.29132	0.950308	0.160551	1.92268	0.000373053
PA14_05640	PA0434	bfrG	hypothetical protein	core	Membrane	1.36385	1	1.66236	0.00515384	1.1337	0.13412	2.05656	0.00069674				x
PA14_05650	PA0435	-	hypothetical protein	core	Membrane	0.459629	1	0.116087	0.837613	0.201466	0.832321	1.17514	0.0171077
PA14_05660	PA0436	-	putative transcriptional regulator	core	TRs	-0.37346	1	-0.655659	9.55739e-05	-0.00924064	0.981587	-0.4414	0.00611532
PA14_05690	PA0437	codA	cytosine deaminase	core	NuclSynth	-0.358933	1	-0.190646	0.392961	-0.439548	0.110323	-0.326152	0.131869
PA14_05700	PA0438	codB	cytosine permease	core	NuclSynth	0.185661	1	0.658189	0.00905663	-0.0108535	0.985451	0.107252	0.70651
PA14_05740	PA0439	pydA	dihydropyrimidine dehydrogenase	core	NuclSynth	2.0452	1	2.438	0.000181355	0.89231	0.284988	2.65655	6.82941e-05		x		x
PA14_05750	PA0440	gltX	putative oxidoreductase	core	AAsynth	1.91533	1	2.21635	0.000616887	1.15029	0.154692	2.69802	6.57537e-05		x		x
PA14_05770	PA0441	dhT	phenylhydantoinase	core	NuclSynth	1.35621	1	1.04074	0.026705	1.03426	0.0817368	1.76159	0.000291342
PA14_05775	PA0442	-	hypothetical protein	core	Hypoth	2.35353	0.735198	2.1409	0.0113516	-0.380597	0.805598	1.4774	0.0806771		x
PA14_05790	PA0443	-	putative transporter	core	NuclSynth	2.05838	1	2.56369	2.11839e-06	0.322374	0.692781	2.50896	2.94737e-06		x		x
PA14_05810	PA0444	amaB	allantoate amidohydrolase	core	NuclSynth	1.34981	1	1.44047	0.00049879	0.383113	0.543293	1.73505	4.93648e-05
PA14_05820	PA0446	-	hypothetical protein	core	EnergMb	0.0249488	1	-0.693424	0.135432	1.76354	0.00197034	-0.883291	0.0539742
PA14_05840	PA0447	gcdH	glutaryl-CoA dehydrogenase	core	FAPOL	-0.535844	1	-1.77815	0.00126768	0.80845	0.26891	-1.97115	0.000410232
PA14_05850	PA0448	-	LysR family transcriptional regulator	core	TRs	1.39967	1	1.62079	0.00467823	1.32988	0.0614735	0.583885	0.316828
PA14_05860	PA0449	-	hypothetical protein	core	FAPOL	-1.37626	1	-1.49837	0.00051896	-0.531119	0.372886	-1.45539	0.000664889
PA14_05870	PA0450	-	putative phosphate transporter	core	SmallTrans	1.84676	1	2.55266	9.71897e-06	-0.220743	0.82255	2.15411	0.000107478		x		x
PA14_05880	PA0451	nfeD	putative membrane-bound protease	core	Membrane	1.14353	1	0.88263	0.0424301	0.607679	0.312228	1.67599	0.000218225
PA14_05890	PA0452	-	putative stomatin-like protein	core	Membrane	1.22221	1	1.40329	0.000137887	0.0619585	0.934081	1.28456	0.000409142
PA14_05910	-	-	putative periplasmic transport system	other	SmallTrans	0.378232	1	0.749861	0.00420844	0.143846	0.759416	0.869914	0.000992137
PA14_05920	PA0454	-	hypothetical protein	core	Membrane	0.278817	1	0.785912	1.59633e-05	-0.16122	0.551841	0.341162	0.0457682
PA14_05950	PA0455	dbpA	ATP-dependent RNA helicase DbpA	core	TranscRNA	0.282969	1	0.266538	0.149522	0.593514	0.00763814	0.163207	0.40007
PA14_05960	PA0456	cspB	putative cold-shock protein	core	TRs	0.137079	1	-1.04532	0.00212962	0.428541	0.371572	-0.169298	0.653096
PA14_05970	PA0457	-	hypothetical protein	core	Hypoth	1.51261	1	1.20287	0.000241599	1.21034	0.00177239	1.12123	0.000534671
PA14_05990	PA0458	emrA	EmrB/QacA family drug resistance transporter	core	SmallTrans	0.300848	1	0.792505	0.00567611	-0.633546	0.0795173	0.304282	0.304566
PA14_06000	PA0459	clpA	putative ClpA/B protease ATP binding subunit	core	TranslEtc	-0.738396	1	-1.20867	0.000344598	0.0336733	0.962031	-0.705113	0.0297484
PA14_06010	PA0460	-	hypothetical protein	core	Hypoth	-1.14712	1	-2.09643	2.8398e-09	-0.0973458	0.866445	-1.83835	4.78746e-08		x
PA14_06030	PA0461	-	putative acyltransferase	core	FAPOL	-0.794376	1	-0.894761	3.74619e-06	-0.875895	7.76654e-05	-0.631383	0.000498106
PA14_06040	PA0462	-	hypothetical protein	core	Hypoth	-0.630961	1	-1.01707	0.000522791	-0.481232	0.20571	-0.838884	0.0033587
PA14_06060	PA0463	creB	DNA-binding response regulator CreB	core	TwoComp	-0.321811	1	-0.586595	0.0106767	-0.387328	0.204187	0.102632	0.691582
PA14_06070	PA0464	creC	sensory histidine kinase CreC	core	TwoComp	-0.395282	1	-0.319051	0.191744	-0.936609	0.00144184	-0.0881327	0.748562
PA14_06080	PA0465	creD	hypothetical protein	core	Membrane	2.66796	0.405274	1.77295	0.075324	4.53042	0.000780186	3.05506	0.0031563			x	x
PA14_06090	PA0466	-	hypothetical protein	core	Hypoth	2.86701	0.0491512	2.7668	0.00280041	4.06659	0.000580314	4.00615	8.26178e-05	x	x	x	x
PA14_06120	PA0467	-	hypothetical protein	core	AAsynth	-0.0306991	1	-0.508836	0.0443462	0.244828	0.53554	0.173396	0.527932
PA14_06130	PA0468	-	hypothetical protein	core	AdptProt	-0.559532	1	-1.36399	1.9714e-05	-0.0240374	0.971255	-0.609378	0.0414191
PA14_06150	PA0469	-	hypothetical protein	core	Hypoth	-0.950966	1	-1.40441	9.62082e-11	-0.871057	6.87261e-05	-1.35659	1.82565e-10
PA14_06160	PA0470	fiuA	putative hydroxamate-type ferrisiderophore receptor	core	SmallTrans	2.02216	1	2.27885	1.2861e-05	1.07656	0.0733968	2.30756	1.09494e-05		x		x
PA14_06170	PA0471	fiuR	putative transmembrane sensor	core	TwoComp	1.9909	1	1.6906	0.000297779	1.43256	0.0090737	1.78264	0.000160381
PA14_06180	PA0472	fiuI	RNA polymerase sigma factor	core	TRs	2.54291	0.00552924	2.86787	1.15852e-07	2.05171	0.000332573	2.27431	6.58576e-06	x	x	x	x
PA14_06190	PA0473	psfA	putative glutathione S-transferase	core	AAsynth	-1.07202	1	-1.67668	1.90225e-05	-0.0718027	0.926447	-0.665236	0.0676509
PA14_06200	PA0474	-	hypothetical protein	core	Cofactor	1.66762	1	2.68829	0.000522791	-0.0180375	0.992539	2.07843	0.00578072		x		x
PA14_06210	PA0475	-	putative transcriptional regulator	core	TRs	-0.152478	1	0.556656	0.048397	-0.821603	0.0172396	0.0970834	0.763823
PA14_06230	PA0476	-	putative permease	core	SmallTrans	2.11226	1	2.87481	1.83958e-05	0.0901868	0.940613	2.52693	0.000114153		x		x
PA14_06240	PA0477	-	LysR family transcriptional regulator	core	TRs	0.603593	1	1.10829	0.00485543	-0.250172	0.715436	0.706558	0.0715617
PA14_06250	PA0478	-	GNAT family acetyltransferase	core	Putative	-0.497172	1	-0.641406	0.144087	0.249391	0.746115	-0.133498	0.789047
PA14_06260	PA0479	-	LysR family transcriptional regulator	core	TRs	-0.565533	1	-0.36162	0.219194	-0.792256	0.026965	-0.207447	0.509492
PA14_06270	PA0480	catD	putative hydrolase	core	Putative	0.679539	1	1.7658	0.00111584	-0.924483	0.18447	1.13375	0.0306219
PA14_06280	PA0481	-	hypothetical protein	core	Hypoth	0.355999	1	0.81925	0.00134919	-0.369262	0.287164	0.392462	0.123532
PA14_06290	PA0482	glcB	malate synthase G	core	CIM	-1.14967	1	-1.62842	5.27432e-08	-0.103719	0.838207	-1.55806	1.24392e-07
PA14_06300	PA0483	-	GNAT family acetyltransferase	core	Putative	0.514211	1	1.34659	0.00025098	-0.0931276	0.897999	1.13948	0.00149291
PA14_06310	PA0484	-	ACT domain-containing protein	core	TwoComp	-0.469089	1	-1.13031	0.00208719	-0.471061	0.360796	0.280238	0.471187
PA14_06320	PA0485	rarD	hypothetical protein	core	Membrane	0.722621	1	1.16771	0.000324099	0.591957	0.149378	0.732089	0.0190608
PA14_06330	PA0486	-	serine/threonine protein kinase	core	TwoComp	-0.309065	1	-0.558429	0.00158686	0.023546	0.950491	-0.274398	0.119831
PA14_06340	PA0487	modR	putative molybdenum transport regulator	core	SmallTrans	0.211403	1	0.859449	0.000188786	-0.244335	0.467216	0.306232	0.176665
PA14_06350	PA0488	yfiM	hypothetical protein	core	FAPOL	0.903934	1	1.01013	0.0102658	0.498874	0.37189	1.24556	0.00175125
PA14_06360	PA0489	comF	putative phosphoribosyl transferase	core	NuclSynth	0.676409	1	0.510119	0.29132	-0.0609426	0.951806	0.792652	0.0954166
PA14_06390	PA0490	-	hypothetical protein	core	Hypoth	-0.150871	1	-0.0338451	0.933044	-0.538582	0.239384	-0.537614	0.116515
PA14_06400	PA0491	-	LysR family transcriptional regulator	core	TRs	1.84587	1	2.51104	1.99334e-10	0.822666	0.0335284	1.8422	2.2003e-07		x
PA14_06420	PA0492	-	hypothetical protein	core	ABresist	1.36238	1	1.64447	0.00235015	1.40195	0.0336799	2.05013	0.000268718				x
PA14_06430	PA0493	-	hypothetical protein	core	Putative	0.462546	1	0.802662	0.122726	0.305327	0.738887	0.90411	0.0843925
PA14_06450	PA0494	accC	acetyl-CoA carboxylase biotin carboxylase subunit	core	FAPOL	0.420191	1	0.568395	0.139083	0.318974	0.607451	0.95956	0.01192
PA14_06460	PA0495	-	hypothetical protein	core	Putative	0.320662	1	0.481849	0.187335	0.298208	0.613255	0.851313	0.017814
PA14_06480	PA0496	-	putative hydrolase	core	Putative	0.167414	1	0.0207038	0.960926	-0.103021	0.882636	0.475522	0.176214
PA14_06500	PA0500	bioB	biotin synthase	core	Cofactor	-0.381964	1	-1.1007	0.00105943	0.380893	0.431973	-0.138259	0.710121
PA14_06510	PA0501	bioF	8-amino-7-oxononanoate synthase	core	Cofactor	-0.536934	1	-1.3071	1.39451e-05	-0.106401	0.846815	-0.69168	0.012979
PA14_06530	PA0502	bioH	putative biotin biosynthesis protein bioH	core	Cofactor	-0.605222	1	-1.57564	3.3943e-06	0.0683943	0.91466	-0.660549	0.0313961
PA14_06540	PA0503	bioC	putative biotin synthesis protein BioC	core	Cofactor	-0.382366	1	-1.13754	0.00058265	-0.245316	0.650512	-0.25811	0.455445
PA14_06570	PA0504	bioD	dithiobiotin synthetase	core	Cofactor	0.299252	1	0.616847	0.0400427	0.753916	0.043275	0.487785	0.106363
PA14_06580	PA0505	-	hypothetical protein	core	Hypoth	1.17977	1	0.649814	0.30301	1.4041	0.0733968	1.35527	0.027505
PA14_06600	PA0506	-	putative acyl-CoA dehydrogenase	core	FAPOL	1.1684	1	0.903196	0.00401855	1.84918	4.18419e-06	1.54655	5.15123e-06
PA14_06620	PA0506	-	putative acyl-CoA dehydrogenase	core	FAPOL	1.01032	1	1.32788	0.00044966	-0.105056	0.889442	1.12513	0.00233584
PA14_06640	PA0507	-	putative acyl-CoA dehydrogenase	core	FAPOL	0.295598	1	0.402938	0.105904	0.468247	0.145782	0.323451	0.198585
PA14_06650	PA0509	nirN	putative c-type cytochrome	core	EnergMb	-2.99944	3.1694e-09	-3.03724	1.79761e-11	-3.24563	2.53757e-10	-3.0072	1.70907e-11	x	x	x	x
PA14_06660	PA0510	nirE	putative uroporphyrin-III c-methyltransferase	core	EnergMb	-3.27964	7.51621e-14	-3.18323	1.12303e-09	-2.93089	1.87929e-07	-3.20102	7.3157e-10	x	x	x	x
PA14_06670	PA0511	nirJ	heme d1 biosynthesis protein NirJ	core	EnergMb	-3.52172	1.0021e-17	-3.81948	3.24483e-13	-3.01485	3.01982e-09	-3.44553	2.83209e-12	x	x	x	x
PA14_06680	PA0512	nirH	hypothetical protein	core	EnergMb	-3.22563	1.23137e-13	-3.27338	1.95883e-12	-3.20911	2.53757e-10	-2.83057	5.35694e-11	x	x	x	x
PA14_06690	PA0513	nirG	putative transcriptional regulator	core	TRs	-2.85375	9.34879e-07	-2.74615	5.41583e-10	-2.75916	1.41815e-08	-2.52534	2.9527e-09	x	x	x	x
PA14_06700	PA0514	nirL	heme d1 biosynthesis protein NirL	core	EnergMb	-3.27555	1.70835e-11	-3.77515	1.84327e-11	-2.9368	1.90179e-07	-2.99414	3.59203e-09	x	x	x	x
PA14_06710	PA0515	nirD	putative transcriptional regulator	core	EnergMb	-3.31902	1.52854e-11	-3.84341	3.13668e-12	-3.11671	1.64419e-08	-2.93877	1.64435e-09	x	x	x	x
PA14_06720	PA0516	nirF	heme d1 biosynthesis protein NirF	core	EnergMb	-3.076	1.80577e-10	-2.96572	4.40337e-11	-3.0307	8.48496e-10	-3.14093	6.66843e-12	x	x	x	x
PA14_06730	PA0517	nirC	putative c-type cytochrome precursor	core	EnergMb	-3.93666	1.77349e-20	-4.39734	1.03762e-12	-3.91192	5.71238e-10	-4.10944	3.42388e-12	x	x	x	x
PA14_06740	PA0518	nirM	cytochrome c-551 precursor	core	EnergMb	-4.81196	5.38852e-31	-5.06049	1.50134e-13	-4.11899	5.51015e-10	-4.65136	7.89705e-13	x	x	x	x
PA14_06750	PA0519	nirS	nitrite reductase precursor	core	EnergMb	-4.93225	6.46848e-32	-5.43965	1.77185e-14	-4.63052	5.72449e-11	-4.89143	1.7026e-13	x	x	x	x
PA14_06770	PA0520	nirQ	regulatory protein NirQ	core	EnergMb	-3.30212	3.85991e-13	-3.47067	1.25601e-10	-2.93504	1.67254e-07	-2.92763	4.93159e-09	x	x	x	x
PA14_06790	PA0521	nirO	putative cytochrome c oxidase subunit	core	EnergMb	-1.9137	1	-1.87906	0.000648658	-2.73924	8.11599e-05	-1.93821	0.000461192			x
PA14_06800	PA0522	-	hypothetical protein	core	Hypoth	-1.29587	1	-1.43808	0.00761597	-2.2246	0.0010248	-1.24243	0.0200249			x
PA14_06810	PA0523	norC	nitric-oxide reductase subunit C	core	EnergMb	-5.93146	2.31821e-29	-5.9976	8.26284e-10	-6.42168	6.92147e-09	-5.95324	7.2493e-10	x	x	x	x
PA14_06830	PA0524	norB	nitric-oxide reductase subunit B	core	EnergMb	-4.46284	4.59953e-16	-4.45072	8.37618e-08	-5.39943	6.50186e-08	-4.42313	8.38282e-08	x	x	x	x
PA14_06840	PA0525	norD	putative dinitrification protein NorD	core	EnergMb	-4.41682	4.42169e-15	-4.63141	6.30896e-07	-3.45281	0.000430862	-4.42353	1.21189e-06	x	x	x	x
PA14_06860	PA0526	-	hypothetical protein	core	Hypoth	-3.90176	6.86062e-20	-5.05649	1.1356e-14	-3.78857	4.05745e-10	-3.82027	5.20697e-12	x	x	x	x
PA14_06870	PA0527	dnr	transcriptional regulator Dnr	core	TRs	-0.457284	1	-0.620139	0.110689	1.53958	0.00122597	-0.626115	0.106339
PA14_06875	-	rsmY	regulatory RNA RsmY	sRNA	ncRNA	0.482948	1	0.201913	0.832627	1.04899	0.383814	1.11127	0.192433
PA14_06880	PA0528	-	LysR family transcriptional regulator	core	TRs	1.35593	1	2.02627	1.28765e-05	-0.533321	0.383886	1.38364	0.00146446		x
PA14_06890	PA0529	-	hypothetical protein	core	Cofactor	0.71725	1	0.91887	0.00358973	-0.237965	0.65133	-0.110867	0.757381
PA14_06900	-	-	hypothetical protein	other	Hypoth	0.2239	1	-0.0716766	0.839347	-0.560821	0.167664	-0.517766	0.0966518
PA14_06920	PA0530	argD	putative class III pyridoxal phosphate-dependent aminotransferase	core	SmallTrans	0.72896	1	0.800019	0.00304878	-0.182708	0.693269	0.432413	0.110728
PA14_06930	PA0531	-	putative glutamine amidotransferase	core	SmallTrans	1.42333	1	2.04887	2.16576e-06	-0.268643	0.68547	1.18048	0.00257032		x
PA14_06940	PA0532	-	hypothetical protein	core	Hypoth	2.18173	0.685391	2.29016	1.85612e-05	2.39844	0.000133103	2.27328	2.23079e-05		x	x	x
PA14_06950	PA0533	-	LuxR family transcriptional regulator	core	TRs	0.178648	1	0.776092	0.000321075	-0.710464	0.00554416	0.115695	0.621345
PA14_06960	PA0534	-	hypothetical protein	core	EnergMb	1.31374	1	1.28002	0.000294227	1.9482	9.29084e-06	0.850767	0.0119958
PA14_06970	PA0535	-	Cro/CI family transcriptional regulator	core	TRs	-0.235055	1	-0.198541	0.596717	-0.0596623	0.93435	-0.13423	0.735447
PA14_06980	PA0536	-	hypothetical protein	core	Putative	-1.17428	1	-1.68302	9.77085e-10	-0.804712	0.00370591	-1.45251	2.75372e-08
PA14_06990	PA0537	-	hypothetical protein	core	ProtExpo	-0.996515	1	-1.46783	1.16466e-07	-0.399526	0.219419	-1.15732	9.24353e-06
PA14_07000	PA0538	dsbB	disulfide bond formation protein	core	TranslEtc	0.219986	1	-0.0738827	0.842195	0.431351	0.344906	0.316676	0.349819
PA14_07010	PA0539	-	hypothetical protein	core	Membrane	2.03483	1	2.58088	2.84002e-06	0.228845	0.802771	2.00706	0.000120231		x		x
PA14_07020	PA0540	-	hypothetical protein	core	Membrane	0.298763	1	1.02687	0.00365192	0.447839	0.370484	0.695533	0.0463174
PA14_07030	PA0541	-	putative cytochrome c'	core	EnergMb	-0.129874	1	0.438499	0.0362381	0.148929	0.676173	0.277841	0.190585
PA14_07040	PA0542	yqjC	hypothetical protein	core	ProtExpo	-1.06579	1	-1.78933	6.18792e-09	-0.618419	0.0567101	-1.67175	2.40459e-08
PA14_07050	PA0543	-	hypothetical protein	core	Cofactor	-0.181417	1	0.300471	0.503267	-0.787671	0.159713	-0.272148	0.558941
PA14_07060	PA0544	-	hypothetical protein	core	Hypoth	0.323825	1	0.815352	0.00181797	0.383126	0.279402	0.208965	0.450512
PA14_07070	PA0545	-	hypothetical protein	core	EnergMb	-0.218875	1	-0.60837	0.164688	0.0999129	0.910375	-0.447385	0.318968
PA14_07090	PA0546	metK	S-adenosylmethionine synthetase	core	ABresist	-0.0602948	1	-0.493779	0.140442	0.755257	0.0714555	-0.420271	0.213466
PA14_07110	PA0547	-	ArsR family transcriptional regulator	core	TRs	0.32907	1	-0.0929872	0.789544	0.394501	0.367496	0.0923515	0.793604
PA14_07130	PA0548	tktA	transketolase	core	CCatab	-0.533149	1	-1.03558	5.93287e-06	0.352116	0.212623	-0.649465	0.00221981
PA14_07140	PA0549	-	hypothetical protein	core	Hypoth	-0.396861	1	-0.669292	0.00466889	-0.238176	0.509629	-0.36442	0.125383
PA14_07150	PA0550	hyi	hypothetical protein	core	CCatab	0.927859	1	1.58723	2.25512e-06	0.334242	0.461972	0.948288	0.00193698
PA14_07170	PA0551	epd	D-erythrose 4-phosphate dehydrogenase	core	Cofactor	-0.584355	1	-0.762888	5.28588e-06	0.133348	0.596357	-0.672379	3.93575e-05
PA14_07190	PA0552	pgk	phosphoglycerate kinase	core	EnergMb	-1.11305	1	-1.61582	4.86699e-11	-0.521195	0.0319013	-1.27754	1.70143e-08
PA14_07200	PA0553	-	hypothetical protein	core	Hypoth	-1.14127	1	-1.97179	4.10722e-06	-0.74286	0.138307	-1.08258	0.00506607
PA14_07210	PA0554	-	hypothetical protein	core	Hypoth	-0.732103	1	-1.60293	2.39548e-06	-0.377943	0.394255	-1.06415	0.00067275
PA14_07230	PA0555	fda	fructose-1,6-bisphosphate aldolase	core	CCatab	-1.11823	1	-1.62893	8.46896e-09	-0.416557	0.19006	-1.29086	1.03051e-06
PA14_07240	PA0556	-	hypothetical protein	core	Hypoth	-0.472271	1	-0.647361	0.0172082	-0.300119	0.456011	-0.627212	0.0195613
PA14_07250	PA0557	-	hypothetical protein	core	Putative	0.953202	1	1.31313	0.00128229	0.107113	0.896515	0.926798	0.0202146
PA14_07260	PA0558	-	hypothetical protein	core	Hypoth	0.111641	1	-0.38604	0.195605	0.350268	0.411969	0.109775	0.742588
PA14_07280	PA0559	yhiN	hypothetical protein	core	Membrane	0.418755	1	0.918097	8.6371e-05	-0.0935879	0.828612	0.0844707	0.741506
PA14_07290	PA0560	ygjP	hypothetical protein	core	Putative	0.617091	1	0.737443	0.00886594	0.159714	0.750154	0.24056	0.419895
PA14_07300	PA0561	-	hypothetical protein	core	Hypoth	1.16414	1	2.34366	0.173289	-0.0103156	1	0.577433	0.754865
PA14_07310	PA0562	-	putative hydrolase	core	Putative	0.297646	1	-0.203463	0.385815	0.905931	0.00103044	0.488495	0.0287554
PA14_07330	PA0563	-	hypothetical protein	core	Hypoth	0.0162197	1	-0.219667	0.714008	-0.0319692	0.98128	0.422312	0.468249
PA14_07340	PA0564	-	putative transcriptional regulator	core	TRs	0.416826	1	1.04866	9.08795e-05	0.176266	0.690196	0.469837	0.0681494
PA14_07355	PA0565	-	hypothetical protein	core	Hypoth	3.60557	1.14257e-05	2.44612	0.0080367	3.63644	0.00192336	5.68439	9.70397e-07	x	x	x	x
PA14_07360	PA0566	-	hypothetical protein	core	Hypoth	-0.509816	1	-0.983828	5.74249e-05	-0.701354	0.0141848	-0.546435	0.0185123
PA14_07370	PA0567	-	hypothetical protein	core	Hypoth	-1.35705	1	-1.73009	0.0130508	-1.20212	0.185148	-1.05725	0.125149
PA14_07380	PA0568	-	hypothetical protein	core	Hypoth	-0.886677	1	-1.38668	6.80441e-07	-1.47305	4.42394e-06	-1.40737	5.07788e-07
PA14_07400	PA0569	-	hypothetical protein	core	Hypoth	-0.379672	1	-0.152346	0.58867	-0.458413	0.187638	-0.224326	0.422984
PA14_07410	PA0570	-	hypothetical protein	core	Hypoth	-0.176193	1	-0.0896099	0.804275	-0.319025	0.509629	0.226488	0.5069
PA14_07420	PA0571	-	hypothetical protein	core	Hypoth	-0.240885	1	-0.0681787	0.810394	-0.289636	0.424781	-0.00437825	0.994249
PA14_07430	PA0572	-	hypothetical protein	core	Hypoth	-0.68774	1	-0.878144	0.108651	-0.870743	0.235124	0.871138	0.113187
PA14_07440	PA0573	-	hypothetical protein	core	Hypoth	0.864797	1	1.40375	0.0730617	-0.286657	0.849539	0.63662	0.437446
PA14_07450	PA0574	-	Hypothetical protein	core	Hypoth	0.135951	1	0.0795586	0.946285	-0.782475	0.636299	-0.417518	0.709479
PA14_07460	-	-	hypothetical protein	other	Hypoth	-0.0236955	1	-0.206449	0.828481	0.824045	0.527273	0.0622141	0.956607
PA14_07470	-	-	tRNA-Met	tRNA	ncRNA	1.43784	1	1.68506	0.0159401	0.920936	0.338728	1.00155	0.15074
PA14_07480	-	-	putative reverse transcriptase	other	Putative	0.33067	1	-0.700284	0.749875	-2.27924	0.449032	1.14574	0.59614
PA14_07500	PA0575	-	hypothetical protein	core	Hypoth	1.25762	1	1.66022	3.16378e-05	0.429803	0.434083	1.71896	2.02516e-05
PA14_07520	PA0576	rpoD	RNA polymerase sigma factor RpoD	core	TranscRNA	-0.210585	1	-0.746117	0.00310412	0.480918	0.138238	-0.152663	0.578581
PA14_07530	PA0577	dnaG	DNA primase	core	DNAetc	-0.760513	1	-1.20068	2.07851e-05	-0.322405	0.401271	-0.918345	0.000650756
PA14_07550	PA0578	-	hypothetical protein	core	Hypoth	1.33438	1	1.60326	5.61384e-07	1.40485	8.15093e-05	1.20175	6.20882e-05
PA14_07560	PA0579	rpsU	30S ribosomal protein S21	core	TranslEtc	0.846428	1	0.752166	0.0624479	2.26306	1.36423e-05	0.780479	0.0509001			x
PA14_07570	PA0580	gcp	putative DNA-binding/iron metalloprotein/AP endonuclease	core	TranslEtc	0.69203	1	0.782718	0.000471769	1.16479	2.14335e-05	0.506615	0.0192552
PA14_07580	PA0581	-	putative glycerol-3-phosphate acyltransferase PlsY	core	Membrane	0.385321	1	0.395857	0.0568932	0.208646	0.513425	0.454367	0.0273355
PA14_07590	PA0582	folB	dihydroneopterin aldolase	core	Cofactor	0.415796	1	0.801673	0.00430078	-0.252455	0.570452	0.137666	0.661042
PA14_07600	PA0583	folk	putative 2-amino-4-hydroxy-6-hydroxymethyldihydropteridine pyrophosphokinase	core	Cofactor	0.678308	1	0.837227	0.00125982	0.55834	0.0858311	0.700656	0.0060119
PA14_07620	PA0584	cca	multifunctional tRNA nucleotidyl transferase/2'3'-cyclic phosphodiesterase/2'nucleotidase/phosphatase	core	TranscRNA	0.020111	1	0.0775035	0.665524	-0.0786302	0.800459	0.00723831	0.977714
PA14_07630	PA0585	-	hypothetical protein	core	Hypoth	1.43606	1	1.85213	7.64784e-06	0.844433	0.0784418	1.49945	0.000155801
PA14_07650	PA0586	ycgB	SpoVR family protein	core	Hypoth	-0.477811	1	-0.814207	0.0525838	0.294109	0.68072	-0.829731	0.0462292
PA14_07660	PA0587	-	hypothetical protein	core	Hypoth	-0.692803	1	-1.46361	0.00030589	-0.123179	0.873642	-1.05744	0.00663725
PA14_07680	PA0588	prkA	hypothetical protein	core	TwoComp	-1.03749	1	-2.33905	1.68714e-06	-0.529309	0.393876	-1.70596	0.000161275		x
PA14_07690	PA0589	glpE	thiosulfate sulfurtransferase	core	SmallTrans	0.559807	1	0.752296	0.000369554	0.848637	0.000777787	0.566817	0.00574752
PA14_07700	PA0590	apaH	diadenosine tetraphosphatase	core	NuclSynth	-0.189538	1	-0.822887	1.03426e-06	0.265307	0.192731	-0.336185	0.0270454
PA14_07710	PA0591	apaG	ApaG	core	Hypoth	-0.376552	1	-0.52995	0.00108688	0.317993	0.12401	-0.631203	0.000136441
PA14_07730	PA0592	ksgA	dimethyladenosine transferase	core	TranscRNA	0.808816	1	1.26898	9.31066e-09	0.643393	0.00527676	0.590983	0.00187656
PA14_07740	PA0593	pdxA	4-hydroxythreonine-4-phosphate dehydrogenase	core	Cofactor	-0.0765296	1	-0.102472	0.574587	0.34209	0.119489	0.0267528	0.900737
PA14_07760	PA0594	surA	peptidyl-prolyl cis-trans isomerase SurA	core	AdptProt	-0.614775	1	-1.0758	2.44175e-05	-0.142333	0.738042	-0.428417	0.075102
PA14_07770	PA0595	ostA	organic solvent tolerance protein OstA precursor	core	AdptProt	-0.587865	1	-1.27794	0.000520002	-0.0124634	0.988217	-0.600213	0.094527
PA14_07780	PA0596	-	hypothetical protein	core	Putative	0.882902	1	1.03664	0.000642306	1.36103	0.000228343	1.0878	0.00035251
PA14_07790	PA0597	-	putative nucleotidyl transferase	core	CellEnv	-0.208839	1	-0.457542	0.0781674	-0.139158	0.766692	0.0462126	0.885533
PA14_07800	PA0598	djlA	hypothetical protein	core	TranslEtc	-0.211998	1	-0.609592	0.00773595	-0.675401	0.0157362	-0.184966	0.449749
PA14_07810	PA0599	-	hypothetical protein	core	Hypoth	-0.357692	1	-0.412793	0.00696246	-0.415386	0.0269199	-0.195372	0.209551
PA14_07820	PA0600	-	putative histidine kinase	core	TwoComp	0.108852	1	0.0792823	0.686318	-0.680761	0.00176073	0.322562	0.0712549
PA14_07840	PA0601	uhpA	putative two-component response regulator	core	TwoComp	-0.00342823	1	-0.208645	0.249333	-0.544496	0.0117445	0.163428	0.382831
PA14_07850	PA0602	-	putative binding protein component of ABC transporter	core	SmallTrans	-1.01733	1	-0.943094	0.000117518	-1.71047	4.7359e-08	-1.092	1.45025e-05
PA14_07860	PA0603	-	putative ATP-binding component of ABC transporter	core	SmallTrans	1.0776	1	0.961952	0.00359645	1.24305	0.00189801	1.96376	1.62806e-07
PA14_07870	PA0604	-	putative binding protein component of ABC transporter	core	SmallTrans	0.90311	1	1.20414	0.000297452	0.920874	0.019796	1.9094	2.05092e-07
PA14_07890	PA0605	-	putative permease of ABC transporter	core	SmallTrans	1.46989	1	1.91845	4.81992e-08	1.02807	0.00530156	2.2234	1.31285e-09				x
PA14_07900	PA0606	-	putative permease of ABC transporter	core	SmallTrans	1.72465	1	2.25573	6.29473e-07	0.896184	0.0742124	2.38125	2.33344e-07		x		x
PA14_07910	PA0607	rpe	ribulose-phosphate 3-epimerase	core	CIM	0.0196551	1	-0.178156	0.330488	0.800413	0.00024817	-0.026957	0.903704
PA14_07930	PA0608	gph	phosphoglycolate phosphatase	core	CCatab	0.0635409	1	-0.158348	0.546721	-0.0404017	0.936714	-0.182582	0.492499
PA14_07940	PA0609	trpE	anthranilate synthase component I	core	AAsynth	-0.450915	1	-0.968813	0.00438714	-0.642257	0.142724	-0.470054	0.169014
PA14_07950	PA0610	prtN	transcriptional regulator PrtN	core	TRs	-0.737204	1	-0.466253	0.418289	-0.83757	0.270676	-0.854012	0.126183
PA14_07960	PA0611	prtR	transcriptional regulator PrtR	core	TRs	-1.3973	1	-1.4615	3.32277e-05	-0.776706	0.0619868	-1.43779	4.35009e-05
PA14_07970	PA0612	-	hypothetical protein	RGP3	TranscRNA	-0.532859	1	-0.0117472	0.989964	-1.61219	0.0269199	-1.37964	0.0178901
PA14_07980	PA0613	-	hypothetical protein	RGP3	Hypoth	-0.379715	1	0.324486	0.592602	-1.97905	0.00524236	-1.37621	0.0151677
PA14_07990	PA0614	hol	hypothetical protein	RGP3	PhaTraPla	-1.61467	1	-2.82518	0.00102066	-3.26867	0.00183874	-3.81983	4.16184e-05		x	x	x
PA14_08000	PA0615	-	hypothetical protein	RGP3	Hypoth	-1.03768	1	-0.631656	0.588323	-1.61962	0.284988	-1.55759	0.16307
PA14_08010	PA0616	gpV	hypothetical protein	RGP3	PhaTraPla	-1.22908	1	-0.529477	0.687323	-2.18936	0.183157	-2.22874	0.0739818
PA14_08020	PA0617	gpW	putative bacteriophage protein	RGP3	PhaTraPla	-1.27201	1	-0.517881	0.686318	-2.42358	0.12401	-2.55111	0.0362957				x
PA14_08030	PA0618	-	putative phage baseplate assembly protein	RGP3	PhaTraPla	-0.9856	1	0.00627802	0.999076	-2.08634	0.219419	-1.781	0.161923
PA14_08040	PA0619	gpI	putative phage tail protein	RGP3	PhaTraPla	-1.41353	1	-0.65326	0.605711	-1.7691	0.28323	-2.71519	0.0274847				x
PA14_08050	PA0620	-	putative tail fiber protein	RGP3	PhaTraPla	-0.832311	1	-0.282717	0.840335	-2.03823	0.229856	-1.46274	0.251907
PA14_08060	PA0621	-	putative tail fiber assembly protein	RGP3	PhaTraPla	-1.36521	1	-1.65879	0.267543	-1.88918	0.355461	-2.1875	0.135554
PA14_08070	PA0622	gpFI	putative phage tail sheath protein	RGP3	PhaTraPla	-1.71685	1	-1.0346	0.437183	-2.60181	0.131725	-2.87566	0.0314225				x
PA14_08090	PA0623	gpFII	putative phage tail tube protein	RGP3	PhaTraPla	-1.67709	1	-1.10573	0.4038	-2.73756	0.109536	-2.89026	0.0296629				x
PA14_08100	PA0624	-	hypothetical protein	RGP3	Hypoth	-1.48938	1	-0.894277	0.482277	-2.82322	0.0807242	-2.79419	0.0272282				x
PA14_08110	-	-	hypothetical protein	RGP3	Hypoth	-1.33829	1	-0.75167	0.55662	-2.86192	0.0729762	-2.80689	0.0252012				x
PA14_08120	PA0625	-	putative tail length determinator protein	RGP3	PhaTraPla	-0.880526	1	-0.106745	0.941853	-2.27122	0.18169	-1.78327	0.165095
PA14_08130	PA0626	gpU	hypothetical protein	RGP3	PhaTraPla	-0.64705	1	-0.148245	0.9089	-1.85929	0.219852	-1.59201	0.161929
PA14_08140	PA0627	XR2	hypothetical protein	RGP3	PhaTraPla	-0.831834	1	-0.0243856	0.989321	-2.4637	0.107497	-2.14818	0.068194
PA14_08150	PA0628	gpD	putative phage late control gene D protein	RGP3	PhaTraPla	-0.636567	1	0.267612	0.842863	-2.30193	0.150636	-1.47456	0.226737
PA14_08160	PA0629	lys	putative lytic enzyme	core	Putative	-0.883417	1	-0.658315	0.268673	-2.32014	0.00166742	-1.92659	0.00135019			x
PA14_08180	PA0630	-	hypothetical protein	core	Hypoth	-0.757236	1	-0.948365	0.193625	-1.59255	0.0863603	-1.56339	0.0321997
PA14_08190	PA0631	-	hypothetical protein	core	Hypoth	-0.588674	1	-0.894144	0.206456	-1.15469	0.219858	-0.512102	0.498496
PA14_08200	PA0632	-	hypothetical protein	core	Hypoth	-1.26133	1	-1.05068	0.519751	-2.37063	0.286416	-2.25886	0.164394
PA14_08210	PA0633	-	hypothetical protein	core	PhaTraPla	-1.11972	1	-0.376162	0.839976	-2.0578	0.401271	-0.941818	0.602721
PA14_08220	PA0634	-	hypothetical protein	core	Hypoth	-1.01961	1	-0.855545	0.627992	-2.47102	0.300445	-1.67805	0.3364
PA14_08230	PA0635	-	hypothetical protein	core	Hypoth	-0.93434	1	-1.17477	0.459321	-2.65124	0.220931	-1.50891	0.348186
PA14_08240	PA0636	-	hypothetical protein	core	PhaTraPla	-0.456056	1	-0.097432	0.960926	-1.90752	0.446894	-1.39871	0.429508
PA14_08250	PA0637	-	hypothetical protein	core	PhaTraPla	-0.576708	1	-0.419185	0.806415	-1.38568	0.57249	-1.01586	0.538001
PA14_08260	PA0638	-	putative minor tail protein L	core	PhaTraPla	-0.53683	1	-0.119085	0.945628	-1.55366	0.50533	-1.00386	0.534971
PA14_08270	PA0639	-	hypothetical protein	core	Hypoth	-0.80326	1	-0.42709	0.813304	-2.1316	0.36709	-1.78117	0.289799
PA14_08280	PA0640	-	putative bacteriophage protein	core	PhaTraPla	-0.470669	1	-0.351008	0.841116	-2.3574	0.287662	-1.48525	0.367152
PA14_08300	PA0641	JF1	putative phage-related protein, tail component	core	PhaTraPla	-0.363798	1	-0.0495676	0.980055	-1.65835	0.468467	-0.643977	0.700992
PA14_08310	PA0646	-	hypothetical protein	RGP4	Hypoth	-0.564369	1	0.815631	0.680682	-1.13543	0.724369	-1.19009	0.547164
PA14_08320	PA0647	-	hypothetical protein	RGP4	Hypoth	-0.413245	1	0.480655	0.824915	-1.47942	0.644123	-1.44974	0.478689
PA14_08330	PA0648	-	hypothetical protein	core	Hypoth	-0.372933	1	0.605379	0.77511	-0.852717	0.809061	-1.25059	0.536536
PA14_08340	PA0649	trpG	anthranilate synthase component II	core	AAsynth	-0.300917	1	-0.611217	0.0178299	-0.0763279	0.882852	-0.507761	0.0470826
PA14_08350	PA0650	trpD	anthranilate phosphoribosyltransferase	core	AAsynth	-0.816496	1	-1.59183	4.23157e-08	-0.856362	0.00520505	-1.19589	9.33375e-06
PA14_08360	PA0651	trpC	indole-3-glycerol-phosphate synthase	core	AAsynth	-0.633725	1	-1.13125	9.40221e-06	-0.5367	0.0739452	-0.862796	0.000379577
PA14_08370	PA0652	vfr	cAMP-regulatory protein	core	TRs	-0.723147	1	-1.39608	7.06812e-07	-0.159445	0.719616	-0.532856	0.0333885
PA14_08380	PA0653	-	hypothetical protein	core	TranslEtc	0.0956832	1	-0.276539	0.214687	-0.0204095	0.965342	-0.0950081	0.700992
PA14_08390	PA0654	speD	S-adenosylmethionine decarboxylase	core	CIM	-0.0456384	1	0.154103	0.631884	0.354885	0.413059	-0.398582	0.187918
PA14_08400	PA0655	-	hypothetical protein	core	Cofactor	-0.840832	1	-1.81551	1.52867e-06	0.164444	0.793611	-0.699087	0.0372414
PA14_08420	PA0656	-	putative HIT family protein	core	NuclSynth	-0.499601	1	-0.393962	0.202876	-0.135544	0.815404	-0.517321	0.0913646
PA14_08430	PA0657	-	putative ATPase	core	TranslEtc	-0.908241	1	-1.14725	3.33746e-09	-1.07727	3.53105e-07	-0.56282	0.000720878
PA14_08440	PA0658	-	putative short chain alcohol dehydrogenase	core	CCatab	0.0747781	1	0.110702	0.541163	0.100118	0.739862	-0.0726456	0.706471
PA14_08450	PA0659	-	hypothetical protein	core	Membrane	-0.856314	1	-1.05042	3.95179e-05	-0.298472	0.394434	-0.555414	0.02093
PA14_08460	PA0660	-	hypothetical protein	core	Putative	-0.761803	1	-1.32187	5.79072e-06	0.00658697	0.992539	-0.920665	0.000728928
PA14_08470	PA0661	-	hypothetical protein	core	Membrane	-0.519177	1	-0.656639	0.0066343	0.107375	0.814811	-0.642852	0.0072704
PA14_08480	PA0662	argC	N-acetyl-gamma-glutamyl-phosphate reductase	core	AAsynth	-0.615521	1	-1.1445	4.6239e-07	-0.594511	0.0169988	-0.735029	0.000398659
PA14_08490	PA0663	-	hypothetical protein	core	Hypoth	-0.520576	1	-0.982392	6.66945e-05	-0.515589	0.0848581	-0.510136	0.028956
PA14_08500	PA0664	-	hypothetical protein	core	Membrane	-0.23218	1	-0.171803	0.548178	-0.220695	0.615646	-0.00549487	0.992155
PA14_08510	PA0665	yadR	iron-sulfur cluster insertion protein ErpA	core	EnergMb	-0.242685	1	-0.406619	0.133735	-0.195205	0.668949	-0.668003	0.0120334
PA14_08520	PA0666	anmK	anhydro-N-acetylmuramic acid kinase	core	TranslEtc	0.309448	1	0.558197	0.00144572	0.495448	0.0194988	0.355656	0.0387484
PA14_08540	PA0667	-	hypothetical protein	core	CellEnv	-0.221441	1	-0.363985	0.0643224	0.124404	0.717408	-0.309525	0.116777
PA14_08560	PA0668	tyrZ	tyrosyl-tRNA synthetase	core	TranslEtc	0.122057	1	-0.180398	0.450681	0.304141	0.34689	0.0739599	0.777568
PA14_08570	-	16S-rRNA	16S ribosomal RNA	rRNA	ncRNA	-2.22501	1	0.31735	0.648269	1.0988	0.201904	-1.24581	0.0539742
PA14_08580	-	-	tRNA-Ile	tRNA	ncRNA	-0.0420679	1	-0.0262865	0.954917	0.248175	0.712633	-1.73555e-05	1
PA14_08590	-	-	tRNA-Ala	tRNA	ncRNA	-0.0305201	1	-0.309884	0.414139	-0.212861	0.740283	-0.0175178	0.9752
PA14_08600	-	23S-rRNA	23S ribosomal RNA	rRNA	ncRNA	-1.33601	1	0.167572	0.81825	0.210019	0.867187	-0.711479	0.279846
PA14_08610	-	5S-rRNA	5S ribosomal RNA	rRNA	ncRNA	1.58817	1	2.2061	0.00455664	1.07438	0.302961	2.28514	0.00382448		x		x
PA14_08620	PA4280	birA	biotin--protein ligase	core	Cofactor	-0.155677	1	-0.450763	0.142337	0.0721643	0.907655	-0.483005	0.114482
PA14_08630	PA4279	-	pantothenate kinase	core	TRs	-0.0437463	1	-0.0377702	0.850359	-0.321946	0.155801	-0.131956	0.480079
PA14_08640	PA4278	-	hypothetical protein	core	Hypoth	-0.0846963	1	0.128859	0.498869	-0.610959	0.00538853	-0.412881	0.0209234
PA14_08650	-	tRNA-Tyr	tRNA-Tyr	tRNA	ncRNA	0.246953	1	-0.127539	0.789544	0.339413	0.622798	0.484667	0.262796
PA14_08660	-	-	tRNA-Gly	tRNA	ncRNA	0.571434	1	0.484006	0.177226	0.894406	0.0420198	0.771988	0.0278322
PA14_08670	-	-	tRNA-Thr	tRNA	ncRNA	0.416482	1	0.177585	0.631947	0.667444	0.13412	0.18507	0.6284
PA14_08680	PA4277	tufB	elongation factor Tu	core	TranslEtc	-0.898053	1	-1.81543	3.89068e-07	-0.221568	0.68072	-1.17784	0.000283058
PA14_08690	-	-	tRNA-Trp	tRNA	ncRNA	1.15028	1	-0.026153	0.958225	1.74389	0.000705647	1.09991	0.00755705
PA14_08695	PA4276	secE	preprotein translocase subunit SecE	core	ProtExpo	0.175958	1	-0.855233	0.0060395	0.599648	0.135138	0.232873	0.484675
PA14_08710	PA4275	nusG	transcription antitermination protein NusG	core	TranscRNA	0.117019	1	-0.826117	0.00449823	0.389996	0.338834	-0.047279	0.895591
PA14_08720	PA4274	rplK	50S ribosomal protein L11	core	TranslEtc	-0.495046	1	-1.65516	1.73888e-05	0.254483	0.676173	-1.11908	0.00191058
PA14_08730	PA4273	rplA	50S ribosomal protein L1	core	TranslEtc	-0.0827887	1	-1.27488	0.000519762	0.495055	0.320461	-0.471713	0.192493
PA14_08740	PA4272	rplJ	50S ribosomal protein L10	core	TranslEtc	-0.574645	1	-1.7037	1.66363e-05	-0.164569	0.814324	-1.1208	0.00238189
PA14_08750	PA4271	rplL	50S ribosomal protein L7/L12	core	TranslEtc	-0.761651	1	-1.52125	6.48069e-05	-0.250579	0.683321	-1.08698	0.00269216
PA14_08760	PA4270	rpoB	DNA-directed RNA polymerase subunit beta	core	TranslEtc	-0.00328393	1	-0.73158	0.00744232	0.542229	0.122809	-0.270805	0.341266
PA14_08780	PA4269	rpoC	DNA-directed RNA polymerase subunit beta'	core	TranscRNA	-0.310161	1	-1.33307	1.50556e-05	0.16656	0.74378	-0.602158	0.0347085
PA14_08790	PA4268	rpsL	30S ribosomal protein S12	core	TranslEtc	-0.493859	1	-1.8077	3.48748e-05	-0.10542	0.899309	-1.23745	0.00258713
PA14_08810	PA4267	rpsG	30S ribosomal protein S7	core	TranslEtc	-0.358763	1	-1.15603	0.00152237	0.658509	0.160376	-0.595719	0.0978485
PA14_08820	PA4266	fusA1	elongation factor G	core	TranscRNA	-0.601569	1	-1.72909	2.82444e-06	-0.2986	0.57561	-1.16744	0.000608511
PA14_08830	PA4265	tufA	elongation factor Tu	core	TranslEtc	-0.865939	1	-1.82006	1.00939e-06	-0.119565	0.855479	-1.09279	0.00113638
PA14_08840	PA4264	rpsJ	30S ribosomal protein S10	core	TranslEtc	-0.241963	1	-1.21834	0.00105604	0.247543	0.692781	-0.481082	0.192878
PA14_08850	PA4263	rplC	50S ribosomal protein L3	core	TranslEtc	-0.278504	1	-1.21221	0.00066122	0.356724	0.500603	-0.907989	0.00849092
PA14_08860	PA4262	rplD	50S ribosomal protein L4	core	TranslEtc	-0.192864	1	-1.15659	0.00397194	0.360745	0.567593	-0.563642	0.160286
PA14_08870	PA4261	rplW	50S ribosomal protein L23	core	TranslEtc	-0.249706	1	-1.27963	0.00070756	0.345702	0.550626	-0.835807	0.0221314
PA14_08880	PA4260	rplB	50S ribosomal protein L2	core	TranslEtc	-0.140715	1	-1.23297	0.00116362	0.591618	0.236743	-0.656113	0.0777202
PA14_08890	PA4259	rpsS	30S ribosomal protein S19	core	TranslEtc	-0.120211	1	-1.00503	0.0151161	0.399854	0.532935	-0.545185	0.191336
PA14_08900	PA4258	rplV	50S ribosomal protein L22	core	TranslEtc	-0.110799	1	-1.11876	0.00488146	0.495409	0.379591	-0.691394	0.0790287
PA14_08910	PA4257	rpsC	30S ribosomal protein S3	core	TranslEtc	-0.135773	1	-0.862143	0.00554633	0.492051	0.236259	-0.666149	0.0296135
PA14_08920	PA4256	rplP	50S ribosomal protein L16	core	TranslEtc	-0.331628	1	-1.5855	5.83209e-06	0.0550903	0.93435	-1.17136	0.000370298
PA14_08930	PA4255	rpmC	50S ribosomal protein L29	core	TranslEtc	-0.274096	1	-1.75465	1.11825e-05	-0.00222834	1	-0.994603	0.00668076
PA14_08940	PA4254	rpsQ	30S ribosomal protein S17	core	TranslEtc	-0.356829	1	-1.37797	3.33073e-05	0.138164	0.816449	-0.921396	0.00325248
PA14_08950	PA4253	rplN	50S ribosomal protein L14	core	TranslEtc	-0.346406	1	-1.42803	8.74468e-05	0.194352	0.753386	-0.885672	0.0100691
PA14_08960	PA4252	rplX	50S ribosomal protein L24	core	TranslEtc	-0.437381	1	-1.65192	4.20998e-05	-0.0346027	0.965737	-1.13886	0.00277922
PA14_08970	PA4251	rplE	50S ribosomal protein L5	core	TranslEtc	-0.458885	1	-1.49053	7.65614e-06	-0.0056234	0.995323	-0.911522	0.00302498
PA14_08980	PA4250	rpsN	30S ribosomal protein S14	core	TranslEtc	-0.211673	1	-0.818304	0.0092681	0.224449	0.673343	-0.373717	0.243219
PA14_08990	PA4249	rpsH	30S ribosomal protein S8	core	TranslEtc	-0.021176	1	-1.29417	0.000261756	0.377933	0.457961	-0.776641	0.0219727
PA14_09000	PA4248	rplF	50S ribosomal protein L6	core	TranslEtc	-0.118426	1	-1.27875	0.000510497	0.673784	0.147964	-0.634828	0.0755187
PA14_09010	PA4247	rplR	50S ribosomal protein L18	core	TranslEtc	-0.401114	1	-1.72109	5.99088e-06	0.371171	0.478294	-1.04663	0.00268943
PA14_09020	PA4246	rpsE	30S ribosomal protein S5	core	TranslEtc	-0.216971	1	-1.55716	1.77041e-05	0.244834	0.669451	-0.64434	0.0554022
PA14_09030	PA4245	rpmD	50S ribosomal protein L30	core	TranslEtc	-0.0605241	1	-1.54366	4.99988e-05	0.381554	0.481709	-0.612525	0.0888652
PA14_09040	PA4244	rplO	50S ribosomal protein L15	core	TranslEtc	-0.0879608	1	-1.16231	0.000804514	0.436849	0.366458	-0.587746	0.0833287
PA14_09050	PA4243	secY	preprotein translocase subunit SecY	core	ProtExpo	-0.0372704	1	-0.928399	0.00475976	0.49936	0.262122	-0.348353	0.303362
PA14_09070	PA4242	rpmJ	50S ribosomal protein L36	core	TranslEtc	-0.345778	1	-1.98543	1.11825e-05	-0.00327425	1	-0.775993	0.0599097
PA14_09080	PA4241	rpsM	30S ribosomal protein S13	core	TranslEtc	-0.520668	1	-1.66345	2.09171e-05	0.242523	0.699819	-1.28232	0.00057043
PA14_09090	PA4240	rpsK	30S ribosomal protein S11	core	TranslEtc	-0.319817	1	-1.24977	0.000179901	0.880627	0.0261036	-0.762938	0.0164991
PA14_09100	PA4239	rpsD	30S ribosomal protein S4	core	TranslEtc	-0.512923	1	-1.51386	1.03994e-05	-0.172413	0.7639	-1.10946	0.000610203
PA14_09115	PA4238	rpoA	DNA-directed RNA polymerase subunit alpha	core	TranscRNA	-0.545521	1	-1.45331	1.78332e-05	0.0885741	0.890761	-0.915123	0.00380083
PA14_09130	PA4237	rplQ	50S ribosomal protein L17	core	TranslEtc	-0.764105	1	-1.57387	2.86486e-06	-0.265382	0.588603	-1.34082	3.54787e-05
PA14_09150	PA4236	katA	catalase	core	AdptProt	-1.16594	1	-1.45995	0.00058329	0.0703797	0.93435	-1.98242	1.05793e-05
PA14_09160	PA4235	bfrA	bacterioferritin	core	SmallTrans	-1.77365	1	-2.22724	6.03091e-10	-0.745323	0.0386734	-1.78897	8.12762e-08		x
PA14_09180	PA4234	uvrA	excinuclease ABC subunit A	core	DNAetc	-0.466608	1	-0.473855	0.00457975	0.00585886	0.988217	-0.737221	2.71606e-05
PA14_09195	PA4233	yajR	major facilitator transporter	core	Hypoth	-0.221163	1	-0.815993	0.0126963	0.954485	0.0170403	-0.193228	0.589531
PA14_09200	PA4232	ssb	single-stranded DNA-binding protein	core	DNAetc	-0.597079	1	-1.07789	2.51538e-06	0.0512703	0.905074	-0.589568	0.00477255
PA14_09210	PA4231	pchA	salicylate biosynthesis isochorismate synthase	core	CIM	1.69294	1	0.629851	0.45644	3.26707	0.00206193	2.31788	0.00564411			x	x
PA14_09220	PA4230	pchB	isochorismate-pyruvate lyase	core	CIM	1.47517	1	0.692397	0.415695	3.58853	0.00102118	1.93031	0.0201127			x
PA14_09230	PA4229	pchC	pyochelin biosynthetic protein PchC	core	SmallTrans	1.40208	1	0.640641	0.453097	3.63521	0.000915311	1.68729	0.0415114			x
PA14_09240	PA4228	pchD	pyochelin biosynthesis protein PchD	core	CIM	1.64418	1	1.15135	0.146698	3.44637	0.000911064	2.09372	0.0087008			x	x
PA14_09260	PA4227	pchR	transcriptional regulator PchR	core	TRs	1.49841	1	2.25518	4.99822e-07	1.95647	8.21618e-05	1.85876	1.30263e-05		x
PA14_09270	PA4226	pchE	dihydroaeruginoic acid synthetase	core	SmallTrans	1.69152	1	0.677881	0.416198	3.34599	0.0015317	2.38956	0.00406925			x	x
PA14_09280	PA4225	pchF	pyochelin synthetase	core	SmallTrans	1.80302	1	0.662105	0.414397	3.04762	0.00258889	2.25399	0.00507183			x	x
PA14_09290	PA4224	pchG	pyochelin biosynthetic protein PchG	core	CIM	2.16244	1	1.07687	0.165084	3.31076	0.00102169	2.31011	0.00359275			x	x
PA14_09300	PA4223	pchH	putative ATP-binding component of ABC transporter	core	SmallTrans	1.76592	1	0.612684	0.446694	3.02498	0.00251336	1.96784	0.0122114			x
PA14_09320	PA4222	pchI	putative ATP-binding component of ABC transporter	core	SmallTrans	1.54621	1	0.796705	0.314573	2.73414	0.00564822	1.68053	0.0304946			x
PA14_09340	PA4221	fptA	Fe(III)-pyochelin outer membrane receptor precursor	core	SmallTrans	1.8697	1	0.948303	0.214958	3.37267	0.000705647	1.8783	0.0135089			x
PA14_09350	PA4220	fptB	hypothetical protein	core	Hypoth	2.07387	1	0.856559	0.224917	2.88339	0.00127925	2.29032	0.00153678			x	x
PA14_09370	PA4219	-	hypothetical protein	core	Membrane	1.88265	1	0.777724	0.320023	2.94095	0.00276495	2.29805	0.00360462			x	x
PA14_09380	PA4218	-	putative transporter	core	SmallTrans	2.03	1	1.38856	0.0561558	2.86586	0.00191946	2.30444	0.00202883			x	x
PA14_09400	PA4217	phzS	hypothetical protein	core	Putative	-0.0513165	1	0.616016	0.569852	4.45111	0.00162795	4.76421	0.000101401			x	x
PA14_09410	PA1905	phzG1	pyrodoxamine 5'-phosphate oxidase	core	Secreted	0.804101	1	1.61157	0.10262	4.34195	0.00118124	5.4946	9.94104e-06			x	x
PA14_09420	PA1904	phzF1	phenazine biosynthesis protein	core	Secreted	1.07894	1	1.6603	0.10488	4.94494	0.00055631	5.86808	7.91217e-06			x	x
PA14_09440	PA1903	phzE1	phenazine biosynthesis protein PhzE	core	Secreted	1.01507	1	1.6695	0.0833912	4.34423	0.000914576	5.37664	8.07419e-06			x	x
PA14_09450	PA1902	phzD1	phenazine biosynthesis protein PhzD	core	Secreted	0.81067	1	0.987842	0.351128	5.55603	0.000263244	5.93439	1.2006e-05			x	x
PA14_09460	PA4212	phzC1	phenazine biosynthesis protein PhzC	core	Secreted	0.14235	1	0.530231	0.638699	4.84431	0.00118553	5.66579	2.77123e-05			x	x
PA14_09470	PA4211	phzB1	phenazine biosynthesis protein	core	Secreted	-0.0276815	1	0.304736	0.812033	3.72335	0.0141518	6.22657	2.50494e-05			x	x
PA14_09480	PA4210	phzA1	phenazine biosynthesis protein	core	Secreted	0.464392	1	0.485956	0.677724	3.60693	0.0126096	6.01226	2.10456e-05			x	x
PA14_09490	PA4209	phzM	putative phenazine-specific methyltransferase	core	Putative	0.719951	1	0.873903	0.235685	2.9183	0.00183078	4.29797	1.55125e-06			x	x
PA14_09500	PA4208	opmD	outer membrane protein	core	Membrane	1.72501	1	2.41509	0.000575923	1.7687	0.0339899	1.35125	0.0425301		x
PA14_09520	PA4207	mexI	RND efflux transporter	core	SmallTrans	2.14342	1	2.97927	9.84796e-06	1.41191	0.0606566	1.98586	0.00120409		x
PA14_09530	PA4206	mexH	RND efflux membrane fusion protein precursor	core	SmallTrans	2.40553	0.372637	3.4138	3.21379e-05	2.179	0.0168425	2.72902	0.000424613		x	x	x
PA14_09540	PA4205	mexG	hypothetical protein	core	Membrane	2.43537	0.16373	3.54787	6.35231e-07	2.09281	0.00487811	2.22722	0.000392565		x	x	x
PA14_09550	PA4204	-	hypothetical protein	core	CCatab	-0.548956	1	-0.191504	0.604907	-0.576777	0.209747	-1.17205	0.000831824
PA14_09570	PA4203	-	LysR family transcriptional regulator	core	TRs	0.512324	1	0.851557	0.00340601	-0.235732	0.619781	0.299296	0.321138
PA14_09580	PA4202	-	hypothetical protein	core	Putative	-0.187347	1	-0.793734	0.013985	0.0495248	0.939804	-0.276101	0.419895
PA14_09600	PA4201	ddlA	D-alanine-D-alanine ligase A	core	CellEnv	-1.25423	1	-2.15749	1.88477e-11	-0.984362	0.00133486	-1.48576	1.64301e-07		x
PA14_09610	PA4200	-	hypothetical protein	core	Hypoth	-2.52713	0.00134837	-2.7672	1.27553e-09	-2.21765	3.45066e-06	-2.53218	7.3583e-09	x	x	x	x
PA14_09630	PA4199	-	putative acyl-CoA dehydrogenase	core	FAPOL	-2.04783	1	-2.53461	7.84272e-10	-1.77571	2.38994e-05	-2.06662	6.96388e-08		x		x
PA14_09660	PA4198	-	acyl-CoA synthetase	core	FAPOL	-2.61377	4.72749e-05	-2.33539	1.08122e-07	-2.32096	2.72223e-06	-2.44078	3.60815e-08	x	x	x	x
PA14_09680	PA4197	-	putative two-component sensor	core	TwoComp	-0.979201	1	-1.52848	1.92896e-05	-1.21609	0.00291626	-0.696509	0.0358566
PA14_09690	PA4196	-	putative two-component response regulator	core	TwoComp	-1.02565	1	-1.48842	2.53285e-05	-1.51132	0.000267943	-0.709543	0.0317937
PA14_09700	PA4190	pqsL	putative monooxygenase	core	Cofactor	-0.666427	1	-1.15197	0.00730028	0.0705313	0.936362	-0.0656931	0.902576
PA14_09710	PA4189	aldH	putative aldehyde dehydrogenase	core	CCatab	1.3729	1	1.96719	1.73077e-05	-0.287832	0.692781	1.05418	0.0124387
PA14_09730	PA4188	dapA	putative dihydrodipicolinate synthase	core	AAsynth	0.816362	1	1.70754	1.44703e-05	-0.439815	0.408004	0.665652	0.0690815
PA14_09740	PA4187	yaaU	putative MFS transporter	core	SmallTrans	2.16821	1	3.00856	3.3037e-06	-0.038569	0.977259	2.33976	0.000120061		x		x
PA14_09750	PA4186	-	putative oxidoreductase	core	Putative	1.25899	1	1.97608	3.76473e-08	0.10787	0.860017	1.13451	0.00033055
PA14_09760	PA4185	-	GntR family transcriptional regulator	core	TRs	0.177355	1	0.919812	0.000111527	-0.353626	0.257496	-0.102619	0.691662
PA14_09770	PA4184	-	AraC family transcriptional regulator	core	TRs	0.207431	1	0.829579	0.000178902	-0.508811	0.05932	0.118385	0.620416
PA14_09780	PA4183	-	hypothetical protein	core	Hypoth	0.0497274	1	0.739982	0.0174836	-0.841229	0.0291852	0.0210457	0.96141
PA14_09790	PA4182	-	putative transcriptional regulator	core	TRs	0.238826	1	-0.285728	0.387572	0.403156	0.375658	-0.488887	0.127683
PA14_09810	PA4181	-	hypothetical protein	core	Hypoth	0.813745	1	0.823674	0.0606197	1.28405	0.0170403	0.0275738	0.965267
PA14_09820	PA4180	-	acetolactate synthase	core	AAsynth	-0.602333	1	-0.730264	0.000510248	-0.353116	0.195979	-0.932004	1.98346e-05
PA14_09850	PA4179	opdN	putative porin	core	Membrane	1.81485	1	2.59253	0.000135235	0.208228	0.866445	1.93771	0.00270993		x
PA14_09870	PA4178	-	hypothetical protein	core	Hypoth	1.66452	1	2.17626	4.07843e-06	0.70227	0.213981	1.49556	0.000601742		x
PA14_09880	PA4177	-	hypothetical protein	core	Hypoth	1.63013	1	1.6508	0.0318141	-0.148254	0.927019	2.25608	0.00547065				x
PA14_09890	PA4176	ppiC2	peptidyl-prolyl cis-trans isomerase C2	core	ChapHsp	-0.601976	1	-1.36592	7.15988e-06	0.19658	0.681281	-0.692369	0.0128483
PA14_09900	PA4175	prpL	Pvds-regulated endoprotease, lysyl class	core	Putative	-0.000480879	1	-0.0849097	0.886645	-0.0918325	0.933222	0.656565	0.214696
PA14_09910	PA4174	lysR	putative transcriptional regulator	core	TRs	0.470475	1	0.558967	0.0274882	-0.912539	0.00313752	-0.0968492	0.737883
PA14_09920	PA4173	-	putative translation initiation inhibitor	core	TranslEtc	1.86923	1	2.7883	3.2752e-05	-0.803036	0.360007	2.01403	0.0014591		x		x
PA14_09930	PA4172	-	putative exonuclease III	core	DNAetc	1.70812	1	1.90285	0.0153642	1.7661	0.07169	1.5635	0.0423335
PA14_09940	PA4171	pfpI	putative protease	core	Putative	0.487959	1	-0.0408103	0.96737	0.873874	0.474163	0.451725	0.613555
PA14_09950	PA4170	-	putative oxidoreductase	core	Putative	0.0198986	1	0.638845	0.0780559	-0.635584	0.184464	-0.276238	0.47854
PA14_09960	PA4169	-	hypothetical protein	core	TRs	0.598942	1	0.989632	0.0109166	-0.278451	0.673088	0.713224	0.0667725
PA14_09970	PA4168	fpvB	type I ferripyoverdine receptor, FpvB	core	SmallTrans	1.95163	1	2.20223	6.14719e-05	1.06179	0.104863	1.53257	0.00305694		x
PA14_09980	PA4167	dkgB	2,5-diketo-D-gluconate reductase B	core	Putative	2.71037	0.00543888	3.58441	1.60614e-06	0.877662	0.316158	3.47834	2.70947e-06	x	x		x
PA14_09990	PA4166	-	putative acetyltransferase	core	Putative	0.699879	1	1.61024	0.00159047	-0.372617	0.654125	1.04837	0.0345502
PA14_10010	PA4165	-	putative transcriptional regulator	core	TRs	0.0234621	1	0.79759	0.00575866	-0.541714	0.151313	-0.333813	0.260101
PA14_10020	PA4164	-	hypothetical protein	core	Hypoth	-0.076624	1	-0.0422679	0.8901	-0.405165	0.262975	-0.40689	0.128969
PA14_10040	PA4163	-	amidase	core	CCatab	-0.617523	1	-0.790769	3.16876e-05	-0.26852	0.278458	-0.716601	0.000128252
PA14_10050	-	-	hypothetical protein	RGP38	Hypoth	1.57395	1	2.05846	0.201903	1.19718	0.655151	1.36025	0.442444
PA14_10070	-	-	putative zinc-dependent oxidoreductase	RGP38	Putative	1.41123	1	2.88636	0.0868687	0.12909	0.971773	1.31299	0.464395
PA14_10080	-	-	hypothetical protein	RGP38	Hypoth	0.947593	1	1.94837	0.27969	0.773718	0.814811	1.50713	0.442444
PA14_10090	-	-	LysR family transcriptional regulator	RGP38	TRs	-0.479353	1	-0.894508	0.622502	-1.19594	0.68072	-0.488095	0.812082
PA14_10110	-	-	putative transporter	RGP38	SmallTrans	1.90055	1	3.281	0.0514344	0.85269	0.766692	3.65423	0.0462731				x
PA14_10120	-	-	LysR family transcription regulator	RGP38	TRs	0.382136	1	0.866216	0.663109	0.3721	0.92245	-0.0775658	0.979351
PA14_10130	PA4162	-	short chain dehydrogenase	core	Putative	0.265573	1	0.856735	0.276259	-0.507955	0.702907	0.0157295	0.992155
PA14_10140	PA4161	fepG	ferric enterobactin transport protein FepG	core	SmallTrans	2.09725	1	2.92414	9.60566e-06	0.677269	0.431732	1.94507	0.00145093		x
PA14_10160	PA4160	fepD	ferric enterobactin transport protein FepD	core	SmallTrans	2.23223	0.768134	2.83672	5.69385e-05	0.473716	0.664458	2.05868	0.00210633		x		x
PA14_10170	PA4159	fepB	iron-enterobactin transporter periplasmic binding protein	core	SmallTrans	3.17677	1.0612e-06	3.96018	5.12951e-07	2.13122	0.00830579	3.9786	5.51689e-07	x	x	x	x
PA14_10180	PA4158	fepC	ferric enterobactin transport protein FepC	core	SmallTrans	2.29138	0.199363	2.85841	2.06907e-07	0.783891	0.205519	2.47231	2.95843e-06		x		x
PA14_10190	PA4157	-	putative transcriptional regulator	core	TRs	-0.0614146	1	0.0820672	0.753161	-0.239665	0.498002	-0.138551	0.587477
PA14_10200	PA4156	-	putative TonB-dependent receptor protein	core	Membrane	2.83719	0.000330849	3.27543	3.35641e-06	1.92737	0.0105387	3.37866	2.01181e-06	x	x		x
PA14_10210	PA4155	-	putative oxidoreductase	core	EnergMb	1.66933	1	2.32841	5.39951e-07	0.686742	0.201904	1.63557	0.000134433		x
PA14_10220	PA4154	ygiM	SH3 domain-containing protein	core	Hypoth	0.116121	1	1.12384	0.00902463	-0.229083	0.766692	-0.499696	0.254381
PA14_10230	PA4153	adh	2,3-butanediol dehydrogenase	core	CCatab	2.52992	0.18769	1.49213	0.0220342	0.0748541	0.956999	1.89684	0.0038286
PA14_10240	PA4152	acoC	branched-chain alpha-keto acid dehydrogenase subunit E2	core	CCatab	2.79862	0.0110343	2.23035	0.00059858	0.396114	0.711486	2.36355	0.000303027	x	x		x
PA14_10250	PA4151	acoB	acetoin catabolism protein AcoB	core	CCatab	3.00021	0.00160959	2.37979	0.00134079	0.332411	0.801472	2.73407	0.000323657	x	x		x
PA14_10260	PA4150	acoA	putative dehydrogenase E1 component	core	CCatab	3.09874	0.00258579	1.99463	0.010422	-0.136998	0.932543	3.05372	0.000233116	x			x
PA14_10270	PA4149	acoX	hypothetical protein	core	CCatab	3.49373	0.000116415	2.57085	0.00289883	0.106178	0.951804	3.74353	7.36831e-05	x	x		x
PA14_10280	PA4148	-	putative short-chain dehydrogenase	core	Putative	3.63742	9.11896e-06	2.97192	0.000500797	0.206731	0.897962	3.33181	0.000160381	x	x		x
PA14_10290	PA4147	acoR	transcriptional regulator AcoR	core	TRs	1.45784	1	0.404826	0.597712	-0.0558662	0.97201	1.42485	0.047834
PA14_10300	-	-	putative efflux protein	other	ProtExpo	1.91421	1	2.51613	1.66559e-05	-0.243988	0.807907	2.09289	0.000208521		x		x
PA14_10320	PA4145	-	putative transcriptional regulator	core	TRs	0.307078	1	0.96366	0.000248145	-0.219788	0.593286	0.270711	0.307573
PA14_10330	PA4144	ompK	putative outer membrane protein precursor	core	ProtExpo	1.50329	1	1.59434	0.00205028	0.832814	0.221347	2.20806	7.17338e-05				x
PA14_10340	PA4143	cvaB	putative toxin transporter	core	ProtExpo	1.65415	1	2.20148	3.95179e-05	0.647826	0.358585	2.405	1.29279e-05		x		x
PA14_10350	PA4142	-	putative secretion protein	core	ProtExpo	1.32881	1	1.71256	0.000851924	0.795677	0.235639	1.88887	0.000318028
PA14_10360	PA4141	-	hypothetical protein	core	Hypoth	0.287259	1	0.288175	0.753884	0.319462	0.841729	0.060706	0.956834
PA14_10370	PA4140	choS	hypothetical protein	core	FAPOL	1.55506	1	1.64173	0.0281653	0.921142	0.382971	1.22874	0.0995544
PA14_10380	PA4139	-	hypothetical protein	core	Hypoth	0.208645	1	-1.50291	0.0784726	0.461282	0.758379	-0.711339	0.426582
PA14_10400	-	-	hypothetical protein	other	Hypoth	3.16357	0.00148636	3.97647	9.69793e-06	-0.0727656	0.964293	2.64618	0.00105824	x	x		x
PA14_10410	-	-	hypothetical protein	other	Hypoth	2.94332	0.0256321	3.00604	0.000706017	-0.252296	0.876982	2.19547	0.00927899	x	x		x
PA14_10420	PA4138	tyrS	tyrosyl-tRNA synthetase	core	TranslEtc	-0.0834598	1	0.952238	0.129819	-0.847784	0.331547	-0.857966	0.172196
PA14_10440	PA4137	opdL	putative porin	core	SmallTrans	1.96021	1	2.38397	9.91598e-05	-0.0662195	0.957149	2.10934	0.000432947		x		x
PA14_10470	PA4136	bcr	putative MFS transporter	core	SmallTrans	1.07759	1	1.6632	2.53828e-05	-0.776281	0.102271	0.278814	0.483891
PA14_10480	PA4135	-	putative transcriptional regulator	core	TRs	-0.836266	1	-0.622434	0.0115759	-0.741826	0.0136629	-1.22216	4.6495e-06
PA14_10490	PA4134	-	hypothetical protein	core	Hypoth	1.02341	1	0.338208	0.670553	2.38764	0.0113796	2.32951	0.00280834			x	x
PA14_10500	PA4133	ccoN	cbb3-type cytochrome c oxidase subunit I	core	EnergMb	0.183322	1	-0.850607	0.267543	2.51815	0.00830886	1.78579	0.0184009			x
PA14_10530	PA4132	-	GntR family transcriptional regulator	core	TRs	-0.236211	1	-0.910917	0.172161	1.59586	0.0563205	1.45961	0.0270462
PA14_10540	PA4131	fixG	putative iron-sulfur cluster-binding protein	core	EnergMb	-0.407925	1	-1.04259	0.204993	2.44206	0.0179816	1.5268	0.061912			x
PA14_10550	PA1838	cysI	putative sulfite or nitrite reductas	core	CIM	0.102647	1	-0.818948	0.300791	2.48318	0.0115165	1.62685	0.0367372			x
PA14_10560	PA4129	-	hypothetical protein	core	Hypoth	0.251576	1	-0.711604	0.417265	3.4284	0.00224458	2.07863	0.0169847			x	x
PA14_10570	PA4128	hpcH	putative 2,4-dihydroxyhept-2-ene-1,7-dioic acid aldolase	core	CCatab	1.00524	1	1.7435	0.000204192	0.140795	0.876791	0.856688	0.0563888
PA14_10590	PA4127	hpcG	2-oxo-hept-3-ene-1,7-dioate hydratase	core	CCatab	1.60119	1	2.49127	2.91768e-05	-0.184998	0.864669	1.55799	0.00476898		x
PA14_10600	PA4126	hpaX	putative MFS transporter	core	SmallTrans	2.00299	1	2.62343	3.20141e-05	-0.343577	0.734923	2.14471	0.000390795		x		x
PA14_10610	PA4125	hpcD	5-carboxymethyl-2-hydroxymuconate isomerase	core	CCatab	1.48863	1	2.29863	3.2752e-05	-0.232118	0.810883	1.37842	0.00707646		x
PA14_10620	PA4124	hpcB	homoprotocatechuate 2,3-dioxygenase	core	CCatab	1.02953	1	1.87401	5.26386e-06	0.29692	0.630958	0.617023	0.10059
PA14_10630	PA4123	hpcC	5-carboxy-2-hydroxymuconate semialdehyde dehydrogenase	core	CCatab	1.3974	1	2.3105	2.03914e-06	-0.0579624	0.950491	1.14352	0.00782104		x
PA14_10640	PA4122	hpaG2	hypothetical protein	core	CIM	1.65278	1	2.23125	3.95179e-05	0.164518	0.8679	1.07247	0.0316933		x
PA14_10650	PA4121	hpaG1	hypothetical protein	core	CIM	1.42168	1	1.96989	0.00215652	0.15746	0.901528	0.399677	0.553213
PA14_10660	PA4120	hpaA	putative transcriptional regulator	core	TRs	0.909965	1	1.90467	5.52806e-06	-0.348472	0.565966	0.977794	0.0100279
PA14_10670	PA4119	aph	aminoglycoside 3'-phosphotransferase type IIb	core	ABresist	0.781687	1	1.89984	6.10911e-07	0.581347	0.193487	1.15514	0.00075325
PA14_10680	PA4118	-	hypothetical protein	core	Membrane	-0.0855278	1	0.293424	0.273286	-0.373284	0.302961	0.142434	0.624718
PA14_10700	PA4117	-	putative bacteriophytochrome	core	TwoComp	0.190329	1	0.0791369	0.837365	0.520998	0.250882	0.562161	0.0948508
PA14_10710	PA4116	-	hypothetical protein	core	SmallTrans	0.558529	1	0.321753	0.255243	0.726129	0.0339113	0.90355	0.00123173
PA14_10730	PA4115	-	hypothetical protein	core	Putative	-0.983207	1	-1.16094	6.35518e-08	-0.698514	0.00226306	-1.11755	1.30475e-07
PA14_10740	PA4114	-	spermidine acetyltransferase	core	Putative	-0.155722	1	0.112812	0.652319	-0.0392483	0.934637	0.036234	0.900737
PA14_10750	PA4113	sotB	sugar efflux transporter	core	SmallTrans	1.32706	1	2.0047	1.29663e-06	0.287133	0.638929	1.27197	0.000728928		x
PA14_10770	PA4112	-	putative sensor/response regulator hybrid	core	TwoComp	-0.107906	1	-0.339268	0.318098	-0.17671	0.767894	0.72702	0.0267326
PA14_10780	PA4111	-	hypothetical protein	core	Hypoth	0.230493	1	-0.410852	0.706513	-0.153462	0.939445	1.38067	0.17609
PA14_10790	PA4110	ampC	beta-lactamase	core	AdptProt	-0.352118	1	-1.24042	0.351128	-0.448988	0.859358	0.068398	0.971452
PA14_10800	PA4109	ampR	transcriptional regulator AmpR	core	TRs	0.108872	1	0.574423	0.027766	-0.911183	0.0042014	0.0220238	0.950015
PA14_10820	PA4108	-	HDIG domain-containing protein	core	Hypoth	0.094878	1	-0.185915	0.461806	0.224588	0.55662	0.46558	0.052762
PA14_10830	-	-	LysR family transcriptional regulator	RGP44	TRs	-0.0964048	1	0.314903	0.858375	0.280573	0.932188	-0.387654	0.828912
PA14_10840	-	-	putative dehydrogenase	RGP44	Putative	-0.126835	1	0.399126	0.808094	-0.0520234	0.987602	-0.233864	0.893571
PA14_10850	PA4100	-	putative dehydrogenase	core	Putative	1.63716	1	2.67349	0.000130656	0.0312374	0.984456	0.885776	0.176477		x
PA14_10870	PA4099	-	hypothetical protein	core	SmallTrans	2.1658	1	2.75292	0.000728833	0.322654	0.82417	2.89434	0.000485892		x		x
PA14_10890	PA4098	-	putative short-chain dehydrogenase	core	Putative	2.03792	1	2.65982	0.00159668	0.105307	0.951459	2.54808	0.00262965		x		x
PA14_10900	PA4097	ydjL	putative alcohol dehydrogenase (Zn-dependent)	core	Putative	1.98717	1	2.30526	0.00336839	-0.485378	0.71357	1.98712	0.0106939		x
PA14_10910	PA4096	phlE	major facilitator transporter	core	SmallTrans	2.26092	1	2.54013	0.00134129	0.081318	0.959447	2.68834	0.000889962		x		x
PA14_10920	PA4095	dad	hypothetical protein	core	Putative	1.70579	1	2.1178	0.00295578	-0.310904	0.813897	1.92733	0.00673378		x
PA14_10940	PA4094	-	AraC family transcriptional regulator	core	TRs	0.479478	1	0.753095	0.000570151	-0.231484	0.473683	0.460439	0.030067
PA14_10950	PA4093	-	hypothetical protein	core	Hypoth	1.00924	1	1.94782	1.26429e-05	-0.305437	0.662114	0.608077	0.142285
PA14_10960	-	-	ferridoxin oxidoreductase subunit	other	Putative	1.4585	1	2.64589	0.141174	1.04119	0.729121	1.83832	0.303736
PA14_10970	-	-	putative flavodoxin reductase	other	EnergMb	2.06676	1	3.73668	0.0418813	1.29093	0.644683	2.2375	0.197313		x
PA14_10980	-	-	hypothetical protein	other	Hypoth	0.287129	1	0.966415	0.586672	-0.431895	0.897962	0.617792	0.741506
PA14_10990	PA4092	hpaC	4-hydroxyphenylacetate 3-monooxygenase small chain	core	CCatab	1.88655	1	2.23947	0.000303215	0.376254	0.712633	1.97477	0.00118402		x
PA14_11000	PA4091	hpaA	4-hydroxyphenylacetate 3-monooxygenase large chain	core	CCatab	2.34477	0.199633	2.51834	1.23476e-05	0.670607	0.364731	3.03193	6.18476e-07		x		x
PA14_11010	PA4090	-	hypothetical protein	core	Hypoth	0.188376	1	-0.243943	0.554406	1.19327	0.0121041	0.61746	0.11355
PA14_11020	PA4089	fabG	3-ketoacyl-(acyl-carrier-protein) reductase	core	Putative	2.20356	1	3.05171	0.000148787	-0.0267764	0.987602	2.79066	0.0004905		x		x
PA14_11030	PA4088	-	aminotransferase	core	SmallTrans	1.67826	1	2.107	0.00374741	0.122453	0.93435	2.13254	0.00351991		x		x
PA14_11050	PA4087	moaF	hypothetical protein	core	Hypoth	1.85821	1	2.40284	5.97526e-05	0.274702	0.787991	2.42397	6.59534e-05		x		x
PA14_11060	PA4086	cupB1	putative fimbrial subunit CupB1	core	MotAtt	0.699414	1	1.21965	0.00172663	-0.482015	0.381252	0.466814	0.234364
PA14_11070	PA4085	cupB2	chaperone CupB2	core	MotAtt	2.69267	0.0469554	3.31783	3.97079e-05	0.0861752	0.955383	2.45429	0.00119519	x	x		x
PA14_11080	PA4084	cupB3	usher CupB3	core	MotAtt	2.04395	1	2.8433	5.04046e-05	0.157214	0.90312	2.5162	0.000248703		x		x
PA14_11090	PA4083	cupB4	chaperone CupB4	core	MotAtt	2.01331	1	2.49484	0.000920012	-0.603617	0.602503	2.1488	0.00378701		x		x
PA14_11100	PA4082	cupB5	adhesive protein CupB5	core	MotAtt	1.80538	1	2.64724	2.50828e-06	-0.440585	0.57561	1.72534	0.00069674		x
PA14_11110	PA4081	cupB6	fimbrial protein cupB6	core	MotAtt	1.51741	1	1.94874	0.000216163	-0.488171	0.531967	1.24071	0.0135645
PA14_11120	PA4080	rcsB	putative response regulator	core	TwoComp	1.31731	1	1.54278	0.00619642	-0.107058	0.928997	1.48573	0.00836851
PA14_11130	PA4079	-	short chain dehydrogenase	core	Putative	-0.671291	1	-0.930731	0.00131999	0.0734672	0.899955	-0.338814	0.246168
PA14_11140	PA4078	-	putative nonribosomal peptide synthetase	core	Cofactor	1.07497	1	1.60385	0.00363026	2.34914	0.000623694	2.03133	0.000358977			x	x
PA14_11150	PA4077	-	putative transcriptional regulator	core	TRs	0.96217	1	1.91174	2.02171e-05	0.0114805	0.991775	1.24807	0.00306127
PA14_11160	PA4076	-	hypothetical protein	core	Hypoth	0.991526	1	2.07081	2.53493e-07	0.320396	0.566378	1.22844	0.00061261		x
PA14_11170	PA4075	-	hypothetical protein	core	Hypoth	-0.0943551	1	0.0346834	0.931811	-0.276777	0.622447	0.214012	0.567935
PA14_11180	PA4074	-	putative transcriptional regulator	core	TRs	0.392389	1	0.223107	0.465549	-0.341484	0.426629	0.376688	0.207616
PA14_11190	PA4073	styD	putative aldehyde dehydrogenase	core	Putative	0.52834	1	1.57254	0.00414269	-0.455572	0.602451	-0.988023	0.0661014
PA14_11210	PA4072	-	putative amino acid permease	core	SmallTrans	1.84337	1	2.4401	0.000258332	-0.142939	0.911991	1.00921	0.110618		x
PA14_11230	PA4071	-	hypothetical protein	core	Hypoth	2.21271	1	2.6244	0.00194628	0.447254	0.755723	2.15368	0.00930526		x		x
PA14_11240	PA4070	-	DNA-binding transcriptional activator FeaR	core	TRs	0.822195	1	1.22051	0.000190966	0.197147	0.723837	0.86231	0.00602724
PA14_11250	PA4069	-	hypothetical protein	core	CellEnv	-0.807991	1	-1.2505	5.31502e-09	-0.284242	0.249991	-0.831425	1.77019e-05
PA14_11260	PA4068	-	putative epimerase	core	CIM	-0.705035	1	-0.769118	3.31205e-06	-0.474698	0.0107251	-0.862336	3.4922e-07
PA14_11270	PA4067	oprG	outer membrane protein OprG precursor	core	Membrane	-1.99885	1	-2.91382	3.59328e-10	-0.204007	0.752949	-2.26953	8.19825e-08		x		x
PA14_11280	PA4066	-	hypothetical protein	core	FAPOL	0.0798952	1	-0.127367	0.787294	-0.127813	0.877218	-0.134841	0.77658
PA14_11290	PA4065	-	putative permease	core	Membrane	0.788272	1	1.19332	0.0116323	0.586968	0.382871	0.848464	0.0700174
PA14_11310	PA4064	-	ABC transporter ATP-binding protein	core	SmallTrans	0.905348	1	1.76539	0.00104521	1.18958	0.0717813	1.26564	0.0146002
PA14_11320	PA4063	-	hypothetical protein	core	Hypoth	0.359495	1	0.617822	0.452287	0.777769	0.523675	0.490115	0.566642
PA14_11330	PA4062	-	hypothetical protein	core	Hypoth	-0.0217127	1	-0.597855	0.191948	-0.280948	0.723449	-0.0279316	0.965876
PA14_11340	PA4061	trx-1	putative thioredoxin	core	EnergMb	-0.829718	1	-1.91432	5.75996e-08	-0.440152	0.292056	-0.906649	0.00284613
PA14_11350	PA4059	-	hypothetical protein	core	Hypoth	-0.565452	1	-0.714436	0.00155395	-0.49176	0.0820248	-0.371145	0.098403
PA14_11370	PA4058	-	putative lipoprotein	core	FAPOL	-0.557671	1	-0.767045	0.00413084	-0.397629	0.274864	-0.163832	0.575452
PA14_11380	PA4057	nrdR	transcriptional regulator NrdR	core	Hypoth	-0.847427	1	-1.46744	6.26302e-09	-0.260359	0.401271	-0.974879	1.92848e-05
PA14_11400	PA4056	ribD	riboflavin-specific deaminase/reductase	core	ABresist	-0.779352	1	-1.74513	6.21418e-08	-0.887654	0.00908375	-0.510981	0.0667457
PA14_11410	PA4055	ribC	riboflavin synthase subunit alpha	core	Cofactor	-0.18953	1	-0.597442	0.132387	0.32235	0.615137	-0.431132	0.288706
PA14_11420	PA4054	ribB	bifunctional 3,4-dihydroxy-2-butanone 4-phosphate synthase/GTP cyclohydrolase II-like protein	core	Cofactor	-0.463984	1	-1.2733	0.000157276	0.0745964	0.910822	-0.943608	0.00354485
PA14_11430	PA4053	ribH	6,7-dimethyl-8-ribityllumazine synthase	core	Cofactor	-0.398143	1	-1.32651	1.09537e-05	0.0225209	0.971255	-0.858487	0.00227823
PA14_11450	PA4052	nusB	transcription antitermination protein NusB	core	TranscRNA	-0.235805	1	-0.572041	0.0205718	-0.0635481	0.899955	-0.756835	0.00219349
PA14_11460	PA4051	thiL	thiamine monophosphate kinase	core	Hypoth	0.010835	1	-0.687722	0.0166768	-0.0189475	0.97857	-0.16144	0.610256
PA14_11470	PA4050	pgpA	phosphatidylglycerophosphatase A	core	FAPOL	0.231113	1	0.354057	0.179463	-0.46453	0.174556	0.208833	0.45441
PA14_11480	PA4049	-	hypothetical protein	core	Hypoth	0.0495559	1	-0.205981	0.415615	-0.041479	0.93435	0.725462	0.00280106
PA14_11490	PA4048	-	hypothetical protein	core	Hypoth	-0.00242155	1	-0.245361	0.238777	-0.535652	0.0340524	-0.162333	0.459998
PA14_11510	PA4047	ribA	GTP cyclohydrolase II	core	Cofactor	-0.0805727	1	-0.885305	2.68442e-05	0.202126	0.509629	-0.490023	0.0132682
PA14_11520	PA4046	-	hypothetical protein	core	Hypoth	0.699095	1	1.09218	0.000146459	0.530911	0.139441	0.779807	0.00485014
PA14_11530	PA4045	-	hypothetical protein	core	SmallTrans	0.138118	1	-0.620962	0.0567337	0.45905	0.306426	0.242758	0.486913
PA14_11550	PA4044	dxs	1-deoxy-D-xylulose-5-phosphate synthase	core	Cofactor	-0.602227	1	-1.02976	6.97395e-08	-0.0359791	0.918142	-0.771373	1.56734e-05
PA14_11560	PA4043	ispA	geranyltranstransferase	core	Cofactor	-0.298157	1	-0.735648	0.000703295	-0.0197812	0.965533	-0.155924	0.498555
PA14_11570	PA4042	xseB	exodeoxyribonuclease VII small subunit	core	DNAetc	-0.8922	1	-1.73543	1.78372e-08	-0.723681	0.0251113	-1.16914	2.79951e-05
PA14_11580	PA4041	-	hypothetical protein	core	Putative	0.340749	1	0.302549	0.437314	-0.509948	0.331447	0.980344	0.0086322
PA14_11590	PA4040	-	hypothetical protein	core	Hypoth	1.66246	1	2.23751	0.00016134	-0.143035	0.900517	1.78573	0.00188119		x
PA14_11600	PA4039	-	ABC transporter	core	SmallTrans	2.13364	1	2.90696	0.000161662	0.118499	0.934781	2.99965	0.000122768		x		x
PA14_11610	PA4038	-	ABC transporter permease	core	SmallTrans	2.02865	1	2.55634	0.00092041	0.44472	0.729121	2.68122	0.000628853		x		x
PA14_11620	PA4037	-	ABC transporter	core	SmallTrans	2.49185	0.134744	3.84703	1.14897e-07	-0.160684	0.89197	2.6993	3.17121e-05		x		x
PA14_11630	PA4036	-	putative two-component sensor	core	TwoComp	0.531425	1	1.14021	3.50713e-05	-0.566616	0.0885083	0.506551	0.0515785
PA14_11650	PA4035	-	hypothetical protein	core	Hypoth	-0.642115	1	-0.33657	0.197662	-0.877032	0.00520567	-0.464967	0.0704106
PA14_11660	PA4034	aqpZ	aquaporin Z	core	SmallTrans	1.64701	1	2.43411	1.38057e-07	0.39951	0.511014	1.78051	3.06741e-05		x
PA14_11670	PA4033	-	hypothetical protein	core	Hypoth	1.07044	1	1.69155	0.000117798	-0.615858	0.284453	0.930103	0.0255284
PA14_11680	PA4032	-	two-component regulator	core	TwoComp	-0.261852	1	0.0179707	0.925086	-0.457029	0.0209283	-0.37469	0.0193419
PA14_11690	PA4031	ppa	inorganic pyrophosphatase	core	EnergMb	-1.50115	1	-2.26507	7.98122e-09	-1.18812	0.00290531	-1.98353	1.25255e-07		x
PA14_11700	PA4030	-	hypothetical protein	core	Hypoth	0.0889862	1	0.0751164	0.756462	0.234696	0.46566	0.0466495	0.856135
PA14_11720	PA4029	-	hypothetical protein	core	Membrane	0.451511	1	0.169166	0.477315	0.835455	0.00241291	0.331541	0.147785
PA14_11730	-	-	protein kinase	other	TranslEtc	-0.127633	1	0.0811964	0.827013	-1.07791	0.0067834	0.0127595	0.980226
PA14_11740	PA4027	-	hypothetical protein	core	Hypoth	0.171632	1	-0.0623505	0.830515	0.334473	0.352988	0.706622	0.00521123
PA14_11750	PA4026	-	acetyltransferase	core	Putative	-0.622085	1	-0.567728	0.00345825	-0.753549	0.00135224	-0.785918	9.11295e-05
PA14_11760	PA4025	eutC	ethanolamine ammonia-lyase small subunit	core	Hypoth	-0.31531	1	-0.635303	0.109422	0.510386	0.363867	-0.277925	0.513946
PA14_11770	PA4024	eutB	ethanolamine ammonia-lyase large subunit	core	CIM	-0.279032	1	-0.240225	0.544067	0.762513	0.111633	-0.237904	0.558323
PA14_11790	PA4023	-	putative amino acid transporter	core	SmallTrans	0.247168	1	0.289893	0.457573	1.0736	0.0194988	0.180273	0.667226
PA14_11810	PA4022	-	putative aldehyde dehydrogenase	core	Putative	-0.285941	1	-1.04086	0.0779321	1.03656	0.18169	0.138789	0.841945
PA14_11830	PA4021	-	transcriptional regulator	core	TRs	-0.803892	1	-1.49768	1.91819e-07	-0.608142	0.0551463	-0.405932	0.111393
PA14_11845	PA4020	mpl	UDP-N-acetylmuramate:L-alanyl-gamma-D-glutamyl- meso-diaminopimelate ligase	core	Hypoth	-0.313909	1	-0.546412	0.000309579	0.0240159	0.936991	-0.0496088	0.769844
PA14_11860	PA4019	-	aromatic acid decarboxylase	core	Putative	0.190705	1	0.563869	0.00096682	0.252183	0.274864	0.267915	0.114641
PA14_11880	PA4018	-	hypothetical protein	core	Hypoth	0.648076	1	0.448925	0.158545	0.375816	0.411009	0.994141	0.00176818
PA14_11890	PA4017	-	hypothetical protein	core	Hypoth	-1.21007	1	-1.87943	8.79998e-09	-0.895605	0.00769703	-1.41187	2.78821e-06
PA14_11900	PA4016	-	hypothetical protein	core	Hypoth	-0.805898	1	-1.54774	3.18175e-08	-0.948278	0.00131615	-1.08391	2.40177e-05
PA14_11910	PA4015	-	hypothetical protein	core	Hypoth	-0.682043	1	-0.617668	0.026433	-0.42953	0.254292	-0.485164	0.0806332
PA14_11920	PA4014	-	hypothetical protein	core	Hypoth	0.554175	1	0.855486	0.000635627	-0.301982	0.393911	0.320988	0.1992
PA14_11930	PA4013	-	hypothetical protein	core	Membrane	-0.439353	1	-0.933202	6.11781e-05	-0.330099	0.278807	-0.485578	0.0278268
PA14_11940	PA4012	-	hypothetical protein	core	Hypoth	-0.522035	1	-0.720776	0.00130469	-0.440892	0.122387	-0.257563	0.257428
PA14_11960	PA4011	-	hypothetical protein	core	Hypoth	-0.0528583	1	-0.324013	0.0596158	0.175769	0.502411	-0.0380359	0.853408
PA14_11970	PA4010	-	3-methyladenine DNA glycosylase	core	Putative	-0.170032	1	-0.26834	0.229269	0.576204	0.0330748	-0.36748	0.0947942
PA14_11980	PA4009	-	hypothetical protein	core	Putative	0.743173	1	1.48483	4.03732e-08	-0.337389	0.299482	1.14381	6.24646e-06
PA14_11990	PA4008	-	putative hydrolase	core	Putative	2.06387	1	2.84419	2.75662e-06	0.332216	0.720872	2.56291	1.47793e-05		x		x
PA14_12010	PA4007	proA	gamma-glutamyl phosphate reductase	core	AAsynth	-0.0999481	1	-0.549491	0.0460304	0.444852	0.226176	-0.198834	0.502322
PA14_12020	PA4006	nadD	nicotinic acid mononucleotide adenylyltransferase	core	Cofactor	-0.149083	1	-1.20412	1.42151e-05	-0.249296	0.539904	-0.792452	0.00232017
PA14_12030	PA4005	-	hypothetical protein	core	Hypoth	0.0523091	1	-0.547075	0.0657038	0.423632	0.300812	0.349371	0.249484
PA14_12050	PA4004	-	rRNA large subunit methyltransferase	core	Hypoth	0.513744	1	0.319782	0.21758	0.439897	0.19313	0.680922	0.00718796
PA14_12060	PA4003	pbpA	penicillin-binding protein 2	core	CellEnv	0.446645	1	0.474477	0.0232156	0.533922	0.0386734	0.613297	0.00319519
PA14_12070	PA4002	rodA	rod shape-determining protein	core	CellEnv	-0.259569	1	-0.88221	2.62167e-05	-0.631592	0.00914825	-0.419833	0.0332924
PA14_12080	PA4001	sltB1	soluble lytic transglycosylase B	core	CellEnv	-0.572279	1	-1.01036	3.75687e-07	-0.121312	0.693083	-0.535102	0.00267488
PA14_12090	PA4000	-	RlpA family lipoprotein	core	Hypoth	-0.740257	1	-1.5717	2.98087e-07	-0.852758	0.0100042	-0.818826	0.0025882
PA14_12100	PA3999	dacC	D-ala-D-ala-carboxypeptidase	core	CellEnv	-0.994845	1	-1.54015	1.65531e-09	-0.19574	0.564523	-0.967118	1.98981e-05
PA14_12110	PA3998	-	hypothetical protein	core	Hypoth	-0.752064	1	-1.58208	1.31929e-09	0.0519264	0.906976	-0.855662	0.000139056
PA14_12120	PA3997	lipB	lipoate-protein ligase B	core	Cofactor	-0.37905	1	-0.791933	0.000230848	-0.190715	0.566378	-0.487005	0.0185065
PA14_12130	PA3996	lis	lipoyl synthase	core	Cofactor	-0.581825	1	-1.06851	2.43541e-06	-0.144634	0.683321	-0.626058	0.0025882
PA14_12140	PA3995	-	putative transcriptional regulator	core	TRs	0.335779	1	0.211875	0.365726	0.576228	0.039878	0.551429	0.0138843
PA14_12150	PA3994	-	epoxide hydrolase	core	Putative	1.5809	1	2.38256	1.31589e-05	-0.220507	0.814996	1.66878	0.0011126		x
PA14_12160	PA3992	-	putative murein transglycosylase	core	Putative	-0.245856	1	-0.837384	4.88382e-05	0.307188	0.249505	-0.306468	0.12293
PA14_12170	PA3991	-	hypothetical protein	core	Hypoth	2.38757	0.551081	3.2712	0.00048205	-0.727849	0.606505	2.49125	0.00590269		x		x
PA14_12180	PA3990	-	hypothetical protein	core	Hypoth	1.55992	1	2.4053	4.55142e-05	0.693558	0.369238	2.46118	4.81094e-05		x		x
PA14_12200	PA3989	holA	DNA polymerase III subunit delta	core	DNAetc	-0.0445427	1	-0.154062	0.456447	0.171297	0.58948	-0.00862586	0.977714
PA14_12210	PA3988	-	hypothetical protein	core	Hypoth	-0.821688	1	-1.69376	1.61029e-11	-0.394569	0.122387	-1.15016	2.08107e-07
PA14_12230	PA3987	leuS	leucyl-tRNA synthetase	core	TranslEtc	-0.545982	1	-1.23597	2.21065e-08	0.000899683	1	-0.846016	2.83661e-05
PA14_12260	PA3986	-	hypothetical protein	core	Hypoth	0.0422183	1	-1.61951	0.00387887	-0.200433	0.851889	0.0236864	0.977799
PA14_12270	PA3985	-	hypothetical protein	core	Hypoth	-0.298889	1	-0.419957	0.161606	-0.547845	0.157383	-0.0028663	1
PA14_12280	PA3984	lnt	apolipoprotein N-acyltransferase	core	CellEnv	-0.560798	1	0.0189858	0.93368	-0.332669	0.193538	-0.620083	0.00136673
PA14_12300	PA3983	-	hypothetical protein	core	AdptProt	-0.807394	1	-1.4049	6.21418e-08	0.21476	0.546969	-0.966909	4.89163e-05
PA14_12310	PA3982	-	putative metalloprotease	core	Hypoth	-0.578398	1	-1.25417	3.89175e-05	-0.197014	0.691283	-0.357821	0.223514
PA14_12330	PA3981	-	hypothetical protein	core	AdptProt	-0.948228	1	-1.43189	3.18175e-08	-0.0628987	0.890761	-0.827621	0.000307748
PA14_12350	PA3980	orf2	(dimethylallyl)adenosine tRNA methylthiotransferase	core	Hypoth	0.622978	1	0.776013	2.7629e-05	1.05962	2.21049e-06	0.500356	0.00427853
PA14_12360	PA3979	-	hypothetical protein	core	Hypoth	1.23712	1	1.60146	1.94326e-08	1.02518	0.000643523	1.20962	4.85212e-06
PA14_12370	PA3978	-	hypothetical protein	core	Hypoth	-0.276264	1	-0.740018	0.00872033	-0.140149	0.787723	-0.0998483	0.756365
PA14_12390	PA3977	hemL	glutamate-1-semialdehyde aminotransferase	core	Cofactor	-0.5538	1	-0.813733	2.39554e-05	0.167149	0.565393	-0.662899	0.000369821
PA14_12400	PA3976	thiE	thiamine-phosphate pyrophosphorylase	core	Hypoth	-0.326046	1	-0.860077	0.00409954	0.385891	0.362439	-0.141531	0.671985
PA14_12410	PA3975	thiD	phosphomethylpyrimidine kinase	core	Cofactor	-0.773067	1	-1.9287	3.74981e-08	-0.00203157	1	-0.661994	0.0259246
PA14_12420	-	-		core	Hypoth	0.527682	1	1.09057	5.06934e-06	0.0279306	0.95278	0.7317	0.00103442
PA14_12430	-	-		core	Hypoth	-0.484649	1	-1.09568	0.00124148	-0.497896	0.27541	-0.246663	0.492499
PA14_12440	PA3973	-	AcrR family transcriptional regulator	core	TRs	-0.244521	1	-1.13034	0.00712855	0.121461	0.8854	-0.557266	0.186936
PA14_12450	PA3972	-	putative acyl-CoA dehydrogenase	core	FAPOL	0.130899	1	-0.614661	0.0766157	0.628354	0.165683	-0.146114	0.707658
PA14_12470	PA3971	-	hypothetical protein	core	Hypoth	0.542169	1	-0.0280687	0.940398	0.455379	0.29506	0.410254	0.200129
PA14_12490	PA3970	-	AMP nucleosidase	core	NuclSynth	-0.748733	1	-1.54061	6.4036e-10	0.104939	0.780964	-0.967038	1.07715e-05
PA14_12530	PA3969	-	hypothetical protein	core	Hypoth	-0.180502	1	-0.353227	0.336375	0.97301	0.0269199	-0.228917	0.55619
PA14_12540	PA3968	-	putative pseudouridine synthase	core	TranscRNA	-0.167488	1	-0.21039	0.42416	-0.68985	0.0267797	-0.330778	0.1992
PA14_12550	PA3967	-	hypothetical protein	core	Hypoth	1.64236	1	2.75599	1.59181e-07	1.23616	0.0249301	1.45506	0.00133782		x
PA14_12560	PA3966	-	hypothetical protein	core	Hypoth	1.3438	1	1.51984	3.51441e-06	0.605772	0.115499	1.2046	0.000117154
PA14_12570	PA3965	-	transcription regulator AsnC	core	TRs	0.123774	1	0.937397	5.69385e-05	-0.668428	0.0141518	-0.330509	0.1418
PA14_12590	PA3964	-	hypothetical protein	core	Hypoth	0.948498	1	1.63887	2.26133e-06	-0.038351	0.955	1.3185	7.06186e-05
PA14_12610	PA3963	cepA	putative transporter	core	SmallTrans	0.337115	1	0.621798	0.00927858	-0.154108	0.711961	0.365163	0.129104
PA14_12620	PA3962	-	hypothetical protein	core	Hypoth	-0.865198	1	-0.810574	0.00901219	-0.612442	0.124545	-1.1613	0.000267244
PA14_12630	PA3961	-	putative ATP-dependent helicase	core	DNAetc	-0.530459	1	-0.696752	0.0015692	-0.746174	0.00494171	-0.488455	0.0237626
PA14_12640	PA3960	-	hypothetical protein	core	Hypoth	0.949149	1	1.30325	0.000536423	-0.405143	0.458733	0.991535	0.00669592
PA14_12650	PA3959	-	hypothetical protein	core	Hypoth	0.789037	1	1.17814	1.39529e-06	0.573813	0.0363137	1.13946	2.36656e-06
PA14_12670	PA3958	-	hypothetical protein	core	DNAetc	0.380021	1	0.187906	0.49233	0.636027	0.0495894	0.94675	0.000364975
PA14_12680	PA3957	-	short chain dehydrogenase	core	FAPOL	0.789335	1	0.619789	0.100028	0.0456214	0.955	1.23786	0.00120956
PA14_12690	PA3956	-	hypothetical protein	core	CCatab	-0.537137	1	-0.791521	0.00203826	-0.74851	0.0162694	-0.0811724	0.781116
PA14_12700	PA3955	-	hypothetical protein	core	Hypoth	0.669209	1	1.07181	3.65871e-05	0.350743	0.304445	0.606158	0.0131006
PA14_12710	PA3954	-	hypothetical protein	core	Cofactor	1.89635	1	2.87552	1.04987e-06	-0.119046	0.908775	1.91953	0.000312436		x
PA14_12730	PA3953	-	hypothetical protein	core	AAsynth	1.21875	1	2.62578	4.07962e-08	0.0663244	0.936362	1.46677	0.00040528		x
PA14_12740	PA3952	-	hypothetical protein	core	Hypoth	-0.875427	1	-1.40013	0.000710797	-1.17375	0.0178554	-1.31329	0.00128872
PA14_12750	PA3951	-	hypothetical protein	core	Hypoth	-0.0636655	1	0.284036	0.194331	-0.0611814	0.889786	-0.222853	0.32099
PA14_12760	PA3950	-	ATP-dependent RNA helicase	core	TranscRNA	-0.530583	1	-0.778099	2.62922e-06	0.0437126	0.889442	-0.423082	0.00530306
PA14_12770	PA3949	-	hypothetical protein	core	Hypoth	-0.279379	1	-0.311499	0.133158	-0.392648	0.141013	-0.449728	0.0273049
PA14_12780	PA3948	-	putative two-component response regulator	core	TwoComp	-0.139175	1	-0.0273381	0.888502	-0.353848	0.100286	-0.399434	0.0167333
PA14_12810	PA3947	-	two-component response regulator	core	TwoComp	1.19873	1	1.92627	1.76867e-06	-0.556926	0.255945	0.825558	0.021136
PA14_12820	PA3946	-	two-component sensor	core	TwoComp	1.43092	1	1.96413	1.80329e-05	-0.375363	0.578389	1.32441	0.00195697
PA14_12840	PA3945	-	acetyltransferase	core	TranslEtc	-0.332956	1	-0.517038	0.023007	-0.352207	0.251858	0.0509194	0.851931
PA14_12850	PA3944	-	acetyltransferase	core	TranslEtc	-0.605603	1	-0.870042	9.30959e-05	-0.482214	0.0742124	-0.360698	0.0933203
PA14_12860	PA3943	-	hypothetical protein	core	Hypoth	0.136481	1	0.467223	0.00929838	-0.320541	0.174556	-0.198001	0.286249
PA14_12870	PA3942	tesB	acyl-CoA thioesterase II	core	FAPOL	0.194645	1	1.24712	2.19771e-06	-0.0269504	0.958641	0.068159	0.807668
PA14_12890	PA3941	-	hypothetical protein	core	Putative	-0.260095	1	-0.519282	0.12217	-0.196764	0.737912	-0.402403	0.237419
PA14_12900	PA3940	-	putative DNA binding protein	core	DNAetc	-1.90868	1	-2.64746	5.62516e-12	-0.786329	0.0273496	-2.04783	3.0031e-09		x		x
PA14_12910	PA3939	-	hypothetical protein	core	Hypoth	1.15068	1	1.55837	0.00222422	-0.0908118	0.932543	0.941264	0.0608103
PA14_12920	PA3938	-	taurine ABC transporter periplasmic protein	core	SmallTrans	1.32709	1	3.13444	1.77733e-06	-0.3943	0.68072	2.21384	0.000218063		x		x
PA14_12940	PA3937	-	taurine ABC transporter ATP-binding protein	core	SmallTrans	0.987606	1	2.30552	5.89974e-05	-0.460584	0.589725	1.75478	0.00141405		x
PA14_12960	PA3936	-	taurine ABC transporter permease	core	SmallTrans	0.607807	1	1.53855	0.00413084	-0.0938688	0.933066	1.39381	0.0086826
PA14_12970	PA3935	tauD	taurine dioxygenase	core	CCatab	0.144741	1	1.37418	0.00389848	-0.146483	0.875351	1.62282	0.000820979
PA14_12980	PA3934	-	hypothetical protein	core	Membrane	-0.865046	1	-0.876602	0.00404975	-0.936247	0.0115165	-0.878055	0.00372646
PA14_12990	PA3933	-	choline transporter	core	SmallTrans	0.365832	1	0.699572	0.0217616	-0.0696296	0.912078	0.216209	0.511392
PA14_13000	PA3932	-	transcriptional regulator	core	TRs	1.14777	1	1.65253	9.10096e-05	0.276277	0.687128	1.60477	0.000141374
PA14_13010	PA3931	-	hypothetical protein	core	Hypoth	-0.0754172	1	0.579798	0.177891	-0.695073	0.221347	0.134059	0.783213
PA14_13030	PA3930	cioA	CioA, cyanide insensitive terminal oxidase	core	EnergMb	0.640859	1	-0.204964	0.681942	0.318303	0.683716	0.916564	0.0451117
PA14_13040	PA3929	cioB	CioB, cyanide insensitive terminal oxidase	core	EnergMb	0.699214	1	0.1523	0.737469	0.0936808	0.911178	1.12151	0.00594751
PA14_13050	PA3928	-	hypothetical protein	core	Hypoth	1.02899	1	0.623037	0.275896	0.663492	0.415935	1.75877	0.00223494
PA14_13060	PA3927	-	putative transcriptional regulator	core	TRs	0.12872	1	0.35731	0.302908	-0.527796	0.2489	-0.291504	0.41762
PA14_13070	PA3926	-	MFS family transporter	core	SmallTrans	1.65564	1	2.4125	2.32003e-05	-0.400839	0.646656	1.86025	0.000632106		x
PA14_13090	PA3925	-	putative acyl-CoA thiolase	core	FAPOL	-1.37732	1	-1.21672	2.79791e-06	-1.19474	5.80358e-05	-1.20864	2.95843e-06
PA14_13110	PA3924	-	long-chain-fatty-acid--CoA ligase	core	FAPOL	0.406303	1	0.292104	0.421724	0.203611	0.741507	0.439531	0.216443
PA14_13130	PA3923	-	hypothetical protein	core	Hypoth	-0.482092	1	-1.06347	0.0306741	-0.796648	0.223485	-0.320411	0.546001
PA14_13140	PA3922	-	hypothetical protein	core	Hypoth	-0.553936	1	-0.91124	0.069072	-0.77518	0.25158	-0.300208	0.582621
PA14_13150	PA3921	-	putative transcriptional regulator	core	TRs	-0.809471	1	-1.35235	2.14917e-05	-0.63634	0.0945655	-0.403902	0.182281
PA14_13170	PA3920	-	putative metal transporting P-type ATPase	core	SmallTrans	1.12848	1	0.539047	0.180699	0.872381	0.0844002	0.430397	0.296521
PA14_13190	PA3919	-	hypothetical protein	core	Hypoth	-1.41317	1	-1.85362	5.87857e-07	-1.1942	0.00291626	-1.93866	2.2003e-07
PA14_13200	-	-	hypothetical protein	other	Hypoth	0.352074	1	0.822541	0.652597	0.0047557	1	0.641565	0.741148
PA14_13210	-	-	hypothetical protein	other	Hypoth	1.57088	1	2.03292	0.177921	0.20167	0.951806	2.64955	0.106596
PA14_13220	-	-	protein-tyrosine-phosphatase	other	Putative	0.933868	1	1.41077	0.399191	-0.224626	0.948556	2.06394	0.228338
PA14_13230	PA3918	moaC	molybdenum cofactor biosynthesis protein MoaC	core	Cofactor	-0.827036	1	-1.37742	2.25174e-07	-0.472877	0.119899	-0.909689	0.000185185
PA14_13240	PA3917	moaD	molybdopterin converting factor, small subunit	core	Hypoth	-0.771347	1	-1.47901	2.18753e-08	-0.571125	0.04312	-1.00631	3.00884e-05
PA14_13250	PA3916	moaE	molybdopterin converting factor, large subunit	core	Cofactor	-0.591973	1	-1.09285	3.00432e-07	-0.87691	0.000194835	-0.958661	3.45793e-06
PA14_13260	PA3915	moaB1	MoaB1	core	Cofactor	-0.016149	1	0.846184	0.121662	-1.71366	0.0110548	1.28522	0.0186458
PA14_13280	PA3914	moeA1	molybdenum cofactor biosynthetic protein A1	core	Cofactor	-0.0881811	1	-0.350288	0.609359	-1.90079	0.0183166	0.435541	0.538844
PA14_13290	PA3913	-	putative protease	core	TranslEtc	-1.19089	1	-1.05843	0.0073904	-1.6966	0.000543738	-1.13896	0.00390733
PA14_13300	PA3912	-	hypothetical protein	core	TranslEtc	-1.6688	1	-1.74034	7.39997e-05	-1.82184	0.000461333	-1.37394	0.00116126
PA14_13320	PA3911	-	hypothetical protein	core	FAPOL	-1.61748	1	-2.09078	4.25103e-06	-1.70097	0.000874969	-1.15275	0.0050895		x
PA14_13330	PA3910	-	hypothetical protein	core	Putative	1.73313	1	2.17606	5.79234e-05	-0.296155	0.73887	1.73618	0.000832372		x
PA14_13340	PA3909	-	extracellular nuclease	core	TranscRNA	1.76942	1	2.35604	0.000204604	-0.183881	0.876543	2.11012	0.000713148		x		x
PA14_13350	PA3908	-	hypothetical protein	core	Hypoth	-0.234271	1	-0.55412	0.400794	-0.466263	0.667526	1.82875	0.00542816
PA14_13360	PA3907	-	hypothetical protein	core	Hypoth	-0.845954	1	-1.60304	0.0294919	-0.378993	0.774627	0.963662	0.196452
PA14_13370	PA3906	-	hypothetical protein	core	Hypoth	-0.90989	1	-1.92411	0.00724019	-0.758664	0.478294	1.0094	0.173016
PA14_13380	PA3905	-	hypothetical protein	core	Hypoth	-1.1855	1	-2.67883	0.00158252	-0.337256	0.827848	0.523637	0.562662		x
PA14_13390	PA3904	-	hypothetical protein	core	Hypoth	-0.674972	1	-2.67095	0.00724019	0.339045	0.855808	0.563599	0.594921		x
PA14_13410	PA3903	prfC	peptide chain release factor 3	core	TranslEtc	-0.0440761	1	0.0858885	0.659048	0.0850235	0.801472	-0.353424	0.0471453
PA14_13420	PA3902	-	hypothetical protein	core	Hypoth	-1.43721	1	-2.44134	1.95883e-12	-0.985304	0.00183313	-1.7838	5.06439e-09		x
PA14_13430	PA3901	fecA	Fe(III) dicitrate transport protein FecA	core	SmallTrans	0.163809	1	1.02192	0.113541	1.20072	0.151831	-1.73322	0.00726682
PA14_13450	PA3900	fecR	putative transmembrane sensor	core	Membrane	1.73024	1	1.96014	1.66656e-05	0.675303	0.229856	1.12099	0.00778586
PA14_13460	PA3899	fecI	RNA polymerase sigma factor	core	TRs	1.92957	1	2.51188	6.89935e-07	2.06908	0.000188683	1.75463	0.00014615		x	x
PA14_13470	PA3898	-	AraC family transcriptional regulator	core	TRs	0.315101	1	0.0294683	0.905458	0.637585	0.0136501	0.473703	0.0238042
PA14_13490	PA3897	-	hypothetical protein	core	Membrane	2.29148	0.505161	3.29265	6.7609e-07	0.544978	0.531564	3.02306	3.22303e-06		x		x
PA14_13500	PA3896	-	putative 2-hydroxyacid dehydrogenase	core	EnergMb	-0.219612	1	0.105954	0.55035	-0.110821	0.701507	-0.220664	0.19217
PA14_13510	PA3895	-	LysR family transcriptional regulator	core	TRs	0.0311059	1	0.0364479	0.878336	0.139965	0.692781	0.0419864	0.865254
PA14_13520	PA3894	-	putative outer membrane protein	core	ProtExpo	1.29133	1	2.06632	0.000147861	1.2007	0.0633134	1.06285	0.0377586		x
PA14_13530	PA3893	-	putative outer membrane protein	core	ProtExpo	1.93445	1	2.78694	2.98434e-05	0.870673	0.294744	2.12265	0.000744678		x		x
PA14_13560	PA3892	-	hypothetical protein	core	ProtExpo	1.15112	1	1.54651	0.000940416	0.840268	0.156955	0.816368	0.0731622
PA14_13580	PA3891	-	ABC transporter ATP-binding protein	core	SmallTrans	-1.48175	1	-1.42747	0.00562674	-1.99663	0.0016732	-1.97179	0.000229398
PA14_13590	PA3890	-	ABC transporter permease	core	SmallTrans	-1.095	1	-0.756396	0.151007	-2.02419	0.00189564	-1.82803	0.000696801			x
PA14_13600	PA3889	-	putative binding protein component of ABC transporter	core	SmallTrans	-0.58056	1	-0.1385	0.823688	-1.31878	0.0549785	-1.10089	0.0427589
PA14_13610	PA3888	-	ABC transporter permease	core	SmallTrans	-1.4196	1	-1.7035	0.00130724	-1.42058	0.0266679	-1.66112	0.00158436
PA14_13620	PA3887	nhaP	Na+/H+ antiporter NhaP	core	SmallTrans	0.405224	1	0.762152	0.0202267	-0.414762	0.377619	0.125667	0.736401
PA14_13630	-	-	hypothetical protein	other	Hypoth	-0.933985	1	-1.2783	0.00289948	-1.37548	0.00815236	-1.16031	0.00614748
PA14_13650	PA3886	-	hypothetical protein	core	CCatab	-0.342759	1	-0.0259689	0.917014	-0.672313	0.00931079	-0.317499	0.138588
PA14_13660	PA3885	tpbA	protein tyrosine phosphatase TpbA	core	MotAtt	2.11064	1	2.13648	7.36075e-05	2.03698	0.00112274	2.53544	7.70491e-06		x	x	x
PA14_13670	PA3884	-	hypothetical protein	core	Hypoth	1.20335	1	1.65931	7.33481e-06	0.389819	0.436277	1.16665	0.000765035
PA14_13680	PA3883	-	short chain dehydrogenase	core	Cofactor	-0.151676	1	-0.234889	0.41394	0.30633	0.456011	-0.00029762	1
PA14_13690	PA3882	-	putative methyltransferase	core	Cofactor	-0.586981	1	-0.845684	4.80527e-05	-0.160003	0.624636	-0.521852	0.00817262
PA14_13710	PA3881	-	hypothetical protein	core	Hypoth	-0.772113	1	-1.70252	9.2738e-10	-0.333835	0.290746	-0.851789	0.000291655
PA14_13720	PA3880	-	hypothetical protein	core	Hypoth	-1.43941	1	-1.8376	2.47826e-05	-1.09955	0.0278705	-0.580549	0.155575
PA14_13730	PA3879	narL	transcriptional regulator NarL	core	TwoComp	0.772857	1	0.650119	0.0391863	0.883638	0.0221092	1.39472	3.0282e-05
PA14_13740	PA3878	narX	two-component sensor NarX	core	TwoComp	0.195495	1	0.262285	0.206773	-0.0715546	0.860684	0.491596	0.0150728
PA14_13750	PA3877	narK1	nitrite extrusion protein 1	core	SmallTrans	-0.401881	1	0.0990331	0.874017	-1.33121	0.0499803	-0.34916	0.552103
PA14_13770	PA3876	narK2	nitrite extrusion protein 2	core	SmallTrans	-0.0267288	1	0.480969	0.353709	-1.24103	0.0500234	-0.544241	0.296152
PA14_13780	PA3875	narG	putative respiratory nitrate reductase alpha subun	core	EnergMb	-0.333033	1	0.387467	0.431822	-1.50246	0.010115	-0.778849	0.101778
PA14_13800	PA3874	narH	respiratory nitrate reductase beta subuni	core	EnergMb	-0.468278	1	0.465656	0.313971	-1.94709	0.000570406	-0.932908	0.0373678
PA14_13810	PA3873	narJ	respiratory nitrate reductase delta chain	core	EnergMb	-1.06588	1	-0.690872	0.166344	-2.02091	0.00109647	-1.40945	0.00472458			x
PA14_13830	PA3872	narI	respiratory nitrate reductase gamma chain	core	EnergMb	-0.656695	1	-0.0538764	0.926844	-1.74697	0.00495085	-1.07139	0.0318965
PA14_13840	PA3871	-	putative peptidyl-prolyl cis-trans isomerase, PpiC-type	core	TranslEtc	-0.981908	1	-0.45074	0.319228	-2.20466	9.33758e-05	-1.34935	0.00251529			x
PA14_13850	PA3870	moaA	molybdenum cofactor biosynthesis protein A	core	Cofactor	-0.21051	1	0.827138	0.0900424	-1.94851	0.00130878	-0.439254	0.392036
PA14_13860	-	-	hypothetical protein	RGP37	Hypoth	0.763654	1	2.21606	0.0822152	0.782739	0.727342	0.865668	0.514735
PA14_13870	PA3869	-	hypothetical protein	RGP37	Hypoth	1.61085	1	4.11159	0.0189058	1.03604	0.709245	1.72147	0.292185		x
PA14_13880	-	-	hypothetical protein	RGP37	Hypoth	1.64532	1	3.67064	0.0434964	0.788637	0.824692	1.19341	0.501168		x
PA14_13890	PA3868	-	putative integrase protein	RGP37	PhaTraPla	1.76216	1	3.6077	0.0645453	2.06784	0.48002	1.61498	0.394303
PA14_13900	-	-		core	Hypoth	1.44322	1	2.86667	0.14345	-0.0138868	1	1.41133	0.476251
PA14_13910	-	-		core	Hypoth	1.57411	1	2.46294	0.177985	-0.00104198	1	1.39792	0.457238
PA14_13920	-	-	hypothetical protein	RGP37	Hypoth	2.05237	1	3.36592	0.0542821	2.01569	0.456011	0.386364	0.838482
PA14_13940	PA3866	-	putative S-type pyocin protein	RGP37	Secreted	-0.655376	1	-0.650235	0.759735	-1.72785	0.577265	-1.41104	0.493515
PA14_13950	-	-	hypothetical protein	RGP37	Hypoth	-1.1473	1	-1.31178	0.540222	-2.0113	0.534971	-1.96912	0.361813
PA14_13960	-	-	hypothetical protein	RGP37	Hypoth	2.47255	1	3.16875	0.0422732	0.404658	0.901137	0.636679	0.69164		x
PA14_13970	-	-	hypothetical protein	RGP37	Hypoth	0.16239	1	0.647497	0.701718	-0.56602	0.851107	0.00803004	1
PA14_13990	PA3865	-	putative amino acid ABC transporter	core	SmallTrans	-0.52323	1	-0.460341	0.0383735	-0.530674	0.0556797	-0.592166	0.00718796
PA14_14000	PA3864	-	hypothetical protein	core	Hypoth	-0.310428	1	0.0686455	0.747675	-0.803247	0.000558964	-0.502898	0.00766431
PA14_14010	PA3863	-	putative amino acid oxidase	core	AAsynth	-1.03147	1	-0.78385	0.000626408	-1.62302	4.96331e-08	-1.51971	6.50382e-09
PA14_14020	PA3862	-	hypothetical protein	core	AAsynth	-0.365333	1	-0.18422	0.540552	-0.890905	0.0104701	-0.549164	0.0522094
PA14_14040	PA3861	rhl	ATP-dependent RNA helicase RhlB	core	TranscRNA	-0.374716	1	-0.874879	0.000275695	0.25383	0.469415	-0.368902	0.116773
PA14_14060	PA3860	-	AMP-binding domain protein	core	FAPOL	0.163664	1	0.242735	0.417071	-0.421096	0.284988	0.159807	0.615375
PA14_14080	PA3859	estB	carboxylesterase	core	FAPOL	-1.12264	1	-1.10114	6.46915e-06	-0.37817	0.20954	-0.778141	0.000689409
PA14_14100	PA3858	yhdW	putative amino acid-binding protein	core	SmallTrans	-0.353849	1	-1.16069	0.000355473	-0.397476	0.379288	0.173476	0.620367
PA14_14110	PA3857	pcs	Phosphatidylserine synthase	core	FAPOL	-0.588525	1	-1.1234	5.18048e-06	-0.182293	0.626126	-0.563647	0.0124387
PA14_14130	PA3856	-	hypothetical protein	core	Hypoth	-0.157355	1	-0.325621	0.199546	-0.138628	0.757053	-0.101722	0.720444
PA14_14140	PA3855	-	hypothetical protein	core	Hypoth	-0.191488	1	-0.329622	0.0165743	-0.440693	0.0083498	-0.617643	2.151e-05
PA14_14150	PA3854	-	GIY-YIG nuclease superfamily protein	core	DNAetc	-0.320209	1	-0.528577	0.0105047	-0.354874	0.194213	-0.185755	0.39484
PA14_14160	PA3853	-	putative acetyltransferase	core	AAsynth	0.102946	1	0.171737	0.351158	-0.176135	0.524769	0.102335	0.60431
PA14_14170	PA3852	-	hypothetical protein	core	TranslEtc	-0.133427	1	-0.619989	0.0260861	0.12944	0.80523	-0.2334	0.429746
PA14_14200	PA3851	-	hypothetical protein	core	Membrane	-0.0554327	1	-0.367723	0.155244	-0.128566	0.785496	-0.269574	0.311323
PA14_14210	PA3850	-	hypothetical protein	core	Hypoth	-0.429188	1	-0.918441	0.0365346	-0.772726	0.180911	-0.510936	0.254412
PA14_14220	PA3849	-	nucleoid-associated protein NdpA	core	Hypoth	-0.145227	1	-0.0776925	0.635218	-0.0954019	0.720872	-0.348589	0.0201176
PA14_14230	PA3848	-	hypothetical protein	core	ProtExpo	-0.777549	1	-0.739403	0.00080813	-0.594875	0.026065	-0.459451	0.0328264
PA14_14250	PA3847	-	hypothetical protein	core	Hypoth	-0.297077	1	-0.48052	0.00175537	-0.432443	0.0203262	-0.0458685	0.794441
PA14_14270	PA3846	-	isochorismatase family hydrolase	core	Putative	-0.192979	1	-1.17885	0.000627914	-0.453439	0.339088	0.18667	0.616635
PA14_14280	PA3845	-	LysR family transcriptional regulator	core	TRs	0.287722	1	0.970665	0.000368865	0.0589525	0.914933	0.487741	0.0666788
PA14_14290	PA3844	-	hypothetical protein	core	Hypoth	0.310126	1	-0.0838683	0.761016	0.564687	0.0658659	0.121394	0.657152
PA14_14300	-	-	putative zinc-binding oxidoreductase	other	CCatab	-0.307944	1	2.32526	0.206571	-0.124779	0.975556	0.998035	0.607132
PA14_14310	-	-	putative transcriptional regulator	other	TRs	-0.439974	1	-0.569785	0.767728	0.166887	0.964293	-1.13033	0.543812
PA14_14320	-	-	hypothetical protein	other	Hypoth	1.80392	1	2.69648	3.07981e-06	0.785066	0.262431	2.11317	0.000102779		x		x
PA14_14330	PA3842	-	chaperone	core	Hypoth	-0.124608	1	-0.0904276	0.913632	-0.115312	0.936919	-0.512581	0.502742
PA14_14340	PA3840	ybiN	putative SAM-dependent methyltransferase	core	Hypoth	1.39595	1	2.05138	4.48768e-07	0.51895	0.290019	1.27129	0.000504058		x
PA14_14360	PA3839	-	putative sodium:sulfate symporter	core	SmallTrans	0.281563	1	0.716989	0.00431025	0.379739	0.266366	0.190425	0.47854
PA14_14370	PA3838	-	putative ABC-transporter ATP-binding component	core	SmallTrans	-0.78816	1	-0.6861	0.000538938	-0.47484	0.0502377	-0.6705	0.000659992
PA14_14380	PA3837	-	ABC transporter permease	core	SmallTrans	-0.632516	1	-0.382144	0.0846903	-0.821451	0.0022066	-0.823844	0.000270467
PA14_14390	PA3836	-	putative ABC-type transport protein, periplasmic c	core	SmallTrans	-1.68509	1	-2.25054	1.54068e-10	-1.31075	0.000169292	-1.60491	3.33635e-07		x
PA14_14400	-	-	hypothetical protein	other	Hypoth	2.24502	1	2.94376	0.00127602	-0.516203	0.736693	2.36429	0.007554		x		x
PA14_14420	-	-	hypothetical protein	other	Hypoth	1.48266	1	2.04872	0.119559	-0.414311	0.868579	1.34909	0.319618
PA14_14430	PA3835	-	hypothetical protein	core	Hypoth	1.10669	1	2.03751	0.125998	-1.05981	0.619781	1.25545	0.358289
PA14_14440	PA3834	valS	valyl-tRNA synthetase	core	TranslEtc	-0.286096	1	-0.595111	0.00226845	0.372615	0.137055	-0.509013	0.0079436
PA14_14450	PA3833	-	hypothetical protein	core	Hypoth	-0.0992319	1	-0.347614	0.12682	0.451232	0.120802	0.224241	0.341589
PA14_14460	PA3832	holC	DNA polymerase III subunit chi	core	DNAetc	-0.217727	1	-0.312966	0.125029	0.0499627	0.903427	-0.202001	0.339192
PA14_14470	PA3831	pepA	leucyl aminopeptidase	core	TranslEtc	-1.21766	1	-2.00049	1.01809e-12	-0.493309	0.061521	-1.41763	6.4704e-09		x
PA14_14480	PA3830	-	putative transcriptional regulator	core	TRs	0.4426	1	1.15905	0.000193767	-0.63355	0.0986665	0.728127	0.0145345
PA14_14490	PA3829	-	putative hydrolase	core	AAsynth	0.162936	1	0.759471	0.00212558	-0.57458	0.0625659	0.109966	0.691582
PA14_14500	PA3828	yjgP	hypothetical protein	core	Membrane	0.00168018	1	-0.161097	0.451189	0.303781	0.277342	-0.14048	0.52647
PA14_14510	PA3827	yjgQ	hypothetical protein	core	Membrane	-0.178089	1	-0.2514	0.150526	0.0747881	0.820192	-0.259373	0.137323
PA14_14520	PA3826	-	hypothetical protein	core	Membrane	0.726593	1	1.1284	4.40704e-05	0.447621	0.199374	0.793348	0.00262934
PA14_14530	PA3825	-	hypothetical protein	core	Membrane	0.960556	1	1.50525	1.01354e-05	0.124013	0.840231	1.25004	0.000146221
PA14_14540	-	-	hypothetical protein	other	Hypoth	-1.59833	1	-1.15971	0.576833	-5.2539	0.0706225	-3.13613	0.139869
PA14_14550	-	-	hypothetical protein	other	Hypoth	-1.3023	1	-0.498939	0.831004	-3.3702	0.26891	-2.0882	0.346606
PA14_14560	-	-	hypothetical protein	other	Hypoth	2.38881	1	3.34372	0.0439804	2.88437	0.174889	1.46499	0.449749		x
PA14_14570	-	tRNA-Leu	tRNA-Leu	tRNA	ncRNA	0.710718	1	1.47793	0.00449088	0.52815	0.497936	0.914815	0.0740555
PA14_14590	PA3824	queA	S-adenosylmethionine:tRNA ribosyltransferase-isomerase	core	TranslEtc	0.545145	1	0.878365	8.29107e-05	0.925026	0.000449009	0.403602	0.0589124
PA14_14600	PA3823	tgt	queuine tRNA-ribosyltransferase	core	TranslEtc	-0.326418	1	-0.627126	0.0011315	-0.0292936	0.939804	-0.679271	0.000442522
PA14_14610	PA3822	yajC	preprotein translocase subunit YajC	core	ProtExpo	-0.82833	1	-1.71658	1.86511e-08	0.172559	0.702971	-0.944855	0.000392124
PA14_14630	PA3821	secD	preprotein translocase subunit SecD	core	ProtExpo	-0.891515	1	-1.89801	4.45556e-09	-0.618486	0.0696274	-1.32781	5.69359e-06
PA14_14650	PA3820	secF	preprotein translocase subunit SecF	core	ProtExpo	-0.700985	1	-0.899075	0.000370623	-0.398155	0.227159	-0.670383	0.00614748
PA14_14660	PA3819	ycfJ	hypothetical protein	core	ProtExpo	-0.431922	1	-1.37189	0.0120142	0.139854	0.899182	-0.507807	0.369997
PA14_14680	PA3818	suhB	extragenic suppressor protein SuhB	core	Hypoth	1.07516	1	0.839195	0.0028044	1.70357	2.16899e-06	0.712436	0.00977299
PA14_14690	PA3817	-	putative methyltransferase	core	TranslEtc	-0.05977	1	-0.331822	0.0728367	0.0563835	0.878051	-0.32905	0.0740144
PA14_14700	PA3816	cysE	serine O-acetyltransferase	core	AAsynth	-0.143178	1	-0.191885	0.374366	0.00546687	0.992353	-0.113403	0.624718
PA14_14710	PA3815	-	putative Rrf2 family protein	core	TRs	0.662875	1	-0.143498	0.75172	1.51556	0.0022735	0.535129	0.191498
PA14_14730	PA3814	iscS	cysteine desulfurase	core	AAsynth	-0.26178	1	-0.927066	0.0161596	0.403166	0.486971	-0.472188	0.226889
PA14_14740	PA3813	iscU	scaffold protein	core	Cofactor	-0.200129	1	-0.785422	0.0182976	0.416168	0.381794	-0.432114	0.199976
PA14_14750	PA3812	icsA	putative iron-binding protein IscA	core	EnergMb	0.126538	1	-0.817572	0.00429637	0.415638	0.287164	-0.159996	0.611123
PA14_14770	PA3811	hscB	co-chaperone HscB	core	ChapHsp	0.152231	1	-0.609332	0.0624042	0.670949	0.108186	-0.0348441	0.934065
PA14_14780	PA3810	hscA	chaperone protein HscA	core	ChapHsp	-0.207567	1	-0.559923	0.0303081	0.158965	0.728438	-0.227721	0.404703
PA14_14800	PA3809	fdx2	ferredoxin (2Fe-2S)	core	EnergMb	-0.542114	1	-1.00479	0.00145366	-0.107517	0.861391	-0.576168	0.0633152
PA14_14810	PA3808	-	hypothetical protein	core	Hypoth	-0.411879	1	-0.962614	0.00197484	-0.0507805	0.936362	-0.0833128	0.817509
PA14_14820	PA3807	ndk	nucleoside diphosphate kinase	core	NuclSynth	-0.921662	1	-1.66769	1.15037e-07	0.216036	0.634635	-1.44769	1.61829e-06
PA14_14830	PA3806	-	hypothetical protein	core	EnergMb	0.0572567	1	-0.595471	0.00569719	0.357774	0.211097	-0.312197	0.150349
PA14_14850	PA3805	pilF	type 4 fimbrial biogenesis protein PilF	core	MotAtt	-0.55786	1	-0.760308	0.000759152	-0.235535	0.482626	-0.500288	0.0227523
PA14_14860	PA3804	-	hypothetical protein	core	Hypoth	-0.433494	1	-0.822559	9.23667e-05	-0.214887	0.483215	-0.350137	0.084322
PA14_14880	PA3803	ispG	4-hydroxy-3-methylbut-2-en-1-yl diphosphate synthase	core	FAPOL	-0.549199	1	-1.17309	1.24931e-07	-0.216186	0.461169	-0.537615	0.00584958
PA14_14890	PA3802	hisS	histidyl-tRNA synthetase	core	TranslEtc	-0.898572	1	-1.33349	2.50592e-08	-0.55617	0.0291778	-1.16344	4.23417e-07
PA14_14900	PA3801	-	hypothetical protein	core	Hypoth	-1.05146	1	-1.89652	1.57253e-10	-0.818993	0.0048585	-1.28572	9.95604e-07
PA14_14910	PA3800	-	hypothetical protein	core	Hypoth	-0.935419	1	-1.97004	3.00534e-10	-0.616144	0.0507408	-1.30187	2.44982e-06
PA14_14930	PA3799	engA	GTP-binding protein EngA	core	TranslEtc	-0.194825	1	-0.602437	0.000101499	0.0509766	0.864669	-0.262809	0.0790866
PA14_14940	PA3798	ybdL	putative aminotransferase	core	AAsynth	-0.814095	1	-0.987945	5.13915e-08	-0.597302	0.00199485	-0.934241	1.58889e-07
PA14_14960	PA3797	yafV	hypothetical protein	core	AAsynth	-0.937991	1	-1.49604	1.23894e-10	-0.672742	0.00333808	-0.929235	4.85212e-06
PA14_14975	PA3796	-	hypothetical protein	core	Hypoth	-0.728588	1	-0.871257	0.000706017	-0.944697	0.00212321	-0.882278	0.000591741
PA14_14990	PA3795	mocA	putative oxidoreductase	core	EnergMb	-1.28394	1	-1.82018	1.0577e-05	-0.932631	0.0494316	-1.48613	0.000175093
PA14_15000	PA3794	-	hypothetical protein	core	Hypoth	0.0828148	1	0.568626	0.0269276	-0.708165	0.0249874	-0.143507	0.614069
PA14_15020	PA3793	-	hypothetical protein	core	Hypoth	-0.876903	1	-1.11804	4.62128e-07	-1.01548	4.53107e-05	-1.34219	6.26199e-09
PA14_15030	PA3792	leuA	2-isopropylmalate synthase	core	AAsynth	-0.42971	1	-0.91162	0.00591609	-0.242957	0.663337	0.250122	0.478983
PA14_15050	PA3791	-	hypothetical protein	core	Hypoth	-0.29473	1	-1.50705	0.00338724	0.576638	0.436496	0.317959	0.562649
PA14_15070	PA3790	oprC	outer membrane copper receptor OprC	core	SmallTrans	-0.797767	1	-1.61023	0.000762158	0.149166	0.869763	-0.348195	0.48361
PA14_15080	PA3789	-	hypothetical protein	core	Membrane	-0.545447	1	-0.961696	0.0140653	-0.465025	0.411698	0.121815	0.785181
PA14_15090	PA3788	-	hypothetical protein	core	Hypoth	-0.63548	1	-1.16774	0.0185726	-0.133722	0.893943	-0.785184	0.113662
PA14_15100	PA3787	-	hypothetical protein	core	Membrane	-0.0627481	1	0.194713	0.531835	0.247176	0.603273	0.0306922	0.936076
PA14_15110	PA3786	-	hypothetical protein	core	Hypoth	-1.07297	1	-1.72702	0.000578025	-0.460575	0.543293	-0.231979	0.668183
PA14_15120	PA3785	-	hypothetical protein	core	Membrane	-1.02188	1	-1.57238	3.29614e-05	0.322757	0.56768	-0.560701	0.116548
PA14_15130	PA3784	-	hypothetical protein	core	Hypoth	-0.580469	1	-0.884408	0.00234933	-0.324892	0.445762	-0.144965	0.653148
PA14_15140	PA3783	-	hypothetical protein	core	Hypoth	1.12735	1	1.93821	2.35355e-05	-0.248345	0.741028	1.36263	0.00165933
PA14_15150	PA3782	-	putative transcriptional regulator	core	TRs	0.0305146	1	0.135812	0.650317	0.0873808	0.874837	0.275226	0.343828
PA14_15160	-	-	hypothetical protein	other	Hypoth	-0.0389184	1	0.81408	0.010698	0.148999	0.804308	-0.116068	0.750037
PA14_15180	PA3781	-	putative transporter	core	SmallTrans	1.23543	1	2.35377	6.95398e-08	0.375688	0.509629	1.25487	0.00090929		x
PA14_15190	PA3780	-	hypothetical protein	core	SmallTrans	1.50916	1	2.0587	0.000359832	-0.0776584	0.945736	0.969859	0.0803746		x
PA14_15200	PA3779	-	hypothetical protein	core	SmallTrans	0.0407113	1	0.389627	0.327312	0.806176	0.102187	-0.562803	0.14907
PA14_15210	PA3778	-	LysR family transcriptional regulator	core	TRs	0.655291	1	1.34466	5.37191e-07	0.339999	0.309006	0.925309	0.000194144
PA14_15230	PA3777	xseA	exodeoxyribonuclease VII large subunit	core	DNAetc	0.126751	1	0.300385	0.128175	0.173715	0.579468	0.386741	0.0468293
PA14_15240	PA3776	-	LysR family transcriptional regulator	core	TRs	0.890854	1	1.61061	0.000505025	0.0709548	0.938422	0.866095	0.053055
PA14_15250	PA3775	-	hypothetical protein	core	Membrane	1.59935	1	2.50085	0.000171577	-0.0500582	0.971126	2.14103	0.00100385		x		x
PA14_15260	PA3774	-	putative acetylpolyamine aminohydrolase	core	Putative	2.17242	1	2.87001	0.000413304	-0.0543429	0.975108	2.22283	0.00450459		x		x
PA14_15270	PA3773	-	hypothetical protein	core	SmallTrans	2.3395	0.657623	3.39304	4.51245e-05	0.0818503	0.958666	3.01007	0.000226828		x		x
PA14_15280	PA3772	-	hypothetical protein	core	Hypoth	2.30739	0.724584	2.93668	0.00016258	0.237383	0.865903	2.80231	0.000302651		x		x
PA14_15290	PA3771	-	putative transcriptional regulator	core	TwoComp	0.575148	1	0.614446	0.0457081	-0.234491	0.648096	0.741462	0.0149348
PA14_15310	PA3770	guaB	inosine 5'-monophosphate dehydrogenase	core	NuclSynth	-0.305019	1	-1.00677	3.65325e-05	0.44923	0.13412	-0.721526	0.00190235
PA14_15340	PA3769	guaA	GMP synthase	core	NuclSynth	-0.324574	1	-0.555312	0.00559613	0.414321	0.104783	-0.792871	0.000127264
PA14_15350	-	-	putative integrase	RGP36	PhaTraPla	-0.36998	1	0.0737281	0.972925	-0.844442	0.711133	-0.243525	0.925767
PA14_15360	-	-	hypothetical protein	RGP36	Hypoth	0.161412	1	-0.288249	0.894785	-0.616659	0.82006	-1.97105	0.394518
PA14_15370	-	-	hypothetical protein	RGP36	Hypoth	-0.00966586	1	0	1	1.48789	0.552428	0	1
PA14_15380	-	repA	replicative helicase, RepA	RGP36	PhaTraPla	0.301247	1	0	1	2.02621	0.443287	0	1
PA14_15400	-	repC	putative replication protein, RepC	RGP36	PhaTraPla	0.136787	1	0.0504594	0.999274	-0.106321	0.969593	-0.936354	0.47686
PA14_15410	-	-		core	Hypoth	1.26579	1	3.49842	0.0261255	0.770923	0.763822	1.53478	0.285693		x
PA14_15420	-	-		core	Hypoth	0.919988	1	1.44812	0.345296	0.715214	0.790683	1.21956	0.413815
PA14_15430	-	tnpR	putative resolvase, essential for transposition	RGP36	PhaTraPla	0.045261	1	0.513535	0.757311	-0.546768	0.850147	-0.0689995	0.974796
PA14_15435	-	-	hypothetical protein	RGP36	Hypoth	0.30292	1	1.05392	0.526679	-0.0975105	0.980365	0.659697	0.705002
PA14_15445	-	merE	putative mercury resistance protein	RGP36	Hypoth	-0.0981907	1	-0.608195	0.715252	-1.50321	0.544716	0.174133	0.925482
PA14_15450	-	merD	transcriptional regulator MerD	RGP36	TRs	-0.364965	1	-1.26897	0.405646	-0.6223	0.825862	-0.281882	0.869214
PA14_15460	-	merA	putative mercuric reductase	RGP36	AdptProt	-0.722443	1	-0.786525	0.609474	-0.865507	0.735251	-0.879081	0.572377
PA14_15470	-	merP	Periplasmic mercuric ion binding protein, MerP	RGP36	AdptProt	-1.26711	1	-1.53433	0.330934	-1.56894	0.511014	-1.49913	0.340136
PA14_15475	-	merT	putative mercuric transport protein	RGP36	Hypoth	-1.16917	1	-0.780937	0.65106	-2.13664	0.368508	-1.47022	0.384067
PA14_15480	-	merR	putative transcriptional regulator MerR	RGP36	TRs	-0.712206	1	0.58432	0.746802	-0.896672	0.758045	-0.68767	0.704221
PA14_15490	-	-	hypothetical protein	RGP36	Hypoth	0.612511	1	0	1	2.54716	0.278566	0	1
PA14_15500	-	traK	oriT-binding protein, TraK	RGP36	PhaTraPla	-0.599628	1	0	1	-1.02817	0.739814	0	1
PA14_15510	-	traJ	conjugal transfer relaxosome component TraJ	RGP36	PhaTraPla	-0.478106	1	0	1	-0.277676	0.93296	-1.00905	0.556623
PA14_15520	-	trbJ	conjugal transfer protein TrbJ	RGP36	PhaTraPla	0.410835	1	0.470777	0.637047	2.26455	0.273395	0	1
PA14_15530	-	trbK	entry/exclusion protein TrbK	RGP36	PhaTraPla	-0.0348649	1	0	1	2.17497	0.408701	0	1
PA14_15540	-	trbL	putative mating pair formation protein TrbL	RGP36	PhaTraPla	-0.601192	1	0	1	0.0198999	0.997395	-0.659867	0.733311
PA14_15560	-	-	hypothetical protein	RGP36	Hypoth	-0.88177	1	-0.499551	0.838388	-0.474519	0.869846	0	1
PA14_15570	-	-	hypothetical protein	RGP36	Hypoth	-0.912859	1	1.0291	0.631825	-1.48777	0.486841	-0.186021	0.954493
PA14_15580	-	-	Type II restriction enzyme, methylase subunit	RGP36	Putative	-1.66761	1	-0.247805	0.931755	-1.29606	0.606228	-2.87529	0.375675
PA14_15590	-	-	hypothetical protein	RGP36	Hypoth	-1.3967	1	0.318292	0.910806	-1.25989	0.606228	-1.92704	0.53723
PA14_15600	-	-	hypothetical protein	RGP36	Hypoth	-1.77749	1	-0.687338	0.798315	-1.63213	0.456011	-0.917331	0.702246
PA14_15610	-	-	hypothetical protein	RGP36	Hypoth	-1.50054	1	-0.169804	0.947366	-1.49279	0.493017	-0.944889	0.681897
PA14_15620	-	-	oxidoreductase	RGP36	Putative	1.26108	1	1.48234	0.367235	-0.36439	0.910106	-0.381834	0.852937
PA14_15630	-	-	hypothetical protein	RGP36	Hypoth	1.5532	1	1.8949	0.263234	-0.308857	0.928997	-1.74857	0.363626
PA14_15650	-	-	hypothetical protein	RGP36	Hypoth	0.509555	1	0.761968	0.665076	0.047806	0.990662	-0.342839	0.870769
PA14_15660	-	-	oxidoreductase	RGP36	Putative	1.16326	1	1.32302	0.411094	-0.565346	0.850991	-0.576493	0.785181
PA14_15670	PA3768	cumA	putative metallo-oxidoreductase	core	Cofactor	0.155334	1	-0.0427285	0.874989	0.289713	0.387977	-0.0485956	0.862823
PA14_15680	PA3767	cumB	hypothetical protein	core	NuclSynth	0.466568	1	0.255185	0.279438	0.757538	0.00681076	0.61674	0.0070543
PA14_15700	PA3766	-	putative amino acid permease	core	SmallTrans	1.06632	1	2.29714	8.35447e-06	1.03389	0.0808498	0.736214	0.116249		x
PA14_15710	PA3765	-	hypothetical protein	core	Hypoth	-0.583475	1	0.128309	0.694587	0.074116	0.902895	-0.221802	0.489233
PA14_15720	PA3764	yfhD	putative transglycosylase	core	SmallTrans	-0.0582254	1	-0.0417865	0.887313	-0.242174	0.546081	0.481222	0.058031
PA14_15740	PA3763	purL	phosphoribosylformylglycinamidine synthase	core	NuclSynth	-0.326502	1	-0.928365	5.18613e-06	0.270893	0.299846	-0.518715	0.00574196
PA14_15750	-	-	hypothetical protein	other	Hypoth	2.08976	1	1.90875	0.000225417	1.3699	0.0241371	2.83784	6.46214e-07				x
PA14_15770	PA3762	-	hypothetical protein	core	Hypoth	-0.251249	1	-0.0922839	0.787722	-0.621938	0.108132	-0.0572213	0.876258
PA14_15780	PA3761	nagE	N-Acetyl-D-Glucosamine phosphotransferase system transporter	core	SmallTrans	0.41305	1	1.08503	0.00100107	-0.339657	0.489634	0.501685	0.124575
PA14_15790	PA3760	-	N-Acetyl-D-Glucosamine phosphotransferase system transporter	core	SmallTrans	-0.579689	1	-0.34136	0.142307	-1.12336	9.18748e-05	-0.540296	0.0179987
PA14_15810	PA3759	glmS	putative aminotransferase	core	CellEnv	-0.118758	1	0.403918	0.16471	-0.529997	0.159433	0.119258	0.714691
PA14_15820	PA3758	nagA	putative N-acetylglucosamine-6-phosphate deacetylase	core	SmallTrans	0.00695771	1	0.319743	0.222298	-0.279401	0.470673	0.152515	0.590836
PA14_15830	PA3757	nagR	GntR family transcriptional regulator	core	TRs	0.320009	1	0.894317	0.00215605	-0.0938202	0.868999	0.735031	0.0102666
PA14_15840	PA3756	-	hypothetical protein	core	Hypoth	-0.125109	1	-0.23754	0.309447	0.35291	0.251102	0.161871	0.51026
PA14_15850	PA3755	-	hypothetical protein	core	NuclSynth	-0.551777	1	-0.904882	2.11255e-06	-0.301628	0.193538	-0.661111	0.000229398
PA14_15860	PA3754	-	hypothetical protein	core	DNAetc	-0.616413	1	-1.42618	2.13628e-08	-0.600262	0.0263461	-0.838419	0.000208378
PA14_15870	PA3753	-	hypothetical protein	core	SmallTrans	-0.622815	1	-1.27652	4.31186e-07	-0.660316	0.016881	-0.490649	0.0281823
PA14_15880	PA3752	-	hypothetical protein	core	Hypoth	-0.0186026	1	-0.30178	0.191626	0.303351	0.347427	0.00814782	0.982415
PA14_15890	PA3751	purT	phosphoribosylglycinamide formyltransferase 2	core	NuclSynth	-0.696089	1	-0.866644	4.96511e-05	-0.0859562	0.826191	-0.765586	0.000255333
PA14_15910	PA3750	-	hypothetical protein	core	AAsynth	-0.140707	1	-0.398665	0.130087	-0.241144	0.560301	0.321763	0.227141
PA14_15920	PA3749	yhjE	major facilitator transporter	core	SmallTrans	1.96988	1	2.60706	1.45637e-06	0.726741	0.25915	2.47818	3.4823e-06		x		x
PA14_15930	PA3748	yfjD	hemolysin	core	SmallTrans	0.0607585	1	0.280925	0.114624	-0.26669	0.270189	0.0909633	0.646238
PA14_15940	PA3747	-	hypothetical protein	core	Membrane	0.469547	1	0.662247	0.00527226	0.738901	0.0103238	0.68857	0.00350059
PA14_15960	PA3746	ffh	signal recognition particle protein Ffh	core	ProtExpo	-0.463224	1	-1.40856	3.22704e-07	-0.206903	0.602503	-0.705948	0.00385368
PA14_15970	PA3745	rpsP	30S ribosomal protein S16	core	TranslEtc	0.155409	1	-0.683201	0.0485854	0.649542	0.148995	-0.0803653	0.845424
PA14_15980	PA3744	rimM	16S rRNA-processing protein RimM	core	TranscRNA	0.278101	1	-0.358432	0.273862	0.688604	0.0907986	0.169888	0.633337
PA14_15990	PA3743	trmD	tRNA (guanine-N(1)-)-methyltransferase	core	TranscRNA	-0.0352682	1	-0.569655	0.115322	0.44552	0.387977	-0.113747	0.781732
PA14_16000	PA3742	rplS	50S ribosomal protein L19	core	TranscRNA	-1.23652	1	-1.51834	1.87115e-06	-0.317026	0.461649	-1.16443	0.000108383
PA14_16010	PA3741	-	hypothetical protein	core	FAPOL	1.82162	1	2.49511	4.75799e-07	1.04724	0.0512053	1.82865	6.83443e-05		x
PA14_16020	PA3740	-	hypothetical protein	core	Hypoth	-0.286696	1	-0.0632265	0.894799	-0.450205	0.468463	-0.126118	0.790654
PA14_16030	PA3739	-	putative sodium/hydrogen antiporter	core	SmallTrans	-0.261028	1	-0.305034	0.2772	-0.759484	0.0244654	-0.253247	0.382025
PA14_16040	PA3738	xerD	site-specific tyrosine recombinase XerD	core	DNAetc	0.217687	1	0.551424	0.00282042	0.358405	0.130802	0.308449	0.0939664
PA14_16050	PA3737	dsbC	thiol:disulfide interchange protein DsbC	core	ChapHsp	-0.250713	1	-1.32642	1.05078e-05	0.449644	0.230598	-0.493504	0.0775889
PA14_16070	PA3736	hom	homoserine dehydrogenase	core	AAsynth	-0.504879	1	-0.635121	1.4965e-05	-0.0936743	0.695572	-0.647553	1.0917e-05
PA14_16090	PA3735	thrC	Threonine synthase	core	AAsynth	-0.399663	1	-0.337198	0.0647264	0.0648181	0.858421	-0.507368	0.00508186
PA14_16100	PA3734	-	hypothetical protein	core	Hypoth	1.33923	1	1.84835	0.000294827	1.03112	0.0993593	2.64041	2.35979e-06				x
PA14_16110	-	-	hypothetical protein	other	Hypoth	-1.30897	1	-1.2603	0.00922258	-1.31114	0.0272544	-2.06831	6.08231e-05				x
PA14_16130	PA3733	-	hypothetical protein	core	EnergMb	0.324238	1	0.378184	0.0122968	0.143466	0.546387	0.450186	0.00282152
PA14_16140	PA3732	-	hypothetical protein	core	Hypoth	-0.958331	1	-1.59282	6.89222e-05	-0.0495278	0.951652	-1.20758	0.00159651
PA14_16150	PA3731	-	hypothetical protein	core	TranscRNA	-0.955832	1	-1.73167	3.82672e-05	-0.128438	0.868284	-1.07529	0.0062194
PA14_16160	PA3730	-	hypothetical protein	core	Hypoth	-0.702916	1	-1.41537	0.00296611	-0.867986	0.156702	-0.753932	0.109238
PA14_16180	PA3729	-	hypothetical protein	core	Hypoth	-0.913443	1	-1.68844	0.000665074	-0.913811	0.142724	-1.04313	0.0284199
PA14_16190	PA3728	-	hypothetical protein	core	Hypoth	-0.61716	1	-0.81189	0.0407227	-0.852811	0.0903268	-0.862204	0.0278402
PA14_16200	PA3727	-	hypothetical protein	core	Hypoth	-0.702523	1	-0.891877	0.0634305	-1.01787	0.0969799	-0.842337	0.078759
PA14_16210	PA3726	-	hypothetical protein	core	Hypoth	0.60663	1	0.496475	0.00813533	0.471859	0.0419839	0.469253	0.0114118
PA14_16220	PA3725	recJ	single-stranded-DNA-specific exonuclease RecJ	core	DNAetc	0.382858	1	0.133683	0.519806	0.272131	0.320445	0.219301	0.279324
PA14_16250	PA3724	lasB	elastase LasB	core	AAsynth	0.724979	1	0.0866512	0.943565	1.81104	0.197621	2.44978	0.0222405				x
PA14_16260	PA3723	-	putative FMN oxidoreductase	core	EnergMb	-0.909852	1	-1.79406	0.00131783	-0.380002	0.68072	-0.733097	0.181508
PA14_16270	PA3722	-	hypothetical protein	core	Hypoth	-0.540011	1	-0.716553	0.197662	-0.420124	0.64586	0.00236111	1
PA14_16280	PA3721	-	putative transcriptional regulator	core	TRs	0.690056	1	0.561486	0.371403	1.37045	0.0774019	0.444151	0.496918
PA14_16290	PA3720	-	hypothetical protein	core	Hypoth	-0.0442897	1	-0.488982	0.591299	0.219727	0.899309	-0.0251805	0.98607
PA14_16300	PA3719	-	hypothetical protein	core	Hypoth	0.945648	1	1.19164	0.145602	0.596763	0.660941	0.910402	0.275348
PA14_16310	PA3718	-	putative MFS permease	core	SmallTrans	1.79845	1	2.19253	0.000936686	0.915943	0.294744	1.72508	0.00736736		x
PA14_16320	PA3717	fkbP-	putative peptidyl-prolyl cis-trans isomerase, FkbP-type	core	TranslEtc	-0.274266	1	-0.220177	0.23354	-0.210393	0.43033	-0.287248	0.11582
PA14_16330	PA3716	-	hypothetical protein	core	Hypoth	-0.643538	1	-1.17504	0.000155738	-0.481693	0.229856	-0.895057	0.00280834
PA14_16340	PA3715	-	hypothetical protein	core	Hypoth	-0.553867	1	-0.997246	0.00149438	-0.652912	0.099374	-0.249488	0.452079
PA14_16350	PA3714	-	putative two-component response regulator	core	TwoComp	1.72519	1	2.32188	3.77009e-07	0.576653	0.292615	2.23694	7.96363e-07		x		x
PA14_16360	PA3713	-	hypothetical protein	core	Putative	1.26847	1	1.97594	8.35876e-07	-0.0232779	0.978753	1.25688	0.000554749
PA14_16370	PA3712	-	hypothetical protein	core	Membrane	-0.831605	1	-2.09537	1.42151e-05	-0.0749954	0.934418	-1.00909	0.0213526		x
PA14_16380	PA3711	-	LysR family transcriptional regulator	core	TRs	0.488201	1	1.46548	1.88886e-05	-0.545718	0.200728	0.442859	0.174016
PA14_16390	PA3710	-	putative GMC-type oxidoreductase	core	Putative	-0.865678	1	-0.906094	0.115763	-1.57492	0.0269199	-0.682631	0.241903
PA14_16410	PA3709	-	putative MFS transporter	core	SmallTrans	0.239226	1	1.08503	0.0919134	-1.41339	0.0830571	0.400524	0.564224
PA14_16430	PA3708	wspA	putative chemotaxis transducer	core	MotAtt	-0.440962	1	-0.699901	6.123e-05	-0.389206	0.0641339	-0.301506	0.0718153
PA14_16440	PA3707	wspB	hypothetical protein	core	MotAtt	-0.501263	1	-0.622137	0.00787214	-0.597421	0.0391106	-0.349235	0.139673
PA14_16450	PA3706	wspC	putative methyltransferase	core	MotAtt	-0.630868	1	-0.930163	2.60802e-05	-0.62128	0.0155312	-0.498646	0.016403
PA14_16460	PA3705	wspD	CheW domain-containing protein	core	MotAtt	-0.769943	1	-1.15363	4.05831e-08	-0.691886	0.00191946	-0.468857	0.0100691
PA14_16470	PA3704	wspE	putative chemotaxis sensor/effector fusion protein	core	MotAtt	-0.756322	1	-1.1199	1.32193e-08	-0.972178	6.00016e-06	-0.639975	0.000243436
PA14_16480	PA3703	wspF	chemotaxis-specific methylesterase	core	MotAtt	-0.583473	1	-1.02397	8.87996e-09	-0.690646	0.000250967	-0.38125	0.0120321
PA14_16500	PA3702	wspR	two-component response regulator	core	MotAtt	-0.840523	1	-1.40766	7.14888e-08	-0.796621	0.00423361	-0.530107	0.0192265
PA14_16510	-	-	putative peptide chain release factor 2	other	TranslEtc	-0.229742	1	-0.87856	0.000312013	0.268204	0.445217	-0.663979	0.00492302
PA14_16530	PA3700	lysS	lysyl-tRNA synthetase	core	TranslEtc	-0.820738	1	-1.52193	6.30896e-07	0.0209469	0.97309	-1.40877	2.45406e-06
PA14_16550	PA3699	-	TetR family transcriptional regulator	core	TRs	-0.928683	1	-1.00136	5.98707e-06	-1.01017	7.76654e-05	-0.885808	4.1492e-05
PA14_16560	PA3698	-	putative lipoprotein	core	FAPOL	-0.802379	1	-1.1181	3.63628e-07	-1.12603	6.11173e-06	-0.707466	0.000416191
PA14_16580	PA3697	-	hypothetical protein	core	Hypoth	-0.701185	1	-0.838416	0.000224783	-0.352211	0.235331	-0.495688	0.0232453
PA14_16590	PA3696	-	hypothetical protein	core	Hypoth	-0.592739	1	-0.257537	0.22564	-0.720802	0.00466997	-0.616019	0.00312404
PA14_16600	PA3695	-	alpha/beta family hydrolase	core	FAPOL	-0.507549	1	-0.813365	0.000387773	-0.150445	0.697481	-0.351596	0.118469
PA14_16610	PA3694	-	hypothetical protein	core	FAPOL	-0.51925	1	-0.736454	0.000106167	-0.463842	0.0414015	-0.513224	0.00493886
PA14_16620	PA3693	-	hypothetical protein	core	Putative	-0.168494	1	-0.263736	0.330014	-0.255461	0.534036	0.400727	0.130479
PA14_16630	PA3692	-	putative outer membrane protein, OmpA	core	Membrane	-2.48319	0.190162	-3.51195	2.17963e-05	-1.22712	0.201904	-2.86198	0.000247827		x		x
PA14_16640	PA3691	-	putative lipoprotein	core	FAPOL	-2.87274	0.00477118	-4.44645	1.70443e-06	-2.06747	0.0290884	-3.12342	0.000157202	x	x	x	x
PA14_16660	PA3690	cadA	putative metal-transporting P-type ATPase	core	SmallTrans	0.934482	1	0.0129721	0.976504	1.9236	1.07966e-05	1.2484	0.000357306
PA14_16670	PA3689	cadR	putative transcriptional regulator CadR	core	TRs	-0.414517	1	-0.509046	0.023993	-0.787958	0.00408737	-0.632988	0.00476671
PA14_16680	PA3688	-	hypothetical protein	core	Hypoth	0.190924	1	-0.641829	0.213528	0.539556	0.481709	0.770434	0.133284
PA14_16690	PA3687	ppc	phosphoenolpyruvate carboxylase	core	EnergMb	-0.955314	1	-1.34945	1.63945e-09	-0.57411	0.0121181	-1.03776	5.51689e-07
PA14_16700	PA3686	adk	adenylate kinase	core	NuclSynth	-0.798955	1	-1.72842	1.76478e-08	0.0239205	0.965737	-0.754402	0.00390035
PA14_16710	PA3685	yeaZ	hypothetical protein	core	TranslEtc	0.438609	1	-0.460592	0.111958	0.551637	0.138152	0.224445	0.466585
PA14_16720	PA3684	-	hypothetical protein	core	Hypoth	-0.0985711	1	-0.718955	0.030014	0.909843	0.0253154	0.198541	0.584053
PA14_16730	PA3683	-	hypothetical protein	core	Hypoth	0.46535	1	0.961932	0.000208568	0.63615	0.0411147	0.65352	0.00874587
PA14_16740	PA3682	-	hypothetical protein	core	CCatab	0.437691	1	0.431447	0.173578	0.552026	0.181944	0.387735	0.226418
PA14_16750	PA3681	-	hypothetical protein	core	Membrane	0.70149	1	1.27449	0.00101295	0.414172	0.468095	0.861875	0.0232553
PA14_16770	PA3680	-	hypothetical protein	core	Hypoth	-0.57532	1	-0.823824	0.000883698	-0.622247	0.0392431	-0.602765	0.0124232
PA14_16780	PA3679	-	hypothetical protein	core	Cofactor	-0.394435	1	-0.676921	0.00566495	-0.879475	0.00309979	-0.337377	0.173944
PA14_16790	PA3678	-	TetR family transcriptional regulator	core	TRs	0.469551	1	-0.0968545	0.785139	1.36502	0.000443938	0.758711	0.0146216
PA14_16800	PA3677	-	putative efflux transmembrane protein	core	SmallTrans	0.537944	1	-0.142931	0.750353	0.887921	0.0811388	1.75401	4.35009e-05
PA14_16820	PA3676	-	putative efflux transmembrane protein	core	ABresist	0.225131	1	-0.316767	0.463305	-0.457286	0.457961	0.851716	0.0383685
PA14_16830	PA3675	-	hypothetical protein	core	Hypoth	-1.0971	1	-1.48782	1.70895e-09	-0.587941	0.0199926	-1.45013	2.52058e-09
PA14_16840	PA3674	-	putative lipoprotein	core	FAPOL	-1.44849	1	-1.8913	4.36308e-11	-0.786642	0.0046677	-1.47803	1.97727e-08
PA14_16860	PA3673	plsB	glycerol-3-phosphate acyltransferase	core	FAPOL	-0.244281	1	0.0790591	0.630968	-0.453681	0.0146622	-0.481967	0.00158398
PA14_16870	PA3672	-	putative ABC transporter ATP-binding protein	core	SmallTrans	-0.433256	1	0.554554	0.0427114	-0.958314	0.00402409	-0.579833	0.0322463
PA14_16880	PA3671	-	putative permease of ABC transporter	core	SmallTrans	-0.0624469	1	0.915747	0.00611899	-1.28511	0.0016338	0.220914	0.540796
PA14_16890	PA3670	-	putative auxiliary component of ABC transporter	core	MotAtt	-0.811019	1	-0.159784	0.654935	-1.38102	0.000718724	-0.531434	0.109978
PA14_16910	PA3669	-	hypothetical protein	core	Hypoth	-1.20715	1	-1.06602	0.00156427	-1.84234	1.36423e-05	-1.00032	0.00269646
PA14_16920	PA3668	sufE	hypothetical protein	core	SmallTrans	0.275074	1	0.567396	0.0205137	0.422561	0.19261	0.51929	0.0322125
PA14_16930	PA3667	csdA	putative pyridoxal-phosphate dependent enzyme	core	AAsynth	0.243251	1	0.351428	0.108633	0.619966	0.0198135	0.332304	0.129486
PA14_16950	PA3666	dapD	tetrahydrodipicolinate succinylase	core	AAsynth	-1.11679	1	-1.69149	5.91644e-09	-0.164462	0.697856	-1.67309	5.78098e-09
PA14_16960	PA3665	-	amino acid transporter LysE	core	AAsynth	-0.310453	1	-0.603047	0.0178825	0.177297	0.683173	-0.403405	0.11514
PA14_16970	PA3664	-	arsenate reductase glutaredoxin family protein	core	SmallTrans	-0.291748	1	-1.04644	0.00064079	-0.0972508	0.868826	-0.402584	0.185022
PA14_16980	PA3663	-	hypothetical protein	core	Hypoth	0.330401	1	0.931203	0.000459304	1.09684	0.000570406	0.584581	0.0227416
PA14_16990	PA3662	-	hypothetical protein	core	Hypoth	-0.655568	1	-0.9364	0.0536506	-0.0879079	0.932543	-0.541825	0.275757
PA14_17000	PA3661	-	hypothetical protein	core	Hypoth	2.16237	1	2.37263	0.000921612	0.49663	0.666459	3.17004	3.65996e-05		x		x
PA14_17010	PA3660	yjcE	putative putative Na(+)/H(+) exchanger protein	core	SmallTrans	-0.300823	1	-0.108165	0.655232	-0.522237	0.0623625	-0.548848	0.0130841
PA14_17030	PA3659	dapC	succinyldiaminopimelate transaminase	core	AAsynth	-0.284726	1	-0.509249	0.00999855	0.436003	0.0807527	-0.526007	0.0072704
PA14_17040	PA3658	glnD	PII uridylyl-transferase	core	CIM	0.279194	1	0.477893	0.00770002	0.685619	0.0016338	0.174552	0.351976
PA14_17050	PA3657	map	methionine aminopeptidase	core	TranslEtc	-0.610851	1	-1.13896	3.26603e-06	0.145892	0.710496	-0.887991	0.000136286
PA14_17060	PA3656	rpsB	30S ribosomal protein S2	core	TranslEtc	-0.312191	1	-1.34692	7.94297e-05	0.397983	0.396442	-0.782023	0.015217
PA14_17070	PA3655	tsf	elongation factor Ts	core	TranslEtc	-0.689327	1	-1.35763	1.37299e-05	0.00493166	0.995999	-1.03417	0.000493613
PA14_17080	PA3654	pyrH	uridylate kinase	core	NuclSynth	-0.866075	1	-1.69049	1.31765e-07	-0.749656	0.0298197	-1.11031	0.000135815
PA14_17100	PA3653	frr	ribosome recycling factor	core	TranslEtc	-1.06293	1	-1.61692	4.88821e-07	-0.943384	0.0067834	-1.01883	0.000470804
PA14_17110	PA3652	uppS	undecaprenyl pyrophosphate synthetase	core	CellEnv	-0.463899	1	-0.827444	0.00335317	-0.122276	0.81799	-0.4517	0.108289
PA14_17120	PA3651	cdsA	phosphatidate cytidylyltransferase	core	FAPOL	0.0206861	1	-0.305268	0.278425	-0.0307179	0.958641	0.41625	0.133429
PA14_17130	PA3650	dxr	1-deoxy-d-xylulose 5-phosphate reductoisomerase	core	Cofactor	-0.334124	1	-0.739331	0.00433665	-0.324173	0.380348	-0.0435473	0.892248
PA14_17140	PA3649	yaeL	putative membrane-associated zinc metalloprotease	core	Membrane	-0.0785223	1	-0.547886	0.00380508	-0.135599	0.672546	0.0752321	0.72548
PA14_17150	PA3648	-	putative outer membrane antigen	core	CellEnv	-0.38294	1	-1.04516	0.00070158	0.0647351	0.917784	-0.0931491	0.788367
PA14_17170	PA3647	ompH	hypothetical protein	core	CellEnv	-0.910724	1	-1.57565	3.52999e-06	-0.633731	0.110297	-1.05055	0.000810953
PA14_17180	PA3646	lpxD	UDP-3-O-[3-hydroxymyristoyl] glucosamine N-acyltransferase	core	CellEnv	-0.39475	1	-0.751391	0.000208846	-0.314335	0.23529	-0.445052	0.0223055
PA14_17190	PA3645	fabZ	(3R)-hydroxymyristoyl-ACP dehydratase	core	FAPOL	-0.171372	1	-0.82683	0.0037231	0.162656	0.746115	-0.375482	0.19096
PA14_17210	PA3644	lpxA	UDP-N-acetylglucosamine acyltransferase	core	CellEnv	-0.497339	1	-1.03789	6.87855e-05	-0.389577	0.248111	-0.792563	0.00156904
PA14_17220	PA3643	lpxB	lipid-A-disaccharide synthase	core	CellEnv	0.00162174	1	-0.198612	0.459605	-0.209157	0.619315	-0.164932	0.556078
PA14_17230	PA3642	rnhB	ribonuclease HII	core	DNAetc	-0.0746121	1	-0.00196197	0.997775	-0.409321	0.273251	0.154712	0.608756
PA14_17250	PA3641	yaaJ	putative amino acid permease	core	SmallTrans	-0.175077	1	0.689256	0.0107963	-0.462159	0.197335	-0.350579	0.20108
PA14_17260	PA3640	dnaE	DNA polymerase III subunit alpha	core	DNAetc	-0.406468	1	-0.790304	6.46967e-06	-0.12097	0.662604	-0.481163	0.00310756
PA14_17270	PA3639	accA	acetyl-CoA carboxylase carboxyltransferase subunit alpha	core	FAPOL	-0.439159	1	-0.935631	0.0150426	0.340486	0.578108	-0.293874	0.474221
PA14_17280	PA3638	mesJ	hypothetical protein	core	CellDiv	0.577362	1	0.78472	0.000322177	0.339367	0.235331	0.763118	0.000430626
PA14_17290	PA3637	pyrG	CTP synthetase	core	NuclSynth	-0.493995	1	-1.09304	9.84796e-06	0.209896	0.56762	-0.721506	0.00181272
PA14_17310	PA3636	kdsA	2-dehydro-3-deoxyphosphooctonate aldolase	core	CellEnv	-0.493831	1	-0.722219	0.00145366	0.0738238	0.867782	-0.805928	0.000419318
PA14_17320	PA3635	eno	phosphopyruvate hydratase	core	EnergMb	-0.867387	1	-1.35037	4.6431e-07	-0.52724	0.0821576	-1.06021	2.89008e-05
PA14_17330	PA3634	-	hypothetical protein	core	CellDiv	0.532836	1	0.28358	0.223767	1.22386	2.03311e-05	0.426092	0.0618408
PA14_17340	PA3633	ispD	2-C-methyl-D-erythritol 4-phosphate cytidylyltransferase	core	Cofactor	0.461347	1	0.484126	0.0451121	0.945277	0.00131615	0.918067	0.000214963
PA14_17350	PA3632	-	hypothetical protein	core	TranslEtc	-0.39937	1	-0.417017	0.300127	-0.490457	0.381461	-0.614112	0.121277
PA14_17370	PA3631	yedE	putative inner membrane protein	core	SmallTrans	-0.218749	1	-0.229121	0.247984	0.0886669	0.810883	-0.409249	0.033461
PA14_17380	PA3630	-	LysR family transcriptional regulator	core	TRs	0.608481	1	1.48607	3.71946e-06	0.0871021	0.882852	0.887359	0.00265613
PA14_17400	PA3629	adhC	alcohol dehydrogenase class III	core	CIM	-0.498644	1	-0.798701	0.018564	-0.258213	0.648096	-1.04644	0.00210119
PA14_17410	PA3628	-	putative esterase	core	Putative	0.119594	1	0.168686	0.66769	0.626781	0.192776	0.00267244	1
PA14_17420	PA3627	ispF	2-C-methyl-D-erythritol 2,4-cyclodiphosphate synthase	core	Hypoth	-0.671858	1	-1.59622	1.88924e-07	-0.32547	0.404289	-0.730085	0.00642103
PA14_17440	PA3626	truD	tRNA pseudouridine synthase D	core	TranslEtc	-0.426032	1	-0.860272	0.00135109	0.341743	0.365119	-0.315293	0.244319
PA14_17450	PA3625	surE	stationary phase survival protein SurE	core	AdptProt	-0.676781	1	-0.868067	4.33641e-05	0.00951722	0.985074	-0.807869	0.000120635
PA14_17460	PA3624	pcm	protein-L-isoaspartate O-methyltransferase	core	TranslEtc	-0.67846	1	-1.05768	1.83958e-05	-0.740975	0.00889776	-0.767523	0.00105668
PA14_17470	PA3623	nlpD	hypothetical protein	core	CellEnv	-0.19821	1	-1.5907	0.00021757	-0.295379	0.672763	0.312724	0.47854
PA14_17480	PA3622	rpoS	RNA polymerase sigma factor RpoS	core	TRs	-0.521536	1	-1.44804	0.000827137	0.157907	0.848013	0.0572739	0.912143
PA14_17490	PA3621	fdxA	ferredoxin I	core	EnergMb	-1.30452	1	-2.01874	4.24665e-10	-1.56465	3.3531e-06	-1.69925	2.15578e-08		x
PA14_17500	PA3620	mutS	DNA mismatch repair protein MutS	core	DNAetc	-0.158599	1	-0.177125	0.432654	0.181008	0.606239	-0.310121	0.155954
PA14_17510	PA3619	-	hypothetical protein	core	ProtExpo	0.980643	1	1.51329	3.29908e-05	0.296847	0.589725	0.905019	0.00798741
PA14_17520	PA3618	cinA	hypothetical protein	core	DNAetc	-0.972113	1	-1.68495	1.72688e-09	-1.18363	4.85066e-05	-0.961015	7.94256e-05
PA14_17530	PA3617	recA	recombinase A	core	DNAetc	-0.199995	1	-0.285367	0.336375	0.27501	0.543293	-0.455605	0.115568
PA14_17540	PA3616	recX	recombination regulator RecX	core	DNAetc	0.463967	1	0.998779	0.000574274	0.741937	0.0343204	0.271722	0.361638
PA14_17550	PA3615	-	hypothetical protein	core	Putative	-1.19745	1	-1.74004	8.72971e-09	-0.274169	0.47798	-1.37865	1.03944e-06
PA14_17570	PA3614	-	hypothetical protein	core	TranslEtc	-1.03145	1	-1.51246	8.22202e-07	0.0289061	0.961092	-1.34412	6.22169e-06
PA14_17580	PA3613	-	hypothetical protein	core	Hypoth	-0.64788	1	-1.21202	0.000574712	0.642848	0.150636	-0.873393	0.0102666
PA14_17590	PA3612	-	hypothetical protein	core	Hypoth	0.219444	1	0.444017	0.0930655	0.0584059	0.914649	0.539575	0.0385832
PA14_17600	PA3611	-	hypothetical protein	core	ProtExpo	-1.13603	1	-1.54642	2.65715e-09	-0.882818	0.000958389	-1.5253	2.87234e-09
PA14_17610	PA3610	potD	polyamine ABC transporter	core	SmallTrans	1.71699	1	2.58322	8.33801e-06	0.00552076	0.999055	1.83269	0.000650739		x
PA14_17620	PA3609	potC	polyamine transport protein PotC	core	SmallTrans	2.31165	0.633817	3.18189	2.32003e-05	0.390384	0.739476	2.70726	0.000189787		x		x
PA14_17630	PA3608	potB	polyamine transport protein PotB	core	SmallTrans	1.91914	1	2.67022	1.84895e-05	0.250406	0.814811	1.91043	0.00104167		x
PA14_17640	PA3607	potA	polyamine transport protein PotA	core	SmallTrans	2.00492	1	2.92892	1.11174e-05	0.390367	0.702971	2.11752	0.000635314		x		x
PA14_17650	PA3606	-	hypothetical protein	core	Hypoth	-0.0907036	1	0.413281	0.137897	-0.767228	0.0241832	-0.320012	0.25996
PA14_17660	PA3605	-	hypothetical protein	core	Membrane	0.355888	1	0.865968	0.00138081	-0.0989304	0.851044	0.0609444	0.849738
PA14_17670	PA3604	-	LuxR family transcriptional regulator	core	TwoComp	-0.587879	1	-0.885412	5.21768e-05	-0.301416	0.296938	-0.711935	0.000757757
PA14_17675	PA3603	dgkA	diacylglycerol kinase	core	Hypoth	0.648119	1	0.540022	0.0407227	1.40851	2.00049e-05	0.537916	0.0392131
PA14_17690	PA3602	-	hypothetical protein	core	SmallTrans	-0.235089	1	0.236373	0.428447	0.134827	0.803116	-0.507727	0.0760803
PA14_17700	PA3601	rpmE2	50S ribosomal protein L31 type B	core	TranslEtc	0.66857	1	1.04673	0.280993	1.91051	0.124789	0.255829	0.814777
PA14_17710	PA3600	rpmJ	50S ribosomal protein L36	core	TranslEtc	0.742097	1	0.926175	0.283771	0.642275	0.648096	-0.630183	0.474501
PA14_17720	PA3599	-	LuxR family transcriptional regulator	core	TRs	-0.229573	1	-0.606098	0.000181871	-0.533554	0.00527676	-0.457285	0.00357574
PA14_17730	PA3598	-	hypothetical protein	core	Putative	1.18316	1	2.35041	9.15598e-07	-0.277448	0.704021	1.14614	0.00643679		x
PA14_17740	PA3597	ycjJ	amino acid ABC transporter permease	core	SmallTrans	1.7466	1	2.48597	2.28912e-06	0.28365	0.729121	1.69807	0.00044311		x
PA14_17760	PA3596	ada	putative methylated-DNA--protein-cysteine methyltransferase	core	DNAetc	0.792076	1	1.11212	0.00525537	0.0684466	0.93435	1.24775	0.00188117
PA14_17780	PA3595	-	major facilitator transporter	core	SmallTrans	2.07124	1	2.69688	1.4262e-06	0.332045	0.691053	2.36514	1.22948e-05		x		x
PA14_17790	PA3594	-	LysR family transcriptional regulator	core	TRs	0.529437	1	0.990528	0.00130572	-0.531835	0.185662	0.592152	0.0502123
PA14_17810	PA3593	-	putative acyl-CoA dehydrogenase	core	Putative	1.52474	1	2.08863	6.45886e-05	-0.128057	0.897999	1.66695	0.000947555		x
PA14_17820	PA3592	-	hypothetical protein	core	FAPOL	1.83113	1	2.47338	9.74144e-05	-0.242926	0.829702	2.08142	0.00075325		x		x
PA14_17850	PA3591	fadB	enoyl-CoA hydratase	core	FAPOL	1.75006	1	2.77572	2.76527e-05	-0.577708	0.539483	1.8384	0.00282359		x
PA14_17860	PA3590	paaH	3-hydroxy-acyl-CoA dehydrogenase	core	FAPOL	1.46506	1	2.21288	9.44803e-06	-0.404045	0.577886	1.45348	0.00167481		x
PA14_17880	PA3589	paaJ	acetyl-CoA acetyltransferase	core	FAPOL	1.66247	1	2.30166	0.000379047	-0.328117	0.767499	2.20195	0.000688537		x		x
PA14_17890	PA3588	-	putative porin	core	Membrane	1.6013	1	2.04631	2.19645e-05	0.0544998	0.95476	1.89196	7.47994e-05		x
PA14_17900	PA3587	metR	transcriptional regulator MetR	core	TRs	0.262384	1	0.0357401	0.907669	1.18462	0.000270964	0.598716	0.0213443
PA14_17910	PA3586	lipG	alpha/beta family hydrolase	core	Putative	1.48007	1	1.83427	0.000132002	0.689666	0.266611	1.57631	0.000769538
PA14_17920	PA3585	glpM	membrane protein GlpM	core	Membrane	0.0519	1	0.519753	0.0437347	-0.0325414	0.952642	0.0554157	0.857119
PA14_17930	PA3584	glpD	glycerol-3-phosphate dehydrogenase	core	EnergMb	0.595496	1	-0.398936	0.645146	0.579612	0.670725	0.244507	0.790612
PA14_17940	PA3583	glpR	glycerol-3-phosphate regulon repressor	core	TRs	-0.576417	1	-0.82914	0.00498504	-0.196937	0.697481	-1.07255	0.000364975
PA14_17960	PA3582	glpK	glycerol kinase	core	CIM	-0.134674	1	-1.06376	0.135081	0.108181	0.939445	-0.728061	0.318325
PA14_17980	PA3581	glpF	glycerol uptake facilitator protein	core	SmallTrans	-0.366622	1	-1.15727	0.157009	0.246619	0.877162	-0.839158	0.315629
PA14_17990	PA3580	ybaK	hypothetical protein	core	Hypoth	-0.167186	1	-0.142959	0.701744	-0.116845	0.861836	-0.242397	0.508852
PA14_18010	PA3579	glpK	putative glycerol kinase	core	CIM	-0.175218	1	-0.203496	0.558001	-0.497751	0.263562	-0.414366	0.212816
PA14_18020	PA3578	-	PhzF family phenazine biosynthesis protein	core	Secreted	0.363982	1	-0.233877	0.37009	-0.318811	0.377885	0.126895	0.653823
PA14_18040	PA3577	-	hypothetical protein	core	Hypoth	0.94314	1	1.00656	0.159179	0.761747	0.469233	1.19422	0.0978307
PA14_18050	PA3576	-	hypothetical protein	core	Hypoth	-0.310198	1	-1.02989	0.000101672	-0.326507	0.369199	0.243845	0.362339
PA14_18060	PA3575	-	hypothetical protein	core	EnergMb	-0.416671	1	0.457292	0.195443	-0.381873	0.462733	-0.825195	0.0166787
PA14_18070	-	-	putative periplasmic metal-binding protein	other	SmallTrans	0.131971	1	-0.232722	0.535251	0.287265	0.619781	-0.421635	0.243145
PA14_18080	PA3574	-	TetR family transcriptional regulator	core	TRs	0.238256	1	-0.255192	0.318213	0.604995	0.0505398	0.252825	0.329011
PA14_18090	PA3573	-	major facilitator subfamily transporter protein	core	SmallTrans	1.46894	1	1.98541	7.88079e-07	0.59256	0.211878	1.43777	0.000119596
PA14_18100	PA3572	-	hypothetical protein	core	Hypoth	-0.830181	1	-2.24343	1.03201e-05	0.157185	0.863355	-0.637247	0.1719		x
PA14_18110	PA3571	mmsR	transcriptional regulator MmsR	core	TRs	-0.296006	1	-0.192258	0.493519	-0.50619	0.145051	-0.026747	0.938668
PA14_18120	PA3570	mmsA	methylmalonate-semialdehyde dehydrogenase	core	AAsynth	-0.793716	1	-1.19655	0.0430408	-0.070468	0.955383	-0.846707	0.152969
PA14_18140	PA3569	mmsB	3-hydroxyisobutyrate dehydrogenase	core	CCatab	-1.00233	1	-1.90228	0.0034433	-0.3743	0.736693	-1.13273	0.0738547
PA14_18150	PA3568	acsL	putative acetyl-coa synthetase	core	FAPOL	0.222164	1	0.0381474	0.951862	0.426649	0.622751	0.272719	0.644455
PA14_18160	PA3567	-	putative oxidoreductase	core	EnergMb	-0.4633	1	-1.23431	1.14907e-05	0.436125	0.212177	-0.991558	0.000241343
PA14_18180	PA3566	-	hypothetical protein	core	ABresist	-0.462467	1	-0.873645	0.0308074	0.638947	0.238948	-0.54166	0.185068
PA14_18200	PA3565	-	LysR family transcriptional regulator	core	TRs	-0.646829	1	-0.468945	0.0550774	-0.440731	0.17	-0.608685	0.0118806
PA14_18210	PA3564	-	TatD family deoxyribonuclease	core	DNAetc	0.526549	1	0.572071	0.0757595	0.0149805	0.985074	0.556665	0.0841009
PA14_18230	PA3563	fruR	DNA-binding transcriptional regulator FruR	core	TRs	0.130729	1	-0.0351474	0.890648	0.776966	0.00388167	0.321321	0.150873
PA14_18250	PA3562	fruI	phosphotransferase system transporter enzyme I, FruI	core	SmallTrans	-1.59235	1	-1.39694	0.00703942	-1.21996	0.058579	-2.01139	0.000201396				x
PA14_18260	PA3561	fruK	1-phosphofructokinase	core	SmallTrans	-1.51335	1	-1.54253	0.0042868	-1.21446	0.0704498	-1.86452	0.000714611
PA14_18275	PA3560	fruA	phosphotransferase system transporter fructose-specific IIBC component, FruA	core	Hypoth	-1.40858	1	-1.38697	0.00987261	-1.10719	0.103391	-1.81507	0.000938192
PA14_18300	PA3559	-	putative nucleotide sugar dehydrogenase	core	Putative	0.405337	1	1.78629	0.061614	-0.2511	0.89447	-0.00442627	1
PA14_18310	PA3558	-	hypothetical protein	core	Membrane	0.113749	1	0.290801	0.796603	-1.08228	0.463678	-0.343613	0.757794
PA14_18320	PA3557	-	hypothetical protein	core	Membrane	0.727947	1	1.71616	0.0731741	-0.941332	0.50533	0.268357	0.800361
PA14_18330	PA3556	arnT	4-amino-4-deoxy-L-arabinose transferase	core	CellEnv	0.921401	1	2.66036	0.00292903	-0.0804834	0.964293	0.590357	0.51337		x
PA14_18340	PA3555	-	hypothetical protein	core	CCatab	0.676392	1	2.38601	0.0157051	-0.472232	0.780964	-0.0290106	0.985162		x
PA14_18350	PA3554	fmt	bifunctional UDP-glucuronic acid decarboxylase/UDP-4-amino-4-deoxy-L-arabinose formyltransferase	core	TranslEtc	0.518586	1	1.69126	0.0824731	-0.238022	0.901708	0.0430497	0.976384
PA14_18360	PA3553	prmF	putative glycosyl transferase	core	CellEnv	0.755184	1	1.89565	0.0398153	0.406044	0.810883	0.386863	0.698839
PA14_18370	PA3552	arnB	UDP-4-amino-4-deoxy-L-arabinose--oxoglutarate aminotransferase	core	AAsynth	0.463318	1	1.61577	0.0977433	0.162674	0.93435	-0.248986	0.822371
PA14_18380	PA3551	algA	mannose-1-phosphate guanylyltransferase/mannose-6-phosphate isomerase	core	Secreted	-0.123361	1	2.30256	0.000216163	1.13431	0.135185	0.608146	0.316165		x
PA14_18410	PA3550	algF	alginate o-acetyltransferase AlgF	core	Secreted	-0.386351	1	1.93579	0.00118473	0.784838	0.333112	0.31175	0.626349
PA14_18430	PA3549	algJ	alginate o-acetyltransferase AlgJ	core	Secreted	0.846256	1	2.62303	0.000330506	0.784642	0.433628	1.99068	0.0044637		x
PA14_18450	PA3548	algI	alginate o-acetyltransferase AlgI	core	Secreted	1.33514	1	2.92833	6.27021e-05	0.516367	0.637955	2.18967	0.00151454		x		x
PA14_18470	PA3547	algL	poly(beta-D-mannuronate) lyase	core	Secreted	0.67357	1	2.91674	0.000132963	0.626148	0.572846	1.93527	0.00669127		x
PA14_18480	PA3546	algX	alginate biosynthesis protein AlgX	core	Secreted	0.652563	1	2.68649	0.000166211	1.04591	0.239462	1.87531	0.00535726		x
PA14_18500	PA3545	algG	alginate-c5-mannuronan-epimerase AlgG	core	Secreted	0.891436	1	2.74843	0.000161716	0.850992	0.375057	1.75474	0.00979314		x
PA14_18510	PA3544	algE	alginate production outer membrane protein AlgE	core	Secreted	0.511615	1	2.91842	0.000137753	1.28032	0.16567	2.10869	0.00354621		x		x
PA14_18520	PA3543	algK	alginate biosynthetic protein AlgK precursor	core	Secreted	0.502313	1	3.06574	0.000157393	1.37914	0.155602	1.98045	0.00870446		x
PA14_18550	PA3542	alg44	alginate biosynthesis protein Alg44	core	Secreted	0.664161	1	3.17733	8.59115e-05	1.00058	0.327868	2.35701	0.00198519		x		x
PA14_18565	PA3541	alg8	alginate biosynthesis protein Alg8	core	Hypoth	1.29282	1	3.22918	6.5449e-05	0.818433	0.445147	2.443	0.00133658		x		x
PA14_18580	PA3540	algD	GDP-mannose 6-dehydrogenase AlgD	core	Secreted	-0.232905	1	3.61118	2.24373e-05	2.0533	0.0278705	1.53106	0.0401244		x	x
PA14_18590	PA3539	-	hypothetical protein	core	Hypoth	0.490981	1	1.00217	0.00115614	0.934887	0.0117286	0.278491	0.384187
PA14_18600	PA3538	-	ABC transporter ATP-binding protein	core	SmallTrans	0.164826	1	0.196793	0.329046	1.08746	1.00531e-05	0.183433	0.372691
PA14_18610	PA3537	argF	ornithine carbamoyltransferase	core	AAsynth	0.509697	1	0.251631	0.226515	1.08411	2.24749e-05	0.387801	0.0564519
PA14_18620	PA3536	-	hypothetical protein	core	Hypoth	-0.0477784	1	0.370907	0.0856486	-0.846883	0.00125444	0.0913432	0.707082
PA14_18630	PA3535	eprS	putative serine protease	core	Putative	0.0841051	1	-0.297838	0.687707	0.239681	0.859358	1.64867	0.016922
PA14_18640	PA3534	-	putative oxidoreductase	core	Putative	1.05798	1	1.23296	0.000664739	-0.0175408	0.984065	1.54326	4.1492e-05
PA14_18650	PA3533	ydhD	hypothetical protein	core	TranslEtc	-1.02811	1	-1.84569	3.9055e-08	-0.13034	0.813711	-1.15481	0.00012187
PA14_18660	PA3532	-	hypothetical protein	core	Membrane	1.35023	1	1.52195	0.00026321	0.0866205	0.917771	1.06914	0.0079139
PA14_18670	PA3531	bfrB	bacterioferritin	core	SmallTrans	-0.771895	1	-1.8701	0.000237617	0.961529	0.124372	-1.31687	0.00660058
PA14_18680	PA3530	bfd	hypothetical protein	core	SmallTrans	2.14736	1	2.35538	0.000236333	1.71841	0.0212347	1.71118	0.00486234		x
PA14_18690	PA3529	ahpC	putative peroxidase	core	TranslEtc	-2.19826	0.65272	-3.43939	2.03578e-13	-1.44367	0.000340319	-2.53673	3.27461e-10		x		x
PA14_18700	PA3528	rnt	ribonuclease T	core	DNAetc	-0.326027	1	-0.741023	0.00153028	-0.0138159	0.981145	-0.617054	0.00718796
PA14_18710	PA3527	pyrC	dihydroorotase	core	NuclSynth	-0.573694	1	-1.21253	1.60032e-05	0.0672358	0.901137	-0.819447	0.00192927
PA14_18720	PA3526	motY	OmpA family membrane protein	core	Membrane	-0.235245	1	-0.758049	0.159751	-0.204532	0.843483	0.35792	0.535431
PA14_18740	PA3525	argG	argininosuccinate synthase	core	AAsynth	-0.0168077	1	-0.910867	0.000698618	0.54201	0.108132	-0.183204	0.520839
PA14_18750	PA3524	gloA1	lactoylglutathione lyase	core	EnergMb	-1.15461	1	-1.25725	7.13511e-05	-0.113972	0.847096	-1.16842	0.000186254
PA14_18760	PA3523	mexE	putative RND efflux membrane fusion protein precursor	core	SmallTrans	2.06193	1	2.52687	4.77782e-05	-0.0805762	0.945947	1.65759	0.0044669		x
PA14_18780	PA3522	mexF	putative RND efflux transporter	core	SmallTrans	2.05143	1	2.9794	9.10079e-07	-0.174156	0.865345	2.16186	0.000106955		x		x
PA14_18790	PA3521	opmE	putative outer membrane efflux protein	core	Membrane	1.77488	1	2.15812	0.000255233	-0.204133	0.852077	1.89445	0.00112089		x
PA14_18800	PA3520	-	hypothetical protein	core	SmallTrans	0.828289	1	0.822233	0.0929297	0.491739	0.511014	0.644436	0.194934
PA14_18810	PA3519	-	hypothetical protein	core	Hypoth	2.25248	0.833823	2.72785	1.95447e-05	0.710689	0.390679	2.51396	6.61749e-05		x		x
PA14_18820	PA3518	-	hypothetical protein	core	Hypoth	2.20057	1	2.88565	6.74549e-05	-0.331151	0.783928	2.56212	0.000285337		x		x
PA14_18830	PA3517	-	adenylosuccinate lyase	core	CCatab	1.72855	1	2.40375	2.12367e-05	-0.111172	0.917688	1.92142	0.000388588		x
PA14_18850	PA3516	-	adenylosuccinate lyase	core	CCatab	1.38611	1	1.95282	7.27718e-06	-0.251341	0.717408	1.12308	0.00478756
PA14_18860	PA3515	-	hypothetical protein	core	Hypoth	1.3694	1	2.06718	1.00939e-06	-0.316551	0.602451	1.06088	0.0047231		x
PA14_18870	PA3496	-	hypothetical protein	core	Hypoth	-1.8063	1	-1.65359	0.00201339	-2.03642	0.00177905	-1.93587	0.000388439			x
PA14_18880	PA3495	nth	endonuclease III	core	DNAetc	-0.318691	1	-0.426063	0.0819088	-0.473607	0.133245	-0.526241	0.0293412
PA14_18890	PA3494	rnfE	electron transport complex RsxE subunit	core	EnergMb	-0.310059	1	-0.117699	0.592602	-0.135608	0.703161	-0.275214	0.186523
PA14_18900	PA3493	rnfG	hypothetical protein	core	EnergMb	0.093775	1	0.499757	0.0460078	-0.254471	0.506656	0.372029	0.141355
PA14_18910	PA3492	rnfD	hypothetical protein	core	EnergMb	0.328635	1	0.80496	0.00620498	-0.107571	0.851889	0.78115	0.00756795
PA14_18920	PA3491	rnfC	electron transport complex protein RnfC	core	EnergMb	-0.101648	1	0.00267059	0.993593	-0.0377982	0.933066	0.230773	0.287611
PA14_18930	PA3490	rnfB	electron transport complex protein RnfB	core	EnergMb	-0.197897	1	-0.71244	0.0279081	0.109263	0.864669	-0.154513	0.669879
PA14_18950	PA3489	rnfA	Na(+)-translocating NADH-quinone reductase subunit E	core	EnergMb	1.34036	1	2.04081	1.14886e-08	0.918417	0.0126299	1.05555	0.000595836		x
PA14_18960	PA3488	-	hypothetical protein	core	Hypoth	0.710409	1	0.712806	0.712649	1.37546	0.65271	1.48307	0.426266
PA14_18970	PA3487	pldA	phospholipase D	core	FAPOL	0.088026	1	-0.349821	0.871706	-0.361401	0.928997	0.058132	0.985162
PA14_18985	PA3486	-	hypothetical protein	core	Hypoth	0.0837536	1	-0.0567607	0.903947	-0.108958	0.894642	0.215632	0.629416
PA14_19010	PA3485	-	hypothetical protein	core	Hypoth	-0.264184	1	-1.46092	0.00312873	-1.19426	0.0513726	-0.333973	0.527654
PA14_19020	PA3484	-	hypothetical protein	core	Hypoth	0.181946	1	-0.132607	0.813367	-0.129528	0.897687	0.509332	0.319144
PA14_19030	PA3483	-	hypothetical protein	core	Hypoth	0.0683457	1	-0.673224	0.0516575	0.458931	0.347372	0.277322	0.452793
PA14_19050	PA3482	metG	methionyl-tRNA synthetase	core	TranslEtc	-0.367626	1	-0.790257	0.000166154	0.107466	0.771057	-0.418864	0.0377513
PA14_19065	PA3481	mrp	hypothetical protein	core	CellDiv	-0.775334	1	-1.0725	4.57537e-08	-0.344407	0.120296	-0.962907	4.11626e-07
PA14_19090	PA3480	dcd	deoxycytidine triphosphate deaminase	core	NuclSynth	-0.0721169	1	-0.0975579	0.571685	0.539039	0.00588992	-0.134501	0.433421
PA14_19100	PA3479	rhlA	rhamnosyltransferase chain A	core	Secreted	1.20877	1	0.750062	0.528032	3.69854	0.01464	3.39671	0.00585092			x	x
PA14_19110	PA3478	rhlB	rhamnosyltransferase chain B	core	Secreted	1.29961	1	0.540909	0.631884	2.85529	0.0392431	2.3735	0.0307603			x	x
PA14_19120	PA3477	rhlR	transcriptional regulator RhlR	core	TRs	-0.315038	1	-1.53013	0.178537	0.496953	0.813897	0.0443181	0.979624
PA14_19130	PA3476	rhlI	autoinducer synthesis protein RhlI	core	Cofactor	0.853815	1	0.191607	0.881664	1.41613	0.382716	3.11797	0.0097396				x
PA14_19140	PA3475	pheC	cyclohexadienyl dehydratase precursor	core	AAsynth	0.894439	1	1.25021	0.186264	0.474255	0.779193	1.60099	0.091325
PA14_19150	PA3474	yigM	hypothetical protein	core	Membrane	1.36841	1	1.77724	0.000180781	0.42386	0.551759	1.03373	0.0221999
PA14_19160	PA3473	rarD	hypothetical protein	core	Membrane	0.365623	1	0.0378316	0.933866	-0.516753	0.349558	0.142349	0.750067
PA14_19170	PA3472	yafL	hypothetical protein	core	CellEnv	0.851691	1	0.943494	0.0044238	1.31434	0.00115408	1.13998	0.000663461
PA14_19190	PA3471	sfcA	malate dehydrogenase	core	CIM	-1.29975	1	-1.72881	2.33508e-09	-0.81751	0.00545154	-1.55655	2.27083e-08
PA14_19205	PA3470	-	hypothetical protein	core	Hypoth	0.111729	1	-0.50164	0.0771069	0.938834	0.00630003	0.431547	0.129504
PA14_19210	PA3469	-	hypothetical protein	core	Cofactor	-0.028854	1	-0.230329	0.58867	0.787802	0.124517	-0.216689	0.622718
PA14_19230	PA3468	ybdG	hypothetical protein	core	Membrane	-0.0693728	1	-0.259974	0.276378	0.506112	0.0871517	-0.304232	0.1992
PA14_19270	PA3467	-	putative MFS transporter	core	SmallTrans	2.66106	0.0433791	3.43301	1.06949e-05	0.565386	0.607451	2.90102	0.000111071	x	x		x
PA14_19290	PA3466	srmB	putative ATP-dependent RNA helicase	core	DNAetc	-0.141838	1	-0.785323	0.000512889	0.203861	0.5608	-0.264974	0.241702
PA14_19310	PA3465	-	hypothetical protein	core	SmallTrans	-0.511283	1	-0.274202	0.256852	-0.0272522	0.95805	-0.357018	0.134461
PA14_19320	PA3464	-	hypothetical protein	core	Hypoth	0.840871	1	0.995201	0.000829104	-0.0594762	0.922839	0.686078	0.0181073
PA14_19330	PA3463	-	hypothetical protein	core	Hypoth	-0.0606953	1	0.045644	0.909455	-0.111927	0.868284	0.0940637	0.815053
PA14_19340	PA3462	-	putative sensor/response regulator hybrid	core	TwoComp	0.782878	1	1.06382	0.000405559	0.150613	0.779193	1.18917	0.000106472
PA14_19350	PA3461	-	hypothetical protein	core	CCatab	-0.286785	1	-0.481602	0.42004	0.313299	0.760791	-0.995117	0.0844846
PA14_19360	PA3460	-	GNAT family acetyltransferase	core	Putative	0.150374	1	0.156137	0.813566	0.600797	0.494964	-0.31065	0.628738
PA14_19370	PA3459	asnB	putative asparagine synthetase, glutamine-hydrolyzing	core	AAsynth	-0.16282	1	-0.576214	0.302793	0.152716	0.890739	-0.613274	0.274611
PA14_19380	PA3458	-	putative transcriptional regulator	core	TRs	-0.415615	1	-0.631418	0.076157	-0.306806	0.58948	-0.48201	0.179791
PA14_19390	PA3457	-	hypothetical protein	core	Membrane	-0.0551051	1	-0.256155	0.389299	-0.0814605	0.889528	0.0681719	0.842754
PA14_19400	PA3456	mnmC	5-methylaminomethyl-2-thiouridine methyltransferase	core	AAsynth	-0.476115	1	-0.756878	0.0125007	0.361123	0.410255	-0.15323	0.650995
PA14_19410	PA3455	-	hypothetical protein	core	Hypoth	-0.742812	1	-1.06762	6.44463e-06	-0.175464	0.626156	-0.858349	0.000155722
PA14_19430	PA3454	-	putative acyl-CoA thiolase	core	FAPOL	1.34581	1	1.97818	8.3775e-08	0.348086	0.467216	1.80571	4.87736e-07
PA14_19450	PA3453	-	hypothetical protein	core	Hypoth	-0.39663	1	0.162927	0.558001	-0.574723	0.0828658	-0.264059	0.333732
PA14_19470	PA3452	mqoA	malate:quinone oxidoreductase	core	CIM	0.400028	1	0.39134	0.0730855	0.921835	0.000553384	-0.112645	0.644073
PA14_19480	PA3451	-	hypothetical protein	core	Hypoth	0.0401546	1	-1.13457	0.0478675	-0.0692838	0.95476	0.426512	0.484675
PA14_19490	PA3450	lsfA	putative antioxidant protein	core	AdptProt	-1.58268	1	-1.35654	0.0036936	-1.40213	0.0135366	-1.38532	0.00285375
PA14_19500	PA3449	ssuA	hypothetical protein	core	SmallTrans	2.01999	1	2.80545	6.6478e-05	0.164855	0.900329	2.55644	0.000244733		x		x
PA14_19510	PA3448	ssuC	ABC transporter permease	core	SmallTrans	1.77547	1	2.54164	7.0241e-05	-0.184083	0.876026	2.01537	0.0010581		x		x
PA14_19520	PA3447	ssuB	ABC transporter ATP-binding protein	core	SmallTrans	2.28905	0.886344	2.83918	0.000374687	0.385963	0.775163	2.47581	0.00162878		x		x
PA14_19530	PA3446	ssuE	NAD(P)H-dependent FMN reductase	core	CIM	-0.849322	1	-0.424782	0.413778	-0.845557	0.202851	-0.438557	0.407071
PA14_19540	PA3445	ssuA	hypothetical protein	core	SmallTrans	0.622561	1	1.36816	0.0279293	-0.349221	0.750664	1.46923	0.0182418
PA14_19560	PA3444	ssuD	alkanesulfonate monooxygenase	core	CIM	0.524327	1	1.41242	0.0256982	-0.555615	0.578611	1.86973	0.0037319
PA14_19570	PA3443	ssuC	ABC transporter permease	core	SmallTrans	1.34442	1	2.27577	0.000455824	-0.152669	0.902895	1.92056	0.00249216		x
PA14_19580	PA3442	ssuB	aliphatic sulfonates transport ATP-binding subunit	core	SmallTrans	0.267958	1	1.77506	0.000973433	-0.270223	0.775909	1.90748	0.000455489
PA14_19590	PA3441	ssuF	putative molybdopterin-binding protein	core	CIM	0.520549	1	1.7607	0.00266808	-0.540571	0.547931	1.30266	0.0231888
PA14_19600	-	-	hypothetical protein	other	Hypoth	-0.941848	1	-0.79323	0.000129591	-0.285677	0.302886	-0.937992	1.11428e-05
PA14_19610	PA3440	-	hypothetical protein	core	Hypoth	-1.57406	1	-2.07656	2.60991e-07	-1.14966	0.0074536	-1.51929	4.62667e-05		x
PA14_19620	PA3439	folX	D-erythro-7,8-dihydroneopterin triphosphate 2'-epimerase	core	Cofactor	-0.990521	1	-1.60963	2.08886e-10	-0.64162	0.0107251	-1.03926	3.34003e-06
PA14_19630	PA3438	folE1	GTP cyclohydrolase I	core	Cofactor	-0.573806	1	-0.799029	0.000133695	-0.54022	0.0298479	-0.608671	0.00260127
PA14_19640	PA3437	ydgB	short chain dehydrogenase	core	Putative	-0.263052	1	-0.489168	0.0173231	0.249894	0.400833	-0.271166	0.193726
PA14_19650	PA3436	-	hypothetical protein	core	Membrane	0.889401	1	1.85913	0.00796132	0.329188	0.79754	-0.104336	0.902576
PA14_19660	PA3435	mioC	flavodoxin	core	EnergMb	-1.17656	1	-1.67578	5.93116e-07	-0.0486844	0.936743	-1.09609	0.000341955
PA14_19670	PA3433	-	LysR family transcriptional regulator	core	TRs	0.0587322	1	1.0117	0.000191129	-0.581499	0.0821576	0.367512	0.168765
PA14_19680	PA3432	-	hypothetical protein	core	ProtExpo	0.756468	1	0.360899	0.420193	0.703176	0.220456	0.818079	0.057011
PA14_19690	PA3431	-	hypothetical protein	core	ProtExpo	0.819154	1	0.320163	0.477087	0.347729	0.620418	0.634149	0.14665
PA14_19700	PA3430	-	aldolase II superfamily protein	core	CCatab	0.741089	1	1.10777	0.000352065	0.154183	0.78005	1.06912	0.0005092
PA14_19710	PA3429	-	alpha/beta family hydrolase	core	Putative	1.17197	1	1.36146	0.000337768	0.036236	0.964293	1.57053	6.15688e-05
PA14_19720	PA3428	-	hypothetical protein	core	Hypoth	2.3133	0.678609	3.40268	2.06972e-05	0.391072	0.757053	3.10867	8.72237e-05		x		x
PA14_19730	PA3427	-	oxidoreductase	core	Putative	0.505013	1	0.0828329	0.847814	-0.370979	0.524711	1.23344	0.0011896
PA14_19740	PA3426	-	enoyl-CoA hydratase	core	FAPOL	-0.33214	1	-0.580073	0.0576153	-0.419708	0.325561	-0.061088	0.868549
PA14_19750	PA3425	-	hypothetical protein	core	Hypoth	1.46652	1	1.83915	4.03378e-06	1.52811	0.000649068	1.7081	1.26995e-05
PA14_19770	PA3424	-	hypothetical protein	core	AAsynth	1.72243	1	1.91904	3.43801e-07	1.3017	0.00134777	1.62885	6.17109e-06
PA14_19800	PA3423	-	AraC family transcriptional regulator	core	TRs	-0.447949	1	-0.299464	0.103843	-0.54056	0.0157796	-0.236144	0.204618
PA14_19810	PA3422	-	hypothetical protein	core	Hypoth	2.09747	1	2.71128	7.50885e-05	0.00269201	1	3.03706	1.87618e-05		x		x
PA14_19830	PA3421	-	hypothetical protein	core	Hypoth	1.61915	1	2.12962	7.5369e-06	-0.299697	0.683965	1.68563	0.000198694		x
PA14_19850	PA3420	-	putative transcriptional regulator	core	TRs	1.41576	1	1.98498	6.58172e-05	-0.540712	0.431902	1.70354	0.000427552
PA14_19860	PA3419	-	hypothetical protein	core	Hypoth	-0.221104	1	-0.0100348	0.970657	-0.101327	0.806035	0.163196	0.487512
PA14_19870	PA3418	ldh	leucine dehydrogenase	core	AAsynth	0.469022	1	-0.526899	0.353709	1.00298	0.16675	1.11752	0.0423335
PA14_19900	PA3417	-	putative pyruvate dehydrogenase E1 component, alpha subunit	core	EnergMb	1.0163	1	0.29013	0.649981	1.18698	0.12401	1.08462	0.0683719
PA14_19910	PA3416	pdhB	putative pyruvate dehydrogenase E1 component, beta chain	core	EnergMb	0.785683	1	-0.277249	0.695067	1.30393	0.122221	1.09834	0.0918987
PA14_19920	PA3415	-	branched-chain alpha-keto acid dehydrogenase subunit E2	core	EnergMb	1.10728	1	0.373275	0.57402	1.48392	0.061521	1.26986	0.041874
PA14_19930	-	-	hypothetical protein	other	Hypoth	0.499536	1	0.751213	0.0305018	-0.214835	0.727501	0.363726	0.31288
PA14_19940	PA3414	-	hypothetical protein	core	Hypoth	0.561529	1	0.785699	0.0145426	0.330381	0.499059	0.400802	0.220584
PA14_19950	PA3413	-	hypothetical protein	core	Hypoth	0.303462	1	0.408775	0.252675	-0.187457	0.76719	-0.600437	0.0867024
PA14_19960	PA3412	-	hypothetical protein	core	Hypoth	-1.26506	1	1.22198	0.00433157	-0.405532	0.543293	0.524951	0.226993
PA14_19970	PA3411	-	hypothetical protein	core	Hypoth	1.15164	1	1.1662	0.0294494	0.37592	0.68072	0.664589	0.223872
PA14_19990	PA3410	-	RNA polymerase ECF-subfamily sigma-70 factor	core	TRs	1.97114	1	2.82708	2.18674e-07	1.30002	0.0227281	2.00352	5.46602e-05		x		x
PA14_20000	PA3409	-	putative transmembrane sensor	core	Membrane	1.75361	1	2.08181	7.1849e-06	0.133291	0.873551	1.16092	0.00606103		x
PA14_20010	PA3408	hasR	heme uptake outer membrane receptor HasR precursor	core	SmallTrans	3.32368	6.79428e-06	3.10579	1.85571e-05	1.61054	0.0468662	3.07199	2.40746e-05	x	x		x
PA14_20020	PA3407	hasAp	heme acquisition protein HasAp	core	SmallTrans	5.14846	6.53797e-13	3.19804	0.00148726	4.70306	0.000295445	3.79333	0.00028042	x	x	x	x
PA14_20030	PA3406	hasD	transport protein HasD	core	ProtExpo	3.12163	0.00014556	3.36307	1.09069e-05	0.938734	0.313619	2.99376	6.00682e-05	x	x		x
PA14_20040	PA3405	hasE	metalloprotease secretion protein	core	ProtExpo	3.0254	0.00170238	2.65005	0.000394155	0.656058	0.551831	2.54385	0.000694948	x	x		x
PA14_20050	PA3404	hasF	putative outer membrane protein	core	ProtExpo	2.68203	0.0205441	2.44086	4.28336e-05	0.447596	0.619781	1.79385	0.00155066	x	x
PA14_20060	-	-	hypothetical protein	other	Hypoth	0.298796	1	0.475577	0.390695	0.7413	0.318687	-0.0525897	0.939244
PA14_20070	PA3403	-	hypothetical protein	core	Membrane	1.82859	1	2.87654	4.48768e-07	0.37052	0.647529	1.62919	0.00109176		x
PA14_20080	PA3402	-	hypothetical protein	core	ABresist	-0.349978	1	-0.640288	0.00199858	-0.143928	0.681281	-0.449789	0.0271547
PA14_20100	PA3401	-	hypothetical protein	core	ABresist	0.871859	1	1.41322	7.26992e-06	-0.117426	0.836051	0.649828	0.0245329
PA14_20110	PA3400	-	hypothetical protein	core	ABresist	0.128058	1	0.498813	0.067672	-0.65276	0.0559124	0.0101042	0.981627
PA14_20120	PA3399	-	hypothetical protein	core	Hypoth	-0.616732	1	-1.43364	2.70656e-07	-0.795768	0.00837569	-0.206779	0.433267
PA14_20130	PA3398	yeiE	LysR family transcriptional regulator	core	TRs	-0.176343	1	0.347866	0.0525038	-0.757103	0.00056008	-0.10699	0.588033
PA14_20140	PA3397	fpr	ferredoxin--NADP+ reductase	core	Cofactor	-1.32935	1	-2.58702	6.30896e-07	-1.02338	0.07169	-1.36497	0.00260198		x
PA14_20150	PA3396	nosL	NosL protein	core	EnergMb	-2.40985	0.263639	-1.65835	0.00329591	-3.34035	1.09264e-05	-2.22543	0.000163526			x	x
PA14_20170	PA3395	nosY	NosY protein	core	EnergMb	-1.81231	1	-1.16984	0.047984	-3.0032	0.000118256	-1.60395	0.00683184			x
PA14_20180	PA3394	nosF	NosF protein	core	EnergMb	-2.75962	0.00258579	-2.18935	6.34162e-05	-3.77813	2.16164e-07	-2.46656	1.29732e-05	x	x	x	x
PA14_20190	PA3393	nosD	copper ABC transporter periplasmic substrate-binding protein	core	SmallTrans	-2.80824	0.000928335	-2.24972	2.35747e-05	-3.89408	3.81781e-08	-3.02464	1.86941e-07	x	x	x	x
PA14_20200	PA3392	nosZ	nitrous-oxide reductase	core	EnergMb	-4.75607	2.58386e-21	-4.35564	1.14203e-09	-5.54637	2.81356e-10	-5.11694	2.35347e-11	x	x	x	x
PA14_20230	PA3391	nosR	regulatory protein NosR	core	TRs	-4.29524	1.14176e-18	-4.0809	8.32553e-10	-4.89831	5.453e-10	-4.344	1.51355e-10	x	x	x	x
PA14_20240	PA3389	-	putative ring-cleaving dioxygenase	core	Putative	1.45186	1	2.09836	1.06162e-05	0.200589	0.806405	1.29848	0.00312425		x
PA14_20250	PA3390	-	hypothetical protein	core	ABresist	1.11354	1	1.87022	4.31155e-05	0.478583	0.453197	0.433327	0.331443
PA14_20260	PA3388	-	hypothetical protein	core	Hypoth	1.00399	1	1.1302	0.000129334	1.03836	0.00269901	0.919715	0.00134483
PA14_20270	PA3387	rhlG	beta-ketoacyl reductase	core	CellEnv	1.5838	1	2.03968	2.32225e-05	0.371594	0.60822	2.01068	3.25418e-05		x		x
PA14_20280	PA3386	-	hypothetical protein	core	Hypoth	1.51245	1	1.26059	0.0103836	1.1518	0.0606566	1.98369	0.000136286
PA14_20290	PA3385	algZ	DNA binding-protein	core	TRs	-0.5519	1	-1.18677	0.00380508	0.236107	0.741117	-0.109727	0.817413
PA14_20300	PA3384	phnC	ATP-binding component of ABC phosphonate transporter	core	SmallTrans	2.07714	1	2.52637	0.000188786	0.00093509	1	2.62543	0.000144319		x		x
PA14_20320	PA3383	phnD	binding protein component of ABC phosphonate transporter	core	SmallTrans	2.39346	0.410287	2.95808	5.40338e-05	-0.00767319	0.998868	2.69034	0.000189753		x		x
PA14_20330	PA3382	phnE	phosphonate ABC tranporter permease protein	core	SmallTrans	2.36478	0.634391	3.16792	0.000143831	0.15758	0.92066	2.9004	0.000447905		x		x
PA14_20350	PA3381	phnF	putative transcriptional regulator	core	TRs	2.36087	0.489639	3.02657	1.85726e-05	0.253086	0.836786	2.78158	7.3381e-05		x		x
PA14_20360	PA3380	phnG	putative phosphonate metabolism protein PhnG	core	SmallTrans	1.76814	1	2.71927	8.99163e-05	0.119688	0.931642	1.63589	0.0116459		x
PA14_20370	PA3379	phnH	carbon-phosphorus lyase complex subunit	core	SmallTrans	1.83219	1	2.37546	0.00181967	-0.545051	0.65738	2.20477	0.00387706		x		x
PA14_20380	PA3378	phnI	hypothetical protein	core	SmallTrans	1.83928	1	2.50381	0.00012312	-0.110897	0.93233	1.92576	0.00211763		x
PA14_20390	PA3377	phnJ	hypothetical protein	core	SmallTrans	2.21411	1	2.70786	0.000175237	-0.0737672	0.958666	2.31969	0.000977884		x		x
PA14_20400	PA3376	phnK	phosphonate C-P lyase system protein PhnK	core	SmallTrans	1.64773	1	2.08414	0.00375606	-0.820422	0.426235	0.936337	0.192274		x
PA14_20420	PA3375	phnL	phosphonate ABC transporter, ATP-binding protein	core	SmallTrans	1.41757	1	2.09895	0.000573632	0.0364269	0.980365	1.21663	0.0383382		x
PA14_20430	PA3374	phnM	phosphonate metabolism protein	core	SmallTrans	-0.364406	1	-0.551963	0.0101481	-0.427753	0.122809	-0.130925	0.579999
PA14_20440	PA3373	phnN	ATP-binding component of phosphonate transport	core	SmallTrans	-0.378335	1	-0.366778	0.0580756	-0.64481	0.00602575	-0.281361	0.150151
PA14_20450	PA3372	phnP	carbon-phosphorus lyase complex accessory protein	core	SmallTrans	0.400611	1	0.543401	0.0360039	-0.114037	0.816778	0.835847	0.00136762
PA14_20460	PA3371	-	hypothetical protein	core	Hypoth	-0.143154	1	-0.621599	0.420533	-0.531183	0.672032	0.378309	0.646928
PA14_20470	PA3370	-	hypothetical protein	core	Hypoth	-0.163961	1	-1.29175	0.145002	-0.638194	0.662604	0.42035	0.664087
PA14_20480	PA3369	-	hypothetical protein	core	Hypoth	-0.398318	1	-2.11017	0.0179609	0.0690597	0.971255	-0.0180027	0.991959		x
PA14_20491	PA3368	-	putatative acetyltransferase	core	Putative	0.223069	1	0.0542705	0.887442	-0.609038	0.163858	-0.452451	0.181224
PA14_20500	-	-	tRNA-Arg	tRNA	ncRNA	0.570907	1	2.10605	0.0253933	0.378302	0.828167	0.519571	0.608746		x
PA14_20510	PA2457	-	hypothetical protein	RGP58	Hypoth	0.470899	1	0.560745	0.616913	-0.616367	0.738042	0.0807562	0.954666
PA14_20520	PA2458	-	hypothetical protein	RGP58	Hypoth	0.146178	1	0.0426112	0.97085	-0.158029	0.934637	0.309288	0.773031
PA14_20530	-	-	hypothetical protein	RGP58	Hypoth	-0.29767	1	-0.832783	0.691979	-0.535419	0.814811	-0.248951	0.926847
PA14_20550	PA3367	-	hypothetical protein	core	Hypoth	0.310639	1	0.780002	0.532546	-0.0535442	0.985378	0.715237	0.58299
PA14_20560	PA3366	amiE	acylamide amidohydrolase	core	CCatab	-1.23409	1	-0.640668	0.215356	-2.25851	0.000472394	-1.36458	0.00750656			x
PA14_20570	PA3365	amiB	putative chaperone	core	ChapHsp	-1.04224	1	0.0191954	0.976504	-2.43035	0.000178504	-0.787902	0.121429			x
PA14_20580	PA3364	amiC	aliphatic amidase expression-regulating protein	core	TRs	-0.990897	1	-0.0530041	0.924345	-1.7478	0.00284392	-0.965818	0.0406283
PA14_20590	PA3363	amiR	aliphatic amidase regulator	core	TRs	-0.126182	1	1.48189	0.00206281	-1.69206	0.00370409	0.0614982	0.916536
PA14_20600	-	-	hypothetical protein	other	Hypoth	-0.451125	1	-0.847412	0.663109	-1.46784	0.625053	-0.396312	0.852937
PA14_20610	PA3361	lecB	fucose-binding lectin PA-IIL	core	MotAtt	2.03425	1	1.76386	0.0241503	3.3334	0.00103464	4.27116	6.17536e-06			x	x
PA14_20620	PA3360	-	HlyD family secretion protein	core	Secreted	1.8062	1	2.71431	4.08948e-06	1.17597	0.0736067	1.80189	0.00078253		x
PA14_20630	PA3359	-	hypothetical protein	core	Hypoth	2.27388	0.715363	3.00356	1.61878e-05	0.578902	0.551841	2.58985	0.000127815		x		x
PA14_20640	PA3358	-	hypothetical protein	core	Membrane	0.0911941	1	0.0765619	0.766445	-0.53948	0.0601415	-0.0348285	0.903591
PA14_20650	PA3357	dsdA	D-serine dehydratase	core	AAsynth	-0.549163	1	-0.449396	0.0364731	-0.174949	0.619781	-0.60965	0.00437018
PA14_20670	PA3356	-	putative glutamine synthetase	core	AAsynth	-1.56639	1	-2.39187	8.01881e-09	-0.691907	0.118325	-1.80306	2.11873e-06		x
PA14_20680	PA3355	-	putative MFS transporter	core	Membrane	-0.362938	1	-0.495584	0.0157246	-0.40508	0.12527	-0.358251	0.0804601
PA14_20690	PA3354	-	hypothetical protein	core	Hypoth	-0.451421	1	-1.16117	0.000122566	-0.840983	0.0181797	-0.643641	0.0255872
PA14_20700	PA3353	-	putative glycosyltransferase	core	Membrane	-0.279933	1	-0.155815	0.650611	0.371886	0.424781	0.217091	0.529553
PA14_20720	PA3352	flgN	hypothetical protein	core	ProtExpo	-0.471466	1	-1.40466	0.000108531	0.115188	0.866445	0.264798	0.476302
PA14_20730	PA3351	flgM	hypothetical protein	core	TRs	-0.511488	1	-1.28393	0.000510497	0.403188	0.447647	-0.270457	0.482911
PA14_20740	PA3350	flgA	flagellar basal body P-ring biosynthesis protein FlgA	core	MotAtt	0.0633632	1	-0.962957	0.000721261	0.513245	0.159341	0.407572	0.14838
PA14_20750	PA3349	-	putative chemotaxis protein	core	Chemotax	-1.54424	1	-2.75787	1.28867e-09	-1.18433	0.00780457	-1.39024	0.000225663		x
PA14_20760	PA3348	cheR	putative chemotaxis protein methyltransferase	core	Chemotax	-0.758572	1	-1.16466	2.54572e-05	-0.409612	0.245634	-0.687884	0.0079436
PA14_20770	PA3347	-	hypothetical protein	core	TRs	-0.246505	1	-0.633581	0.0422732	-0.0342451	0.958752	0.214878	0.524911
PA14_20780	PA3346	-	putative two-component response regulator	core	TwoComp	-0.0361653	1	-0.181683	0.555905	-0.511168	0.181595	0.252558	0.411983
PA14_20800	PA3345	-	histidine phosphotransfer domain-containing protein	core	TwoComp	0.124297	1	0.52714	0.0422732	-0.574987	0.0793562	-0.0340718	0.916265
PA14_20810	PA3344	recQ	ATP-dependent DNA helicase RecQ	core	DNAetc	-0.326121	1	-0.76294	0.000443604	-0.107226	0.784257	-0.484589	0.0210775
PA14_20820	PA3343	-	putative two-component response regulator	core	TwoComp	-0.526916	1	-0.736568	0.000771982	-0.54944	0.0396617	-0.019123	0.947069
PA14_20840	PA3342	-	hypothetical protein	core	Hypoth	-0.0149484	1	-0.0550125	0.87747	-0.880501	0.0198759	-0.175736	0.606476
PA14_20850	PA3341	slyA	MarR family transcriptional regulator	core	TRs	0.154244	1	-0.525914	0.0464727	0.838108	0.00895198	0.337276	0.208008
PA14_20860	PA3340	-	putative Tfp pilus assembly protein FimV	core	ProtExpo	-0.154062	1	-0.830609	0.0325792	-0.205274	0.769605	-0.00417371	0.99957
PA14_20870	PA3339	-	hypothetical protein	core	CellEnv	0.580705	1	1.14444	1.86148e-05	-0.139659	0.757053	0.304191	0.236828
PA14_20880	PA3338	-	hypothetical protein	core	Hypoth	0.45623	1	0.769781	0.000753972	0.265129	0.419027	0.211831	0.370778
PA14_20890	PA3337	rfaD	ADP-L-glycero-D-mannoheptose 6-epimerase	core	CellEnv	-0.998189	1	-2.06646	9.10617e-07	0.268568	0.670725	-1.58708	5.84912e-05		x
PA14_20900	PA3336	-	putative MFS transporter	core	Membrane	0.104981	1	-0.306084	0.662414	1.55152	0.0633454	2.40273	0.000666065				x
PA14_20920	PA3335	-	hypothetical protein	core	Hypoth	0.274767	1	-0.120537	0.887442	1.96943	0.0383812	2.94215	0.000358522				x
PA14_20940	PA3334	-	putative acyl carrier protein	core	FAPOL	-0.51753	1	-1.00085	0.209796	2.61237	0.00968855	3.05769	0.000430606			x	x
PA14_20950	PA3333	fabH2	3-oxoacyl-(acyl carrier protein) synthase III	core	FAPOL	-0.22669	1	-0.749797	0.413942	3.05752	0.00801622	3.91058	0.00013474			x	x
PA14_20960	PA3332	-	putativ isomerase	core	Putative	-0.413246	1	-0.98872	0.265208	3.609	0.0018607	3.81557	0.000162974			x	x
PA14_20970	PA3331	cyp23	cytochrome P450	core	AdptProt	-0.138596	1	-0.683465	0.4227	2.97363	0.00530769	4.17277	2.34581e-05			x	x
PA14_20980	PA3330	-	putative short chain dehydrogenas	core	Putative	-0.276323	1	-0.701064	0.490846	3.55705	0.00620035	2.77173	0.00741068			x	x
PA14_21000	PA3329	-	hypothetical protein	core	Hypoth	0.259725	1	0.0173828	0.990239	2.92861	0.0138777	4.08491	0.000139755			x	x
PA14_21010	PA3328	-	putative FAD-dependent monooxygenase	core	EnergMb	0.0275649	1	-0.50659	0.602485	2.89678	0.0154149	4.34967	8.139e-05			x	x
PA14_21020	PA3327	-	putative non-ribosomal peptide synthetase	core	Cofactor	-0.0483222	1	-0.715317	0.447273	2.42056	0.0381071	3.80437	0.000217487			x	x
PA14_21030	PA3326	-	ATP-dependent Clp protease proteolytic subunit	core	TranslEtc	-0.285577	1	-1.44781	0.0624042	1.42203	0.160551	0.956216	0.221807
PA14_21040	PA3325	-	hypothetical protein	core	Putative	1.35659	1	1.70568	0.00017553	-0.0829379	0.929186	1.20183	0.00587412
PA14_21050	PA3324	-	short chain dehydrogenase	core	Putative	0.875205	1	1.51569	4.92008e-05	0.00761748	0.993585	1.09073	0.00220964
PA14_21060	PA3323	-	hypothetical protein	core	Hypoth	0.43866	1	0.95582	0.00431459	-0.239699	0.673088	0.328424	0.346218
PA14_21070	PA3322	-	MerR family transcriptional regulator	core	TRs	-0.25564	1	0.16175	0.632795	-0.469736	0.276954	-0.249185	0.460485
PA14_21080	PA3321	toxR	LysR family transcriptional activator	core	TRs	-0.209392	1	-0.0679029	0.883483	-0.971136	0.0540896	-0.140517	0.757918
PA14_21090	PA3320	-	hypothetical protein	core	Hypoth	1.55087	1	1.74054	0.000138112	-0.492521	0.443669	0.686573	0.116994
PA14_21110	PA3319	plcN	non-hemolytic phospholipase C precursor	core	Secreted	1.91956	1	2.78975	1.82986e-06	0.14125	0.891318	2.17436	7.36731e-05		x		x
PA14_21120	PA3318	-	hypothetical protein	core	Hypoth	1.73697	1	2.29913	2.88065e-06	-0.229025	0.774623	1.508	0.000817255		x
PA14_21130	PA3317	-	putative outer membrane lipoprotein	core	Membrane	-0.0429742	1	-0.228335	0.475716	-0.203316	0.700816	-0.0629903	0.86461
PA14_21140	PA3316	-	ABC transporter permease	core	SmallTrans	-0.31674	1	-0.583976	0.107565	-0.711267	0.126417	0.000665623	1
PA14_21150	PA3315	-	ABC transporter permease	core	SmallTrans	-0.228523	1	-0.0233783	0.947366	-0.218828	0.666459	0.0860647	0.804387
PA14_21160	PA3314	-	ABC transporter ATP-binding protein	core	SmallTrans	-0.198519	1	-0.0435807	0.903947	-0.346984	0.446669	0.0772877	0.832054
PA14_21175	PA3313	-	hypothetical protein	core	SmallTrans	-1.48917	1	-1.37963	1.94481e-08	-1.14477	1.70493e-05	-1.60499	3.6253e-10
PA14_21180	PA3312	-	putative 3-hydroxyisobutyrate dehydrogenase	core	FAPOL	-0.522821	1	-0.744553	0.00392506	-0.663904	0.0364341	-0.451585	0.0787646
PA14_21190	PA3311	-	hypothetical protein	core	Hypoth	0.699941	1	0.854538	0.0476518	0.0489821	0.95805	1.10129	0.0102642
PA14_21210	PA3310	-	hypothetical protein	core	Hypoth	0.336514	1	0.660929	0.00537049	0.0795888	0.865345	0.0985296	0.712978
PA14_21220	PA3309	-	hypothetical protein	core	Hypoth	-1.297	1	-2.92531	8.5184e-08	-0.105517	0.910178	-1.80814	0.000161978		x
PA14_21230	PA3308	hepA	ATP-dependent helicase HepA	core	TranscRNA	0.313864	1	0.320398	0.0728361	0.756359	0.000520351	0.235034	0.193546
PA14_21240	PA3307	-	hypothetical protein	core	Hypoth	0.178646	1	-0.832767	0.0507684	0.199758	0.80269	0.710614	0.0953344
PA14_21250	PA3306	alkB	hypothetical protein	core	DNAetc	-0.387664	1	-0.341564	0.146867	-0.219285	0.549954	-0.321021	0.174373
PA14_21260	-	-	hypothetical protein	other	Hypoth	-1.34985	1	-2.7124	4.64909e-06	-1.21961	0.0641792	-1.29524	0.0128086		x
PA14_21280	PA3305	-	hypothetical protein	core	Membrane	0.426633	1	0.813385	0.00126291	-0.151139	0.731538	0.878779	0.000522154
PA14_21290	PA3304	-	hypothetical protein	core	Membrane	0.597103	1	1.06929	0.000129036	0.319046	0.416064	0.713322	0.00773536
PA14_21300	PA3303	-	putative MFS transporte	core	SmallTrans	1.36347	1	1.80992	5.82172e-08	0.889102	0.0117286	1.55096	1.18442e-06
PA14_21310	PA3302	phaJ1	hypothetical protein	core	FAPOL	-0.995011	1	-1.50976	3.00534e-10	-0.225982	0.43488	-1.04728	1.10625e-06
PA14_21320	PA3301	-	hypothetical protein	core	FAPOL	-0.883712	1	-1.30755	2.27016e-09	-0.179009	0.535481	-0.708579	0.000189824
PA14_21340	PA3299	fadD2	long-chain-fatty-acid--CoA ligase	core	FAPOL	-0.429183	1	-0.392143	0.146716	-0.943437	0.00385479	-0.178087	0.540615
PA14_21370	PA3299	fadD1	long-chain-fatty-acid--CoA ligase	core	FAPOL	-0.787871	1	-0.938373	1.00917e-06	-0.359722	0.107428	-0.685683	0.000141374
PA14_21380	PA3298	-	hypothetical protein	core	Hypoth	1.4407	1	2.04432	0.00145441	0.359305	0.747959	1.82133	0.00442792		x
PA14_21400	PA3297	hrpA	putative ATP-dependent helicase	core	DNAetc	-0.235649	1	-0.185307	0.204994	-0.200446	0.318535	-0.365449	0.01027
PA14_21410	PA3296	phoA	alkaline phosphatase	core	CIM	2.34007	0.395671	2.95388	1.06785e-05	0.546599	0.560796	3.02931	8.68446e-06		x		x
PA14_21440	PA3295	-	putative HIT family protein	core	NuclSynth	-1.22793	1	-1.41087	1.15865e-09	-1.13157	4.09991e-06	-1.41471	7.76973e-10
PA14_21450	PA3294	-	hypothetical protein	core	Hypoth	-0.00810788	1	-0.0578363	0.883417	-0.303522	0.579287	0.171198	0.654269
PA14_21460	PA3293	-	hypothetical protein	core	Hypoth	0.376456	1	0.4046	0.348091	0.0532469	0.952642	0.874141	0.0379285
PA14_21470	PA3292	-	hypothetical protein	core	Hypoth	1.76605	1	1.04891	0.0377343	-0.477947	0.545297	0.638273	0.213101
PA14_21480	PA3291	-	hypothetical protein	core	Hypoth	0.542161	1	0.0189259	0.985398	-1.39224	0.137795	-0.770319	0.300243
PA14_21490	PA3290	-	hypothetical protein	core	Hypoth	0.290981	1	0.163737	0.828481	-0.322923	0.792209	0.431407	0.548291
PA14_21510	PA3289	-	hypothetical protein	core	Hypoth	0.265686	1	0.329308	0.391015	0.365659	0.524971	0.437705	0.25183
PA14_21520	PA3288	-	hypothetical protein	core	Cofactor	0.267681	1	0.310053	0.270629	-0.0657639	0.90711	0.342874	0.223481
PA14_21530	PA3287	-	ankyrin domain-containing protein	core	Hypoth	3.06135	0.000662993	3.12545	0.000186069	3.95171	0.000151382	2.69699	0.000873018	x	x	x	x
PA14_21540	PA3286	fabH-	3-oxoacyl-(acyl carrier protein) synthase III	core	FAPOL	0.375013	1	0.00164759	0.998472	0.916278	0.00627579	-0.121097	0.696271
PA14_21550	PA3285	-	RNA polymerase ECF-subfamily sigma-70 factor	core	TRs	0.375125	1	-0.195124	0.593834	0.59677	0.183944	0.250791	0.494321
PA14_21560	-	-	hypothetical protein	other	Hypoth	0.659575	1	-0.00635469	0.99088	0.717541	0.131654	0.856442	0.0199758
PA14_21570	PA3284	-	hypothetical protein	core	Hypoth	-1.54567	1	-3.54756	6.38074e-05	-3.50841	0.000724344	-4.79001	1.21189e-06		x	x	x
PA14_21580	PA3283	-	hypothetical protein	core	Hypoth	-0.385779	1	-0.0348037	0.970102	-1.995	0.0348211	-1.12195	0.139505
PA14_21590	PA3282	-	hypothetical protein	core	Hypoth	-0.486091	1	-0.995524	0.174113	-2.56682	0.00512665	-1.64544	0.0246796			x
PA14_21600	PA3281	-	hypothetical protein	core	Membrane	0.443144	1	0.974367	0.126767	-1.23356	0.133182	0.736834	0.258149
PA14_21610	PA3280	oprO	pyrophosphate-specific outer membrane porin OprO precursor	core	SmallTrans	1.78868	1	2.23939	0.000186705	-0.0515757	0.965737	1.64389	0.00411493		x
PA14_21620	PA3279	oprP	phosphate-specific outer membrane porin OprP precursor	core	SmallTrans	2.29853	0.766985	2.78554	0.000320186	0.153473	0.917784	2.68374	0.000523536		x		x
PA14_21630	PA3278	-	hypothetical protein	core	Hypoth	0.263755	1	0.354086	0.292177	0.157707	0.797352	0.543965	0.0993245
PA14_21640	PA3277	-	short chain dehydrogenase	core	Cofactor	0.90267	1	0.722275	0.0205381	0.0765783	0.903863	1.26876	9.85035e-05
PA14_21650	PA3276	-	hypothetical protein	core	Hypoth	0.707485	1	1.26336	0.000229776	-0.275536	0.609478	0.451777	0.178861
PA14_21660	PA3275	-	hypothetical protein	core	Hypoth	0.847618	1	0.867632	0.0508364	-0.0184749	0.985889	0.902711	0.0427439
PA14_21670	PA3274	-	hypothetical protein	core	Hypoth	0.323058	1	-0.216021	0.81504	0.644592	0.626156	-0.0393889	0.974766
PA14_21680	PA3273	-	hypothetical protein	core	Hypoth	-0.0346107	1	-0.0642395	0.931755	-0.152915	0.905968	-0.387505	0.575484
PA14_21690	PA3272	lhr1	putative ATP-dependent DNA helicase	core	DNAetc	-0.437751	1	-0.765967	0.00736714	-0.610177	0.0925597	-0.464466	0.104669
PA14_21700	PA3271	-	putative two-component sensor	core	TwoComp	-0.783699	1	-0.623347	0.0365346	-0.0815002	0.893024	-1.11335	0.000273716
PA14_21710	PA3270	-	hypothetical protein	core	TranslEtc	-1.07777	1	-1.88602	5.84781e-09	-0.708171	0.0351833	-1.17753	4.1492e-05
PA14_21720	PA3269	-	AraC family transcriptional regulator	core	TRs	-0.119962	1	0.0560365	0.834791	0.077747	0.866445	-0.279457	0.242164
PA14_21730	PA3268	fecA	putative TonB-dependent receptor	core	SmallTrans	0.812323	1	1.35483	0.00257508	0.749108	0.201904	0.959858	0.0287769
PA14_21750	PA3267	-	hypothetical protein	core	FAPOL	0.519482	1	0.493316	0.0489367	-0.0739044	0.882927	0.311801	0.22127
PA14_21760	PA3266	capB	cold acclimation protein B	core	AdptProt	1.52352	1	0.1251	0.824232	2.62662	4.53107e-05	1.46898	0.00311558			x
PA14_21770	PA3265	sugE	DMT family permease	core	SmallTrans	1.75823	1	2.00294	0.000128116	0.624027	0.379591	1.82367	0.000398227		x
PA14_21780	PA3264	-	putative transporter	core	SmallTrans	0.921168	1	1.49877	1.05047e-08	0.699825	0.010446	1.00406	2.40503e-05
PA14_21790	PA3263	rdgC	recombination associated protein	core	DNAetc	-1.0334	1	-0.613429	0.00338444	-1.15848	1.04062e-05	-1.68339	5.23888e-11
PA14_21800	-	-	tRNA-Val	tRNA	ncRNA	0.292185	1	1.1452	0.00462821	1.20754	0.0140664	0.633505	0.114933
PA14_21810	-	-	tRNA-Asp	tRNA	ncRNA	-0.757935	1	0.256319	0.559409	1.30901	0.00975546	-0.570323	0.171509
PA14_21820	PA3262	-	putative peptidyl-prolyl cis-trans isomerase, FkbP-type	core	TranslEtc	-1.12286	1	-1.85892	1.14825e-09	-0.454263	0.168978	-1.1892	1.04253e-05
PA14_21830	-	-	hypothetical protein	other	Hypoth	-0.469904	1	-0.551319	0.193945	-0.714049	0.197987	-0.777799	0.0630041
PA14_21840	PA3261	-	hypothetical protein	core	Membrane	0.6634	1	0.66626	0.0660802	0.720307	0.122395	1.41417	0.000173054
PA14_21850	PA3260	-	putative transcriptional regulator	core	TRs	-0.678673	1	-1.27909	2.34103e-06	-0.296706	0.408004	-0.808157	0.00117794
PA14_21860	PA3259	-	hypothetical protein	core	Hypoth	-0.452824	1	-1.17933	0.000208846	-0.476725	0.251102	-0.122428	0.72548
PA14_21870	PA3258	-	EAL domain/GGDEF domain-containing protein	core	Putative	2.02655	1	2.504	4.45113e-06	1.07179	0.0821791	2.21493	2.9535e-05		x		x
PA14_21880	PA3257	tsp	periplasmic tail-specific protease	core	Hypoth	-0.651518	1	-1.42135	1.57936e-08	0.0225338	0.961455	-0.665919	0.00210238
PA14_21890	PA3256	qor	putative oxidoreductase	core	EnergMb	-0.68646	1	-1.43054	4.13399e-07	-0.578116	0.0680689	-0.616377	0.0133415
PA14_21900	PA3255	-	HAD-superfamily hydrolase	core	Putative	-0.416954	1	-0.510961	0.0144452	-0.50448	0.0527107	-0.599754	0.00393794
PA14_21910	PA3254	-	putative ATP-binding component of ABC transporter	core	SmallTrans	-0.253981	1	-0.487157	0.00339234	-0.396795	0.0551525	-0.540927	0.0011708
PA14_21920	PA3253	-	putative permease of ABC transporter	core	SmallTrans	1.67142	1	2.17458	7.67813e-06	0.690233	0.248079	2.12092	1.3181e-05		x		x
PA14_21930	PA3252	-	putative permease of ABC transporter	core	SmallTrans	1.9394	1	2.53292	6.75015e-06	0.718097	0.302961	2.44178	1.43552e-05		x		x
PA14_21940	PA3251	-	hypothetical protein	core	Hypoth	1.23264	1	1.4585	0.000992243	0.738853	0.198654	1.7333	0.000150251
PA14_21960	PA3250	-	hypothetical protein	core	SmallTrans	0.455276	1	0.694076	0.0575316	0.26473	0.668949	0.819722	0.0236632
PA14_21970	PA3249	-	transcriptional regulator	core	TRs	1.09502	1	1.34839	0.00268335	0.687501	0.252753	1.5413	0.000756151
PA14_21980	PA3248	-	hypothetical protein	core	TranslEtc	-0.738804	1	-0.964019	4.5331e-05	-1.00788	0.000301077	-0.764133	0.000804235
PA14_21990	PA3247	-	putative aminopeptidase 2	core	AAsynth	-0.0789111	1	-0.148779	0.344992	0.71124	0.000159327	-0.0571066	0.742402
PA14_22000	PA3246	rluA	pseudouridine synthase RluA	core	TranscRNA	0.362402	1	0.709271	0.00237267	0.498732	0.0902022	0.511255	0.0256768
PA14_22010	PA3245	minE	cell division topological specificity factor MinE	core	CellDiv	-0.872764	1	-0.941826	6.32715e-06	-0.668771	0.00462006	-1.26347	1.45015e-08
PA14_22020	PA3244	minD	cell division inhibitor MinD	core	CellDiv	-0.931724	1	-1.63236	3.54111e-07	-0.420923	0.278458	-0.915641	0.0013464
PA14_22040	PA3243	minC	septum formation inhibitor	core	CellDiv	-0.76888	1	-1.11405	0.00025908	-0.060294	0.922509	-0.0292437	0.939203
PA14_22050	PA3242	htrB	lipid A biosynthesis lauroyl acyltransferase	core	CellEnv	0.662905	1	0.928103	2.47402e-05	0.658627	0.00944715	0.704235	0.000820369
PA14_22060	PA3241	-	hypothetical protein	core	FAPOL	-0.958628	1	-0.977236	1.58326e-06	-1.36968	2.44747e-08	-0.857112	1.44417e-05
PA14_22075	PA3240	-	putative pirin-related protein	core	Hypoth	0.00191183	1	0.310444	0.431831	0.435201	0.435338	0.183289	0.668183
PA14_22080	-	-	resolvase	RGP33	Hypoth	-0.109044	1	-1.36322	0.525977	-0.38638	0.927019	0.202403	0.938106
PA14_22090	-	-	hypothetical protein	RGP33	Hypoth	1.96649	1	2.31199	0.248062	1.15778	0.733451	3.71389	0.0782113
PA14_22100	-	-	hypothetical protein	RGP33	Hypoth	1.91945	1	1.50119	0.44496	0.755996	0.835521	2.78141	0.16932
PA14_22110	-	-	hypothetical protein	RGP33	Hypoth	2.55574	1	3.24697	0.110073	2.13862	0.469233	4.45423	0.0375284				x
PA14_22120	-	-	hypothetical protein	RGP33	Hypoth	1.75423	1	2.4732	0.219839	1.85741	0.548738	4.12107	0.0555555
PA14_22130	-	-	hypothetical protein	RGP33	Hypoth	3.04352	0.358862	5.17654	0.0139079	3.18167	0.228655	5.75013	0.00756116		x		x
PA14_22140	-	-	hypothetical protein	RGP33	Hypoth	1.34026	1	2.415	0.215258	2.56467	0.356753	2.79448	0.160581
PA14_22160	-	-	hypothetical protein	RGP33	Hypoth	1.90851	1	2.63312	0.131785	3.12923	0.184568	3.15457	0.0790287
PA14_22180	-	-	hypothetical protein	RGP33	Hypoth	1.60178	1	-0.208681	0.915225	2.43937	0.343389	1.01045	0.598679
PA14_22190	-	-	hypothetical protein	RGP33	Hypoth	0.342566	1	0.489178	0.828877	0.568754	0.889528	0.640154	0.778846
PA14_22210	-	-	hypothetical protein	RGP33	Hypoth	0.896438	1	-0.0960835	0.964958	1.4409	0.644016	1.22639	0.540698
PA14_22220	-	-	hypothetical protein	RGP33	Hypoth	1.25011	1	-0.0894707	0.966955	-0.0769121	0.985451	1.17794	0.554998
PA14_22230	-	-	hypothetical protein	RGP33	Hypoth	0.15273	1	-1.63863	0.386261	-0.270882	0.940512	0.269074	0.904528
PA14_22240	-	-	hypothetical protein	RGP33	Hypoth	1.75236	1	2.41744	0.222515	2.05491	0.493909	2.9461	0.147024
PA14_22250	-	-	hypothetical protein	RGP33	Hypoth	1.70162	1	0.459516	0.825599	1.61395	0.593038	1.33132	0.506315
PA14_22260	-	-	hypothetical protein	RGP33	Hypoth	2.02552	1	3.01246	0.124395	1.99115	0.487696	2.61254	0.176477
PA14_22270	-	-	recombinase	RGP33	Hypoth	-0.126275	1	0.628545	0.797195	-0.622855	0.886056	0.259204	0.923644
PA14_22280	-	-	putative pirin-related protein	RGP33	TRs	-0.0968156	1	-0.45487	0.328266	0.686008	0.266366	-0.376672	0.43425
PA14_22290	PA3239	vacJ	hypothetical protein	core	CellEnv	-0.142153	1	-0.445326	0.173217	0.150145	0.805562	-0.0942282	0.800721
PA14_22310	PA3238	-	hypothetical protein	core	Hypoth	-0.0557782	1	0.2895	0.203115	-0.0491339	0.916107	-0.173847	0.470008
PA14_22320	PA3237	-	hypothetical protein	core	Membrane	3.95448	5.26199e-09	4.13308	5.88499e-05	2.73033	0.016269	3.32477	0.000719402	x	x	x	x
PA14_22330	PA3236	-	putative glycine betaine-binding protein precursor	core	SmallTrans	1.02275	1	1.21178	0.000405717	0.342292	0.500767	1.29626	0.000177575
PA14_22340	PA3235	yjcH	hypothetical protein	core	Membrane	-0.115049	1	-0.683882	0.334872	1.22036	0.181766	0.250177	0.748685
PA14_22350	PA3234	actP	acetate permease	core	Membrane	-0.0205588	1	-0.0989502	0.87142	0.974382	0.159436	-0.2025	0.735447
PA14_22370	PA3233	-	hypothetical protein	core	TwoComp	0.213747	1	0.428113	0.294785	0.985163	0.0478832	-0.132254	0.771617
PA14_22380	PA3232	-	DNA polymerase III subunit epsilon	core	DNAetc	0.394991	1	0.892514	0.0154344	1.16224	0.00978023	0.1693	0.681897
PA14_22400	PA3231	-	hypothetical protein	core	Hypoth	0.442496	1	0.158757	0.840525	0.667114	0.537281	0.604672	0.408388
PA14_22410	PA3230	-	hypothetical protein	core	Hypoth	-0.259959	1	-0.403089	0.0652707	-0.0838521	0.843732	0.0579292	0.82201
PA14_22420	PA3229	-	hypothetical protein	core	Hypoth	-1.83025	1	0.113516	0.858702	0.283651	0.780964	-1.99007	0.000575321
PA14_22440	PA3228	bapA	putative ATP-binding/permease fusion ABC transporter	core	SmallTrans	-0.527707	1	-0.202795	0.237248	-0.495653	0.0160724	-0.422081	0.0112901
PA14_22450	PA3227	ppiA	peptidyl-prolyl cis-trans isomerase A	core	TranslEtc	-1.54926	1	-1.7337	1.06974e-10	-1.01667	0.000152625	-1.80311	2.45384e-11
PA14_22460	PA3226	-	alpha/beta family hydrolase	core	Putative	-1.09435	1	-0.984247	1.66211e-06	-0.938064	5.87865e-05	-1.4106	3.85849e-10
PA14_22470	PA3225	-	LysR family transcriptional regulator	core	TRs	-0.699998	1	-0.589414	0.00744999	-0.550699	0.0438137	-0.659273	0.00270862
PA14_22480	PA3224	-	hypothetical protein	core	Hypoth	-0.00890778	1	0.309191	0.387474	-0.671563	0.133124	-0.186662	0.626349
PA14_22490	PA3223	acpD	acyl carrier protein phosphodiesterase	core	FAPOL	1.65038	1	2.29989	1.7553e-05	1.29458	0.033173	1.76449	0.000516483		x
PA14_22500	-	-	protein-disulfide isomerase	RGP32	TranslEtc	1.48145	1	3.07172	0.0731171	1.05459	0.716717	2.61614	0.123948
PA14_22510	-	-	hypothetical protein	RGP32	Hypoth	0.830117	1	1.50028	0.330014	1.05506	0.697481	1.47571	0.350719
PA14_22520	-	-	hypothetical protein	RGP32	Hypoth	1.31646	1	2.34226	0.18802	0.941885	0.765818	1.75674	0.329011
PA14_22530	-	-	putative glutathione S-transferase	RGP32	TranslEtc	1.34388	1	1.98948	0.255511	1.33065	0.647794	1.75692	0.322224
PA14_22540	-	wrbA	putative flavodoxin	RGP32	EnergMb	1.31767	1	2.46287	0.159751	0.272797	0.938422	2.08574	0.236592
PA14_22550	-	-	LysR family transcriptional regulator	RGP32	TRs	-0.0678257	1	-0.00487283	1	-1.05957	0.737912	-0.539637	0.787565
PA14_22560	PA3222	-	putative permease	core	Membrane	-0.0411404	1	-0.677049	0.14495	0.571171	0.387977	0.405463	0.403263
PA14_22570	PA3221	csaA	CsaA protein	core	ChapHsp	-0.723813	1	-1.95364	0.000594023	0.538	0.523109	-0.484672	0.397879
PA14_22580	PA3220	-	AraC family transcriptional regulator	core	TRs	-0.00904428	1	0.212826	0.439378	0.852879	0.00783831	0.287857	0.290384
PA14_22590	PA3219	-	hypothetical protein	core	Hypoth	2.05658	1	3.12986	4.60097e-06	-0.00364787	1	2.21644	0.000439242		x		x
PA14_22600	-	grtA	putative glycosyl transferase	other	CellEnv	2.33273	0.575825	2.86843	0.000606417	0.400501	0.778951	3.05719	0.00036301		x		x
PA14_22620	PA3217	cyaB	hypothetical protein	core	Putative	0.367807	1	0.343919	0.096466	0.44784	0.0860981	0.639983	0.00188878
PA14_22630	PA3216	-	hypothetical protein	core	Membrane	0.390055	1	0.204098	0.566052	0.13863	0.82867	0.839784	0.0112901
PA14_22640	PA3215	-	AraC family transcriptional regulator	core	TRs	0.43836	1	1.05465	4.13435e-07	0.305339	0.222391	0.744683	0.000122768
PA14_22650	PA3214	-	putative ABC-type uncharacterized transport system	core	SmallTrans	-1.23818	1	-1.99588	1.16325e-11	-1.16055	4.82404e-05	-1.0068	3.08361e-05
PA14_22660	PA3213	-	hypothetical protein	core	Membrane	-1.05829	1	-1.34733	2.07726e-08	-1.2638	2.04546e-06	-1.18092	3.34629e-07
PA14_22670	PA3212	yrbF	putative ATP-binding component of ABC transporter	core	SmallTrans	-0.601956	1	-0.610853	0.00101055	-0.862301	0.000150738	-0.577458	0.0016964
PA14_22680	PA3211	yrbE	putative permease of ABC transporter	core	Membrane	-0.759857	1	-0.711959	0.000144051	-0.660239	0.00269901	-0.585928	0.00130048
PA14_22690	PA3210	trkH	potassium uptake protein TrkH	core	Membrane	0.823176	1	1.4117	6.9233e-08	0.409882	0.173215	0.870993	0.000217507
PA14_22700	PA3209	ykgJ	putative ferredoxin	core	SmallTrans	2.09652	1	3.40075	6.45394e-08	0.136601	0.897037	2.02085	0.000208309		x		x
PA14_22710	PA3208	ydjA	hypothetical protein	core	EnergMb	-0.825147	1	-1.5589	8.30283e-06	-0.602171	0.152019	-0.564132	0.0804601
PA14_22720	PA3207	-	hypothetical protein	core	Hypoth	0.0562578	1	-0.313	0.391424	0.485281	0.324966	0.378904	0.298049
PA14_22730	PA3206	-	putative two-component sensor	core	TwoComp	1.00779	1	1.19049	3.23371e-05	1.06106	0.00136637	1.01275	0.000281626
PA14_22740	PA3205	-	hypothetical protein	core	SmallTrans	-0.204074	1	-0.744964	0.101192	0.454123	0.511014	-0.748444	0.0987101
PA14_22760	PA3204	cpxR	putative two-component response regulator	core	TwoComp	-0.0609251	1	-0.276656	0.259561	0.356278	0.278458	0.220858	0.383435
PA14_22770	PA3203	-	hypothetical protein	core	Hypoth	-0.788398	1	-1.6915	1.86511e-08	-0.124787	0.795072	-0.751423	0.00342704
PA14_22780	PA3202	yciI	YciI-like protein	core	Putative	-1.06231	1	-2.11975	3.95007e-11	-0.298052	0.418554	-1.07143	5.51783e-05		x
PA14_22800	PA3201	yciB	intracellular septation protein A	core	CellDiv	-0.597717	1	-1.19735	1.76867e-06	0.246302	0.472478	-0.652709	0.00410398
PA14_22820	PA3200	yciV	PHP domain-containing protein	core	AAsynth	-0.43091	1	-1.15126	5.26386e-06	-0.264101	0.44534	-0.312013	0.189086
PA14_22830	PA3199	yciO	SUA5/yciO/yrdC family:Sua5/YciO/YrdC/YwlC family protein	core	TranslEtc	-0.558461	1	-0.741535	0.0010903	0.179162	0.626126	-0.44057	0.0476825
PA14_22840	PA3198	ypuG	hypothetical protein	core	Hypoth	-0.415433	1	-0.789341	7.33481e-06	-0.543127	0.00658168	-0.616809	0.000250695
PA14_22860	PA3197	-	putative transcriptional regulator	core	TRs	0.211173	1	-0.0345772	0.906975	0.782466	0.0110548	0.633058	0.0113495
PA14_22870	PA3196	-	hypothetical protein	core	Hypoth	0.355348	1	0.651141	0.000845092	0.00683845	0.988217	0.328487	0.0884175
PA14_22880	-	-	putative Fe-S protein	other	Hypoth	-0.254543	1	-1.25997	0.00250914	-0.64896	0.238674	-0.458561	0.278936
PA14_22890	PA3195	gapA	glyceraldehyde-3-phosphate dehydrogenase	core	CCatab	-1.57542	1	-2.65551	1.44365e-05	-0.101153	0.932138	-1.24248	0.023211		x
PA14_22910	PA3194	edd	phosphogluconate dehydratase	core	EnergMb	-1.29141	1	-2.03963	2.90192e-06	-0.755516	0.136271	-1.53079	0.000178192		x
PA14_22930	PA3193	glk	glucokinase	core	CCatab	-1.21778	1	-2.18672	1.39485e-08	-0.926526	0.0197898	-1.2474	0.000199298		x
PA14_22940	PA3192	gltR	two-component response regulator GltR	core	TwoComp	-1.10235	1	-1.41803	1.26715e-05	-1.01848	0.00592419	-1.1769	0.000175098
PA14_22960	PA3191	-	putative two-component sensor	core	TwoComp	-0.843398	1	-1.24541	4.60097e-06	-1.16607	0.000178639	-0.816039	0.00121953
PA14_22980	PA3190	gltB	putative binding protein component of ABC sugar transporter	core	SmallTrans	-1.88115	1	-2.97498	9.18151e-06	-1.70926	0.0199838	-1.57713	0.00790477		x
PA14_22990	PA3189	gltF	putative permease of ABC sugar transporter	core	SmallTrans	-1.41036	1	-1.76147	0.00313481	-1.27018	0.088205	-1.2423	0.0321997
PA14_23000	PA3188	gltG	putative permease of ABC sugar transporter	core	SmallTrans	-1.72266	1	-2.55	9.65503e-05	-1.4194	0.0633966	-1.64425	0.00687463		x
PA14_23010	PA3187	gltK	putative ATP-binding component of ABC transporter	core	SmallTrans	-1.96023	1	-2.85195	1.77507e-05	-1.74166	0.0185964	-1.82201	0.00262854		x
PA14_23030	PA3186	oprB	glucose/carbohydrate outer membrane porin OprB precursor	core	SmallTrans	-2.03506	1	-3.53125	6.58004e-06	-1.72887	0.0411296	-1.90693	0.00520787		x
PA14_23050	PA3185	-	hypothetical protein	core	Putative	-0.761263	1	-1.6657	1.88645e-07	-1.43327	4.82404e-05	-0.968566	0.00067482
PA14_23060	PA3184	hexR	DNA-binding transcriptional regulator HexR	core	TRs	-0.230805	1	0.00406721	0.990239	-0.421023	0.117476	-0.469754	0.0229572
PA14_23070	PA3183	zwf	glucose-6-phosphate 1-dehydrogenase	core	CCatab	-1.41791	1	-2.42178	3.83113e-06	-1.22217	0.0349639	-1.62776	0.00067275		x
PA14_23080	PA3182	pgl	6-phosphogluconolactonase	core	CIM	-1.46162	1	-2.40718	5.52806e-06	-0.797984	0.205348	-1.42635	0.00283948		x
PA14_23090	PA3181	edaA	keto-hydroxyglutarate-aldolase/keto-deoxy- phosphogluconate aldolase	core	CCatab	-1.67802	1	-2.58693	1.15776e-06	-1.01192	0.0868365	-1.91122	0.000103354		x
PA14_23100	PA3180	mutT	hypothetical protein	core	DNAetc	0.0962675	1	-0.206067	0.445391	0.408219	0.239462	-0.0912117	0.757699
PA14_23110	PA3179	yciL	hypothetical protein	core	TranslEtc	0.604742	1	0.672023	0.00334659	1.01725	0.000292548	0.662481	0.00351335
PA14_23120	PA3178	-	hypothetical protein	core	Hypoth	-0.885636	1	-1.34821	0.00240031	-0.56157	0.364731	-0.822228	0.0590367
PA14_23130	PA3177	-	sensory box GGDEF domain-containing protein	core	TwoComp	0.614196	1	0.96574	0.000522791	0.361855	0.34758	0.6302	0.0197602
PA14_23160	PA3176	gltS	glutamate/sodium ion symporter, GltS	core	SmallTrans	1.90878	1	2.61024	2.69596e-06	0.896946	0.162658	2.27725	2.31771e-05		x		x
PA14_23170	PA3175	hutG	formimidoylglutamase	core	AAsynth	1.29584	1	1.91002	4.19001e-05	1.22645	0.0223838	1.29801	0.00306228
PA14_23190	PA3174	-	putative transcriptional regulator	core	TRs	1.07311	1	1.41969	0.000303269	1.38915	0.00270945	0.618062	0.103866
PA14_23200	PA3173	yciK	short chain dehydrogenase	core	Putative	0.022032	1	-0.165181	0.407986	0.696749	0.00269901	-0.164863	0.417644
PA14_23210	PA3172	-	phosphoglycolate phosphatase	core	Putative	-0.292142	1	-0.858208	0.00153906	0.493173	0.158152	-0.151967	0.607707
PA14_23220	PA3171	ubiG	3-demethylubiquinone-9 3-methyltransferase	core	Cofactor	-0.214197	1	-0.320081	0.105963	0.0216136	0.958814	-0.214523	0.292072
PA14_23240	PA3170	-	N-ethylammeline chlorohydrolase	core	Putative	0.0213662	1	-0.352087	0.156529	0.461146	0.149877	0.119178	0.666494
PA14_23250	PA3169	mtnA	methylthioribose-1-phosphate isomerase	core	TranslEtc	-0.25466	1	-0.647129	0.00146766	0.090451	0.814557	-0.510683	0.0103774
PA14_23260	PA3168	gyrA	DNA gyrase subunit A	core	DNAetc	-0.439494	1	-1.3284	6.21418e-08	-0.047418	0.915177	-0.731044	0.000753154
PA14_23270	PA3167	serC	phosphoserine aminotransferase	core	AAsynth	-0.6106	1	-1.26641	1.70686e-07	0.0423408	0.926447	-0.773346	0.000403333
PA14_23280	PA3166	pheA	chorismate mutase	core	AAsynth	-0.424144	1	-0.854346	8.67653e-05	-0.102489	0.792209	-0.581397	0.00524311
PA14_23290	PA3165	hisC2	histidinol-phosphate aminotransferase	core	AAsynth	-0.250892	1	-0.269977	0.335185	-0.333738	0.394255	-0.265408	0.35058
PA14_23310	PA3164	-	bifunctional cyclohexadienyl dehydrogenase/ 3-phosphoshikimate 1-carboxyvinyltransferase	core	Hypoth	-0.320636	1	-0.668409	0.0011315	-0.0220375	0.959377	-0.296265	0.147893
PA14_23320	PA3163	cmk	cytidylate kinase	core	NuclSynth	-0.598767	1	-1.50702	4.51781e-08	-0.486356	0.113286	-0.836531	0.000577792
PA14_23330	PA3162	rpsA	30S ribosomal protein S1	core	TranslEtc	-0.172326	1	-1.25439	0.000639729	0.570691	0.235639	-0.587527	0.102188
PA14_23340	PA3161	ihfB	integration host factor subunit beta	core	DNAetc	-1.01075	1	-1.44629	1.83958e-05	-0.97836	0.0112425	-0.732487	0.0191158
PA14_23350	-	orfA	hypothetical protein	other	CellEnv	-2.26683	1	-1.4942	0.292947	-2.0813	0.269258	-0.167185	0.954023
PA14_23360	PA3160	wzz	O-antigen chain length regulator	core	Hypoth	-1.75846	1	-0.481747	0.81129	-2.18379	0.382716	0	1
PA14_23370	PA3148	orfK	putative UDP-N-acetylglucosamine 2-epimerase	RGP31	CellEnv	-2.19404	1	-0.144583	0.933309	-2.52434	0.17627	-1.17526	0.684582
PA14_23380	PA3159	orfH	UDP-N-acetyl-D-mannosaminuronate dehydrogenase	RGP31	CellEnv	-2.38333	1	-0.137972	0.947366	-2.40514	0.188657	-1.16308	0.657004
PA14_23390	-	orfE	putative polysaccharide biosynthesis protein	RGP31	CellEnv	-2.05046	1	-0.347581	0.874717	-1.99036	0.303761	-0.764344	0.764528
PA14_23400	-	-	hypothetical protein	RGP31	CellEnv	-2.23618	1	-0.391364	0.854643	-2.275	0.266366	-0.907293	0.655047
PA14_23410	-	orfJ	putative glycosyl transferase	RGP31	CellEnv	-2.73169	0.974274	-0.446759	0.838628	-2.08428	0.267048	-1.67896	0.532146
PA14_23420	-	-	putative zinc-binding dehydrogenase	RGP31	CellEnv	-2.63817	1	-1.20717	0.539898	-2.74999	0.164721	-1.41536	0.596874
PA14_23430	-	-	putative heparinase	RGP31	CellEnv	-2.46421	1	-0.940129	0.634937	-2.12196	0.248111	-1.41484	0.608746
PA14_23440	-	orfL	putative group 1 glycosyl transferase	RGP31	CellEnv	-2.77023	0.91591	-0.368407	0.882333	-2.28338	0.212813	-1.09058	0.67402
PA14_23450	PA3146	orfM	putative NAD dependent epimerase/dehydratase	RGP31	CellEnv	-2.36594	1	0.651098	0.761016	-1.86335	0.327545	-0.904806	0.731424
PA14_23460	PA3145	orfN	putative group 4 glycosyl transferase	RGP31	CellEnv	-1.78698	1	0.0234289	0.993593	-1.17296	0.599821	-0.0418906	0.987261
PA14_23470	PA3141	wbpM	nucleotide sugar epimerase/dehydratase WbpM	core	CellEnv	-0.907363	1	-1.3518	2.82442e-07	-0.722737	0.0113796	-0.940523	0.000111071
PA14_23480	PA3140	-	hypothetical protein	core	DNAetc	1.01023	1	1.98225	3.18404e-05	-0.00553601	0.998465	1.05809	0.0163683
PA14_23490	-	-	tRNA-Asn	tRNA	ncRNA	1.78818	1	3.52501	1.14068e-09	0.66819	0.27649	1.85078	0.000102303		x
PA14_23500	PA3139	tyrB	aromatic amino acid aminotransferase	core	AAsynth	0.0951096	1	-0.31432	0.153691	0.531412	0.0504289	0.0165557	0.955848
PA14_23510	PA3138	uvrB	excinuclease ABC subunit B	core	DNAetc	-0.551029	1	-1.07617	3.67575e-09	-0.1909	0.394255	-0.736666	8.72506e-06
PA14_23520	PA3137	-	putative MFS transporter	core	SmallTrans	2.34555	0.284588	3.09692	1.06259e-06	0.438104	0.621843	2.68081	1.09494e-05		x		x
PA14_23530	PA3136	mdr	putative secretion protein	core	SmallTrans	2.24791	0.519577	2.99831	7.96054e-07	0.95311	0.162658	2.34845	3.63181e-05		x		x
PA14_23540	PA3135	act	putative transcriptional regulator	core	TRs	0.309138	1	0.871329	0.00425615	0.904056	0.0146861	0.450889	0.139507
PA14_23560	PA3134	gltX	glutamyl-tRNA synthetase	core	TranslEtc	-0.992805	1	-1.14292	6.16797e-08	-0.541258	0.016881	-1.24554	6.2533e-09
PA14_23570	-	-	tRNA-Ala	tRNA	ncRNA	0.114246	1	0.244778	0.550835	0.151658	0.839637	0.585366	0.131477
PA14_23580	-	-	tRNA-Glu	tRNA	ncRNA	0.528674	1	0.758612	0.0265201	0.121084	0.857638	0.379324	0.279846
PA14_23590	PA3133	-	putative transcriptional regulator	core	TRs	-0.152211	1	0.37541	0.0682831	-0.961389	0.000168784	-0.21708	0.310489
PA14_23610	PA3132	-	putative hydrolase	core	Putative	0.20574	1	0.869959	0.0303081	-0.55479	0.324983	0.160188	0.725785
PA14_23620	PA3131	kdgA	putative aldolase	core	CCatab	-0.60797	1	-0.717852	7.91448e-05	-0.53633	0.0118935	-0.459569	0.00809605
PA14_23630	PA3130	-	hypothetical protein	core	FAPOL	-0.645707	1	-0.604684	0.0212798	-0.330863	0.378486	-0.400509	0.129486
PA14_23640	PA3129	-	hypothetical protein	core	TranslEtc	0.375759	1	1.26267	8.69871e-06	-0.250285	0.546387	0.271607	0.322581
PA14_23650	PA3128	ygfF	short chain dehydrogenase	core	Putative	-0.8917	1	-0.977535	2.17453e-05	-1.01281	0.000177154	-0.929094	5.0402e-05
PA14_23670	PA3127	-	hypothetical protein	core	ABresist	-1.20119	1	-1.54882	6.97545e-08	-0.936948	0.00213582	-0.999054	0.000124511
PA14_23680	PA3126	ibpA	heat-shock protein IbpA	core	ChapHsp	-0.102793	1	-0.585269	0.134621	0.190828	0.790096	-0.449537	0.257887
PA14_23690	PA3125	-	putative secreted protein	core	ProtExpo	0.903962	1	1.39487	0.000108433	0.353099	0.501324	1.7733	2.94737e-06
PA14_23700	PA3124	-	LysR family transcriptional regulator	core	TRs	-0.988219	1	-1.42952	2.74908e-06	-1.34655	0.000106921	-0.938016	0.000851577
PA14_23720	PA3123	-	putative translation initiation inhibitor	core	TranslEtc	-1.0102	1	-1.46729	4.12657e-05	-0.909068	0.0291778	-1.2983	0.000208704
PA14_23730	PA3122	-	LysR family transcriptional regulator	core	TRs	1.2361	1	1.5717	4.43089e-06	0.501346	0.235124	1.12657	0.000441309
PA14_23750	PA3121	leuC	isopropylmalate isomerase large subunit	core	AAsynth	-0.0426888	1	-0.663126	0.000701751	0.104884	0.763526	-0.0484189	0.831151
PA14_23760	PA3120	leuD	isopropylmalate isomerase small subunit	core	AAsynth	0.0358515	1	0.117409	0.628575	0.0656572	0.8854	-0.0418913	0.878854
PA14_23770	PA3119	yafE	putative biotin synthesis protein	core	Cofactor	0.305378	1	-0.172849	0.458816	-0.127083	0.750026	0.00952161	0.9781
PA14_23790	PA3118	leuB	3-isopropylmalate dehydrogenase	core	AAsynth	-0.244557	1	-0.808823	2.17391e-05	-0.0806134	0.814811	-0.710461	0.000137525
PA14_23800	PA3117	asd	aspartate-semialdehyde dehydrogenase	core	AAsynth	-0.254255	1	-0.377361	0.0127578	0.0761574	0.785496	-0.470398	0.00190235
PA14_23810	PA3116	-	aspartate-semialdehyde dehydrogenase	core	AAsynth	0.145622	1	-0.0690922	0.81129	0.123026	0.792418	0.330227	0.196452
PA14_23830	PA3115	fimV	pilus assembly protein	core	MotAtt	-1.10552	1	-1.96842	1.91925e-10	-0.929293	0.00216139	-0.802166	0.00136079
PA14_23840	PA3114	truA	tRNA pseudouridine synthase A	core	TranslEtc	-0.0944446	1	0.0422437	0.867644	-0.237838	0.470248	-0.207243	0.368956
PA14_23850	PA3113	trpF	N-(5'-phosphoribosyl)anthranilate isomerase	core	AAsynth	-0.0525069	1	-0.788848	0.00311483	0.0808987	0.87796	-0.00450888	0.994518
PA14_23860	PA3112	accD	acetyl-CoA carboxylase subunit beta	core	FAPOL	-0.222412	1	-0.88104	7.63603e-05	0.283173	0.349558	-0.570728	0.00718796
PA14_23880	PA3111	folC	folylpolyglutamate synthetase	core	Cofactor	-0.174732	1	-0.86908	0.000485519	0.0158294	0.978753	-0.158858	0.548856
PA14_23890	PA3110	-	hypothetical protein	core	CellDiv	-0.142239	1	-0.347356	0.135432	0.18718	0.619962	-0.135025	0.594921
PA14_23900	PA3109	cvpA	hypothetical protein	core	Membrane	0.59449	1	0.316535	0.128133	0.587825	0.0196505	0.338459	0.102151
PA14_23920	PA3108	purF	amidophosphoribosyltransferase	core	AAsynth	-0.502974	1	-0.900404	2.56203e-05	0.180359	0.578611	-0.80574	0.000125727
PA14_23930	PA3107	metZ	o-succinylhomoserine sulfhydrylase	core	AAsynth	-0.597727	1	-1.28028	2.06907e-07	0.190015	0.588603	-0.712349	0.00120338
PA14_23950	PA3106	-	oxidoreductase	core	Putative	0.0360914	1	0.0737841	0.78481	0.0406272	0.93435	0.188054	0.461066
PA14_23970	PA3105	xcpQ	general secretion pathway protein D	core	ProtExpo	-0.298439	1	-0.588149	0.0120142	0.203111	0.588781	-0.0541743	0.846807
PA14_23980	PA3104	xcpP	secretion protein XcpP	core	ProtExpo	0.728645	1	0.0935321	0.819844	1.60889	0.000330363	1.22706	0.000772159
PA14_23990	PA3103	xcpR	general secretion pathway protein E	core	ProtExpo	-0.809789	1	-1.29365	3.82001e-06	-0.537759	0.101385	-0.558927	0.028132
PA14_24010	PA3102	xcpS	general secretion pathway protein F	core	ProtExpo	-0.438053	1	-0.217295	0.386261	-0.556731	0.0670852	-0.140125	0.599247
PA14_24020	PA3101	xcpT	general secretion pathway protein G	core	ProtExpo	-1.45045	1	-1.88948	6.84155e-10	-1.13548	0.000254916	-1.12269	2.48801e-05
PA14_24040	PA3100	xcpU	general secretion pathway outer membrane protein H precursor	core	ProtExpo	-1.31969	1	-2.6918	7.84272e-10	-0.980081	0.0226786	-1.09646	0.00188168		x
PA14_24050	PA3099	xcpV	general secretion pathway protein I	core	ProtExpo	-0.533538	1	-1.0752	4.96681e-05	-0.24551	0.535528	-0.287622	0.27274
PA14_24060	PA3098	xcpW	general secretion pathway protein J	core	ProtExpo	-0.921525	1	-1.75544	7.60656e-08	-0.872763	0.0117607	-0.686604	0.0147056
PA14_24070	PA3097	xcpX	general secretion pathway protein K	core	ProtExpo	-0.512584	1	-0.886684	0.000646518	-0.961604	0.00194015	-0.607193	0.0162297
PA14_24080	PA3096	xcpY	general secretion pathway protein L	core	ProtExpo	-0.868313	1	-1.35154	4.42228e-06	-1.1714	0.000453228	-0.714101	0.00791068
PA14_24100	PA3095	xcpZ	general secretion pathway protein M	core	ProtExpo	-0.646726	1	-0.854624	0.0195718	-1.15229	0.0102879	-0.294912	0.452143
PA14_24110	-	-	tRNA-Val	tRNA	ncRNA	0.270834	1	1.01628	0.0118185	1.19929	0.0150813	0.617247	0.125865
PA14_24120	-	-	tRNA-Asp	tRNA	ncRNA	-0.550776	1	0.0928753	0.826194	0.936596	0.0411784	-0.285534	0.470008
PA14_24130	-	-	tRNA-Asp	tRNA	ncRNA	-1.02494	1	0.0569148	0.918396	0.615385	0.360007	-0.745251	0.116856
PA14_24140	PA3094	-	AraC family transcriptional regulator	core	TRs	-0.139908	1	-0.0434846	0.821358	-0.167477	0.517665	0.0631593	0.741143
PA14_24150	PA3093	-	hypothetical protein	core	Hypoth	-0.191047	1	-0.192623	0.416754	0.387148	0.199271	0.117269	0.645111
PA14_24170	PA3092	fadH1	2,4-dienoyl-CoA reductase FadH1	core	FAPOL	-0.30261	1	0.0853331	0.718562	-0.725464	0.00530156	-0.499566	0.0182418
PA14_24180	PA3091	-	hypothetical protein	core	Hypoth	-0.957956	1	-1.58179	3.26933e-06	-0.903185	0.0173428	-0.178306	0.601714
PA14_24190	-	-	putative 1-aminocyclopropane-1-carboxylate deaminase	other	AAsynth	0.133558	1	0.237202	0.51032	-0.639959	0.154695	0.455249	0.191336
PA14_24210	PA3089	-	hypothetical protein	core	Hypoth	-0.12267	1	0.0108019	0.983339	-0.291714	0.630042	0.345167	0.373758
PA14_24220	PA3088	ppnK	inorganic polyphosphate/ATP-NAD kinase	core	Hypoth	-0.771163	1	-0.868489	9.35588e-09	-0.733507	8.16619e-06	-0.945428	8.29385e-10
PA14_24230	PA3087	-	hypothetical protein	core	Hypoth	-0.684469	1	-1.00643	1.1732e-07	-0.42189	0.0434961	-0.647564	0.000188259
PA14_24240	PA3086	-	hypothetical protein	core	Hypoth	-0.868057	1	-2.01861	2.20293e-07	-0.896087	0.0329462	-0.237097	0.518772		x
PA14_24245	PA3085	-	hypothetical protein	core	Hypoth	-0.658204	1	-1.12238	4.40704e-05	-0.0891397	0.864306	-0.660616	0.0106939
PA14_24260	PA3084	-	hypothetical protein	core	Hypoth	-0.483744	1	-0.904463	0.00010089	-0.158274	0.679615	-0.560749	0.0114118
PA14_24270	PA3083	pepN	aminopeptidase N	core	TranslEtc	-0.830327	1	-1.60561	2.62554e-11	-0.199528	0.494964	-1.13019	1.54847e-07
PA14_24290	PA3082	gbt	glycine betaine transmethylase	core	AAsynth	-0.447542	1	-0.0657966	0.861262	-1.02751	0.0102305	-0.600711	0.0658891
PA14_24300	PA3081	-	hypothetical protein	core	Hypoth	-0.740144	1	-0.58855	0.0269364	-1.13994	0.000500731	-0.764821	0.00392509
PA14_24310	PA3080	-	BNR/Asp-box repeat-containing protein	core	Hypoth	0.473698	1	0.00982364	0.98511	0.591768	0.218845	0.18889	0.637808
PA14_24330	PA3079	-	hypothetical protein	core	MotAtt	0.231277	1	0.35426	0.38657	-0.891828	0.0739452	0.0212661	0.971452
PA14_24340	PA3078	-	putative two-component sensor	core	TwoComp	0.11346	1	0.538014	0.0200624	-0.244239	0.485908	-0.196275	0.424511
PA14_24350	PA3077	-	putative two-component response regulator	core	TwoComp	-0.064044	1	-0.24494	0.362508	-0.0446618	0.93435	0.104379	0.724121
PA14_24360	-	-	hypothetical protein	other	Hypoth	0.0303804	1	1.72903	0.378307	-1.06843	0.748656	0.867355	0.674493
PA14_24370	PA3076	-	hypothetical protein	core	Hypoth	-0.323575	1	-0.306311	0.125359	-0.270522	0.331683	-0.0233887	0.925762
PA14_24380	PA3075	-	hypothetical protein	core	Hypoth	-0.264483	1	-0.254658	0.293975	-0.393035	0.212536	-0.10946	0.681478
PA14_24390	PA3074	-	TPR domain-containing protein	core	Putative	-0.233467	1	-0.393876	0.115449	-0.318669	0.368508	0.0513202	0.864003
PA14_24400	PA3073	-	von Willebrand factor type A domain-containing protein	core	ProtExpo	0.0895742	1	0.0624894	0.854643	-0.118637	0.838256	0.306408	0.321725
PA14_24410	PA3072	-	hypothetical protein	core	Hypoth	0.0830817	1	-0.272922	0.517983	-0.0842707	0.919546	0.29912	0.48805
PA14_24420	PA3071	-	hypothetical protein	core	Hypoth	-0.314687	1	-0.505585	0.0116323	-0.336305	0.206175	-0.0412186	0.86461
PA14_24430	PA3070	moxR	hypothetical protein	core	Putative	-0.128582	1	-0.0466749	0.769435	0.106301	0.653601	-0.0570676	0.72137
PA14_24440	PA3069	-	putative lipoprotein	core	FAPOL	0.29325	1	0.913336	0.00127681	-0.13772	0.790742	0.313326	0.27815
PA14_24445	PA3068	gdhB	NAD-dependent glutamate dehydrogenase	core	AAsynth	-1.72469	1	-2.41706	2.48872e-11	-1.32978	0.000151382	-1.94341	4.93159e-09		x
PA14_24480	PA3064	pelA	hypothetical protein	core	Hypoth	1.40261	1	2.29219	2.26465e-05	0.419342	0.601075	0.665888	0.185022		x
PA14_24490	PA3063	pelB	hypothetical protein	core	Hypoth	1.32434	1	1.8701	0.000316438	0.358426	0.67003	0.495057	0.337849
PA14_24500	PA3062	pelC	putative lipoprotein	core	Hypoth	0.851532	1	0.805793	0.224937	0.817672	0.390005	-0.410822	0.566092
PA14_24510	PA3061	pelD	hypothetical protein	core	Hypoth	1.61944	1	2.28469	0.000181702	0.624169	0.468467	0.768587	0.187243		x
PA14_24530	PA3060	pelE	hypothetical protein	core	Hypoth	1.49807	1	2.09882	9.51943e-05	0.479787	0.546651	1.12324	0.0256768		x
PA14_24550	PA3059	pelF	hypothetical protein	core	Hypoth	1.95351	1	2.72213	1.1439e-05	0.541685	0.529928	1.3796	0.0128464		x
PA14_24560	PA3058	pelG	hypothetical protein	core	Hypoth	2.29746	0.535175	2.89089	9.98507e-06	0.376893	0.709034	1.79502	0.00249144		x
PA14_24570	PA3057	-	hypothetical protein	core	Hypoth	0.5227	1	1.25149	1.9193e-05	-0.599592	0.0868365	0.357186	0.202226
[truncated: 4,030 more rows]
