# Supplementary material for: Parallel evolutionary paths to produce more than one Pseudomonas aeruginosa biofilm phenotype
Source: NPJ Biofilms Microbiomes. 2020 Jan 10;6:2. doi: 10.1038/s41522-019-0113-6 (PMC6954232; doi:10.1038/s41522-019-0113-6)
Supplement: Supplementary file 3 — Supplementary Data 2 [file 41522_2019_113_MOESM3_ESM.xlsx]

## Sheet: Suppl. Data 2 - cluster-wise
Supplementary Data 2 - Cluster-wise analysis of differential gene expression. List of all genes. Significant changes (FDR ≤ 0.05) are depicted in black; log2-fold changes above ore below the threshold (log2FC ≥ 1.5 or log2FC ≤ -1.5) are displayed in bold. The PseudoCAP functional classes are abbreviated as follows: AAsynth - amino acid biosynthesis and metabolism; ABresist - antibiotic resistance…
						BF						PL						significant differential expression?
						cl. A vs cl. B		cl. A vs cl. C		cl. B vs cl. C		cl. A vs cl. B		cl. A vs cl. C		cl. B vs cl. C		BF			PL
PA14 Locus Tag	PAO1 Locus Tag	PA14 Gene name	Product	Type	PseudoCAP	log2FC	FDR	log2FC	FDR	log2FC	FDR	log2FC	FDR	log2FC	FDR	log2FC	FDR	A vs B	A vs C	B vs C	A vs B	A vs C	B vs C
PA0263.1	-	tRNA-Arg	tRNA-Arg	tRNA	ncRNA	0.665212	0.517462	1.00332	0.351874	0.338111	0.81128	-1.2624	0.628587	0.0998507	0.982941	1.36225	0.398751
PA0296-PA0297	-	P1		sRNA	ncRNA	-0.4255	0.130411	0.0483125	0.896414	0.473813	0.164916	-0.0644352	0.950632	0.116449	0.893697	0.180885	0.733537
PA0826.2	-	ssrA	tmRNA	sRNA	ncRNA	-0.981177	0.0355566	-1.13301	0.0352221	-0.151837	0.824853	-0.0410146	0.983017	0.00840762	1	0.0494222	0.967515
PA0836.1	-	P5		sRNA	ncRNA	1.3868	0.0167316	0.622031	0.320528	-0.76477	0.279848	-0.715726	0.641652	0.217485	0.908215	0.933211	0.309059
PA0887.1	-	P7		sRNA	ncRNA	-0.225714	0.437757	-0.0748966	0.828478	0.150818	0.692206	-0.104522	0.907489	-0.134647	0.878264	-0.0301255	0.967347
PA0976.1	-	tRNA-Lys		tRNA	ncRNA	1.36366	0.125514	0.908183	0.346069	-0.455477	0.70619	-1.1062	0.641652	0.135791	0.970811	1.24199	0.391052
PA1030.1	-	P8		sRNA	ncRNA	1.49651	0.000552548	0.847538	0.0639162	-0.648968	0.198896	-0.340769	0.777224	-0.259017	0.82799	0.0817529	0.935119
PA1052-PA1053	-	sRNA622		sRNA	ncRNA	-1.13456	0.0126732	-0.621786	0.212931	0.512777	0.361448	-0.393273	0.768188	-0.411306	0.714526	-0.0180332	0.993756
PA1324.1	-	P9		sRNA	ncRNA	-0.290536	0.569138	0.0680636	0.91523	0.3586	0.566473	-0.0634907	0.975146	-0.173127	0.913614	-0.109636	0.92365
PA14_00010	PA0001	dnaA	chromosomal replication initiation protein	core	DNAetc	-0.976319	8.40743e-06	-0.455102	0.0436583	0.521217	0.0322606	-0.0731303	0.908846	-0.0332396	0.967355	0.0398907	0.934785
PA14_00020	PA0002	dnaN	DNA polymerase III subunit beta	core	DNAetc	-0.686611	0.000359742	-0.284132	0.161411	0.402479	0.0762726	0.0172151	0.981932	-0.249124	0.554197	-0.266339	0.376563
PA14_00030	PA0003	recF	recombination protein F	core	DNAetc	-1.16349	7.14848e-06	-0.65498	0.0158214	0.508505	0.0762726	-0.400461	0.40775	-0.242297	0.677154	0.158165	0.717939
PA14_00050	PA0004	gyrB	DNA gyrase subunit B	core	DNAetc	-0.873099	3.99977e-05	-0.356821	0.103246	0.516278	0.0334819	0.0837958	0.895429	-0.145385	0.788437	-0.229181	0.489916
PA14_00060	PA0005	-	putative acyltransferase	core	FAPOL	-0.609065	0.000884401	-0.176117	0.37769	0.432948	0.0473475	-0.305589	0.40775	0.0132449	0.988322	0.318834	0.259088
PA14_00070	PA0006	-	conserved hypothetical protein	core	SmallTrans	-0.411506	0.022699	-0.0517904	0.818095	0.359715	0.104048	-0.192248	0.696336	0.0461788	0.949361	0.238427	0.425051
PA14_00080	PA0007	-	hypothetical protein	core	Hypoth	0.781099	0.0405253	0.133121	0.774178	-0.647977	0.165568	0.402155	0.698985	1.04925	0.0518238	0.647095	0.288657
PA14_00090	PA0008	glyS	glycyl-tRNA synthetase subunit beta	core	TranslEtc	-0.5542	0.00174661	0.00426263	0.988917	0.558462	0.00908273	-0.085563	0.874676	-0.197774	0.635797	-0.112211	0.733784
PA14_00100	PA0009	glyQ	glycyl-tRNA synthetase subunit alpha	core	TranslEtc	-1.16581	1.99462e-06	-0.299053	0.204235	0.866756	0.00177067	-0.0546208	0.940792	-0.410778	0.297156	-0.356157	0.299101
PA14_00110	PA0010	tag	DNA-3-methyladenine glycosidase I	core	DNAetc	-0.224991	0.268836	-0.174136	0.440068	0.0508544	0.865424	-0.219231	0.691457	-0.320132	0.454497	-0.100901	0.804936
PA14_00120	PA0011	-	lipid A biosynthesis lauroyl acyltransferase	core	CellEnv	-0.0539542	0.764229	-0.0536541	0.789921	0.000300134	1	-0.265989	0.451781	-0.166296	0.683528	0.0996933	0.752879
PA14_00130	PA0012	-	hypothetical protein	core	Hypoth	-1.10581	0.000783549	-0.916887	0.0140912	0.188926	0.660161	-0.34103	0.694767	-0.697468	0.184205	-0.356437	0.507283
PA14_00140	PA0013	-	hypothetical protein	core	Membrane	1.51275	0.000461148	0.878651	0.0547963	-0.634096	0.205201	-0.559718	0.577272	0.0465995	0.980047	0.606318	0.357556	x
PA14_00150	PA0014	-	hypothetical protein	core	Hypoth	1.4402	0.00579251	0.781364	0.15605	-0.658838	0.298525	-0.704777	0.571268	-0.245667	0.877671	0.459109	0.610871
PA14_00160	PA0015	-	TPR repeat-containing protein	core	Hypoth	-0.623522	0.0293134	-1.2029	0.00179153	-0.579379	0.102335	-0.178459	0.833928	0.103279	0.913614	0.281737	0.57026
PA14_00170	PA0016	trkA	potassium transporter peripheral membrane component	core	SmallTrans	-0.545667	0.00861595	-0.232477	0.313572	0.31319	0.215263	-0.0356121	0.965619	-0.254151	0.606083	-0.218539	0.534773
PA14_00180	PA0017	sun	putative tRNA and rRNA cytosine-C5-methylases	core	TranscRNA	0.351116	0.0990644	0.466304	0.051042	0.115188	0.692002	0.231283	0.694476	0.122222	0.846222	-0.10906	0.802479
PA14_00190	PA0018	fmt	methionyl-tRNA formyltransferase	core	TranslEtc	-0.207388	0.313519	0.0478135	0.851196	0.255201	0.30192	-0.0682439	0.915942	-0.178484	0.726158	-0.11024	0.784441
PA14_00200	PA0019	def	peptide deformylase	core	TranslEtc	-0.83757	0.000317014	-0.524934	0.0388295	0.312637	0.251901	-0.0194712	0.983017	-0.324007	0.507783	-0.304535	0.407119
PA14_00210	PA0020	-	lysin domain-containing protein	core	Putative	-0.147217	0.619759	-0.929164	0.00539422	-0.781946	0.0222736	0.305785	0.686069	-0.00788535	0.997185	-0.31367	0.496124
PA14_00230	PA0021	smf	putative Rossmann fold nucleotide-binding protein	core	DNAetc	2.04153	0.00373839	1.04411	0.15168	-0.997422	0.231926	-0.662727	0.718868	0.922089	0.553506	1.58482	0.151796	x
PA14_00240	PA0022	-	hypothetical protein	core	TranslEtc	-0.0617584	0.744864	-0.131833	0.509406	-0.0700745	0.779593	-0.371504	0.229688	-0.297084	0.40902	0.0744198	0.837153
PA14_00250	PA0023	qor	quinone oxidoreductase	core	EnergMb	-0.866114	0.000482231	-0.534354	0.0489529	0.33176	0.257039	0.0470747	0.959324	-0.181885	0.776595	-0.22896	0.585913
PA14_00280	PA0024	hemF	coproporphyrinogen III oxidase	core	Cofactor	-0.0403585	0.926904	0.229039	0.602873	0.269398	0.585362	0.252383	0.819121	0.0858141	0.956077	-0.166569	0.830941
PA14_00290	PA0025	aroE	shikimate 5-dehydrogenase	core	AAsynth	-0.00942151	0.980581	-0.0337044	0.935414	-0.0242828	0.959226	0.204582	0.821232	0.0166784	0.992926	-0.187903	0.755473
PA14_00300	PA0026	plcB	phospholipase C, PlcB	core	Hypoth	1.06276	0.0141326	0.649966	0.16334	-0.412797	0.447996	0.779247	0.364294	1.16849	0.0545116	0.389241	0.604973
PA14_00310	PA0027	-	putative peptidyl-prolyl isomerase	core	TranslEtc	1.83545	0.000179095	0.984532	0.0512844	-0.85092	0.129684	0.961186	0.23167	1.44779	0.0164958	0.4866	0.52033	x
PA14_00320	PA0028	-	hypothetical protein	core	Hypoth	1.91989	0.000310457	1.16004	0.0369393	-0.759853	0.215002	0.86084	0.39382	1.2926	0.0683766	0.431756	0.617185	x
PA14_00340	PA0029	-	putative sulfate transporter	core	SmallTrans	1.99647	0.00156685	0.949697	0.141146	-1.04677	0.158023	-0.586215	0.720701	0.646833	0.666803	1.23305	0.208109	x
PA14_00360	PA0030	-	hypothetical protein	core	SmallTrans	2.26361	4.4605e-06	1.196	0.0144202	-1.06761	0.0433658	-0.512481	0.647198	0.667586	0.469032	1.18007	0.0676621	x
PA14_00380	PA0031	betC	choline sulfatase	core	AdptProt	2.3201	1.37083e-05	1.20995	0.0225057	-1.11014	0.0555757	-0.136411	0.928423	0.685119	0.505259	0.82153	0.266738	x
PA14_00400	PA0032	-	LysR family transcriptional regulator	core	TRs	0.341481	0.124413	0.268304	0.268825	-0.0731771	0.821206	-0.0953982	0.89286	-0.165234	0.782733	-0.069836	0.887596
PA14_00410	-	-	putative dioxygenase	other	Cofactor	0.94656	0.00398698	0.690121	0.0564964	-0.256439	0.545191	-0.123059	0.906466	0.142811	0.889993	0.265871	0.650091
PA14_00420	PA0033	-	histidine phosphotransfer domain-containing protein	core	TwoComp	1.3255	0.00322816	0.624834	0.188618	-0.700669	0.195012	-0.380283	0.768188	0.184015	0.893176	0.564299	0.434647
PA14_00430	PA0034	bvga	putative two-component response regulator	core	TwoComp	2.24244	3.05498e-06	1.09564	0.0191815	-1.1468	0.0251126	-0.415695	0.710609	0.27464	0.811817	0.690335	0.289513	x
PA14_00440	PA0035	trpA	tryptophan synthase subunit alpha	core	AAsynth	0.342454	0.125651	0.16702	0.512142	-0.175434	0.547099	0.0368655	0.966436	-0.0656402	0.93205	-0.102506	0.82547
PA14_00450	PA0036	trpB	tryptophan synthase subunit beta	core	AAsynth	0.216755	0.237018	0.0593339	0.787313	-0.157421	0.495868	0.0876303	0.878562	-0.119731	0.81263	-0.207361	0.491697
PA14_00460	PA0037	trpI	transcriptional regulator TrpI	core	TRs	0.314824	0.214575	-0.0321695	0.924669	-0.346994	0.260324	-0.12906	0.867119	-0.0594756	0.955125	0.0695845	0.904093
PA14_00470	PA0038	-	hypothetical protein	core	Hypoth	-1.65884	0.000983682	-1.69697	0.00481577	-0.0381312	0.959226	-0.0613493	0.975283	-0.315475	0.81733	-0.254126	0.79827	x	x
PA14_00480	PA0039	-	hypothetical protein	core	Hypoth	-1.8209	0.000120805	-1.55292	0.00449456	0.267978	0.651178	-0.343954	0.786221	-0.667673	0.487519	-0.323719	0.69141	x	x
PA14_00490	PA0040	-	putative hemolysin activation/secretion protein	core	ProtExpo	0.790724	0.13087	-0.313065	0.606048	-1.10379	0.0883786	0.337712	0.822424	0.24572	0.878264	-0.0919921	0.9422
PA14_00510	PA0041	-	putative hemagglutinin	core	Membrane	1.36483	0.00365937	0.666042	0.180604	-0.698791	0.213788	0.343633	0.797357	0.474305	0.671283	0.130672	0.901852
PA14_00520	-	-	hypothetical protein	RGP46	Hypoth	2.39075	5.7559e-05	1.40638	0.0205304	-0.984378	0.134633	0.31177	0.84791	0.159827	0.931472	-0.151942	0.902804	x
PA14_00530	PA0042	-	hypothetical protein	core	Hypoth	1.74614	1.01069e-06	1.15182	0.00275414	-0.594323	0.109083	-0.135828	0.889529	-0.0830922	0.937124	0.0527358	0.94273	x
PA14_00550	PA0043	-	hypothetical protein	core	Membrane	1.74528	2.74468e-06	0.810573	0.025154	-0.934706	0.0194024	-0.158415	0.873691	0.37599	0.62075	0.534406	0.295079	x
PA14_00560	PA0044	exoT	exoenzyme T	core	Secreted	1.01658	0.182473	-2.02551	0.0221888	-3.04209	0.00282819	0.794654	0.696568	-1.65683	0.187121	-2.45148	0.0332196		x	x			x
PA14_00570	PA0045	-	putative lipoprotein	core	CellEnv	0.51118	0.364357	-0.242372	0.709961	-0.753552	0.263269	0.73011	0.594775	0.0719603	0.974838	-0.65815	0.472135
PA14_00580	PA0046	-	putative lipoprotein	core	FAPOL	0.513816	0.397994	0.089644	0.905951	-0.424172	0.58231	0.542436	0.745628	-0.296999	0.868299	-0.839436	0.377719
PA14_00590	PA0047	-	putative lipoprotein	core	FAPOL	1.33949	0.00423832	0.384404	0.454817	-0.95509	0.0937152	0.644975	0.556666	0.376539	0.746599	-0.268436	0.764251
PA14_00600	PA0048	-	putative transcriptional regulator	core	TRs	1.42058	0.00727375	0.22835	0.710577	-1.19223	0.0654729	0.566912	0.693257	-0.104888	0.961976	-0.6718	0.434647
PA14_00620	PA0049	-	hypothetical protein	core	Hypoth	-0.308306	0.71914	-1.05441	0.226611	-0.746102	0.460184	1.18214	0.527314	0.105483	0.974494	-1.07666	0.411856
PA14_00630	PA0050	-	hypothetical protein	core	Hypoth	-0.355463	0.518626	-0.208781	0.740029	0.146683	0.850032	1.28666	0.13844	1.12558	0.189871	-0.161079	0.890311
PA14_00640	PA0051	phzH	potential phenazine-modifying enzyme	core	Putative	1.027	0.114427	0.882757	0.209592	-0.144246	0.882961	0.147487	0.950959	1.16488	0.371399	1.01739	0.327813
PA14_00650	PA0052	-	hypothetical protein	core	Hypoth	0.209095	0.779504	0.38218	0.633151	0.173085	0.865247	0.890677	0.617584	2.73558	0.00396229	1.84491	0.0891399					x
PA14_00660	PA0054	-	RNA 2'-phosphotransferase-like protein	core	Putative	1.1234	0.000530013	0.717437	0.0397253	-0.405962	0.288946	0.45222	0.535522	0.653389	0.210974	0.201169	0.730989
PA14_00670	PA0055	-	hypothetical protein	core	Hypoth	-0.210756	0.493204	-0.0206384	0.959709	0.190118	0.625671	0.324278	0.686069	0.0211433	0.989071	-0.303135	0.543347
PA14_00680	PA0056	-	LysR family transcriptional regulator	core	TRs	1.77423	0.000171007	0.883374	0.0684307	-0.890852	0.100382	-0.571749	0.610193	0.566515	0.579525	1.13826	0.0967357	x
PA14_00690	PA0057	-	hypothetical protein	core	Putative	0.25535	0.573992	0.538717	0.245597	0.283367	0.616586	-0.323072	0.7966	0.483708	0.641403	0.80678	0.237242
PA14_00700	PA0058	-	hypothetical protein	core	Cofactor	0.598438	0.231213	0.611538	0.254362	0.0131002	0.98564	-0.39426	0.785216	0.229999	0.887579	0.624259	0.45327
PA14_00710	PA0059	osmC	osmotically inducible protein OsmC	core	AdptProt	-2.02036	0.0124513	-2.12993	0.0237139	-0.109572	0.926051	-0.200597	0.940792	-0.867184	0.65422	-0.666587	0.641845	x	x
PA14_00720	PA0060	-	hypothetical protein	core	Hypoth	-0.797117	0.0410357	-0.836349	0.0594924	-0.0392318	0.948476	-0.174753	0.890192	-0.337569	0.739679	-0.162816	0.842984
PA14_00730	PA0061	-	hypothetical protein	core	Hypoth	0.37468	0.231663	0.336894	0.322771	-0.0377862	0.934713	-0.0844316	0.933669	0.0190749	0.991728	0.103507	0.880124
PA14_00740	PA0062	-	putative lipoprotein	core	FAPOL	-0.193547	0.662284	0.428033	0.346412	0.621579	0.211282	-0.217132	0.864358	-0.264009	0.81964	-0.0468768	0.964751
PA14_00750	PA0063	-	hypothetical protein	core	Putative	-0.504606	0.0703158	-0.379382	0.21667	0.125225	0.751786	-0.148157	0.864358	0.17808	0.822495	0.326238	0.484395
PA14_00760	PA0064	-	hypothetical protein	core	Hypoth	1.1086	2.97812e-06	0.131306	0.588537	-0.977296	0.000708702	0.193659	0.745975	0.206096	0.685317	0.0124372	0.985748
PA14_00770	PA0065	-	hypothetical protein	core	Putative	0.622543	0.00204547	0.388143	0.0776223	-0.2344	0.339414	-0.00131433	0.998599	-0.0159688	0.98607	-0.0146544	0.9797
PA14_00780	PA0066	-	hypothetical protein	core	SmallTrans	0.662373	0.00214533	0.509573	0.0334172	-0.1528	0.584227	-0.00358147	0.995481	0.0806251	0.905332	0.0842066	0.850995
PA14_00790	PA0067	prlC	oligopeptidase A	core	TranslEtc	-0.991601	0.000197188	-0.308523	0.269712	0.683078	0.0276789	0.0642397	0.941101	-0.0409968	0.96762	-0.105236	0.843345
PA14_00800	PA0068	-	hypothetical protein	core	NuclSynth	-0.776066	0.0127512	-0.548793	0.111286	0.227272	0.578966	-0.126084	0.901914	-0.454997	0.507518	-0.328914	0.534606
PA14_00810	PA0069	-	putative DNA repair photolyase	core	DNAetc	1.61869	0.000240613	0.881758	0.0554777	-0.736937	0.145762	-0.366867	0.760285	-0.0442317	0.980233	0.322635	0.66851	x
PA14_00820	PA0070	-	hypothetical protein	core	Hypoth	-0.485443	0.441493	-0.615683	0.363295	-0.13024	0.886565	1.39553	0.181758	0.662165	0.649014	-0.733369	0.473123
PA14_00830	PA0071	-	hypothetical protein	core	Hypoth	-0.302086	0.507844	-0.568813	0.230907	-0.266727	0.648726	0.583248	0.591828	-0.0774206	0.966388	-0.660668	0.342971
PA14_00850	PA0072	-	hypothetical protein	core	SmallTrans	0.394626	0.396713	0.114866	0.837553	-0.279759	0.644967	0.88695	0.294641	0.678293	0.482093	-0.208658	0.822656
PA14_00860	PA0073	-	putative ATP-binding component of ABC transporter	core	SmallTrans	0.355196	0.502284	0.105358	0.869787	-0.249838	0.721965	1.23498	0.138075	0.759605	0.481329	-0.475372	0.592466
PA14_00875	PA0074	ppkA	serine/threonine protein kinase PpkA	core	TranslEtc	0.824885	0.0648455	0.419906	0.396736	-0.404979	0.476357	0.92989	0.253165	0.376072	0.744401	-0.553818	0.455045
PA14_00890	PA0075	-	putative phosphoprotein phosphatase	core	Putative	1.33154	0.00378358	0.588885	0.226611	-0.742651	0.178644	1.03027	0.175589	0.260842	0.842307	-0.769428	0.288657
PA14_00900	PA0076	-	hypothetical protein	core	Hypoth	1.03445	0.0340121	0.480693	0.370782	-0.553755	0.361448	1.01009	0.253768	0.609338	0.588178	-0.400751	0.647772
PA14_00910	PA0077	-	hypothetical protein	core	Hypoth	1.00394	0.0343287	0.386527	0.468501	-0.617418	0.289702	1.25062	0.0936769	0.480441	0.678307	-0.770176	0.309139
PA14_00925	PA0078	-	hypothetical protein	core	Hypoth	0.855852	0.0716482	0.0683098	0.912948	-0.787542	0.177306	1.25308	0.0936769	0.826024	0.381496	-0.427051	0.611394
PA14_00940	PA0079	-	hypothetical protein	core	Hypoth	0.140113	0.807048	-0.125509	0.847555	-0.265622	0.710981	1.20373	0.17287	0.562071	0.65422	-0.641658	0.458004
PA14_00960	PA0080	-	putative lipoprotein	core	FAPOL	0.713709	0.150015	0.334887	0.554277	-0.378822	0.556676	1.08949	0.201832	0.526215	0.658655	-0.563276	0.492992
PA14_00970	-	-	hypothetical protein	other	Hypoth	0.563682	0.214789	0.0525753	0.929916	-0.511107	0.361448	0.69499	0.486494	0.288499	0.818142	-0.40649	0.607784
PA14_00980	PA0081	-	hypothetical protein	core	Hypoth	0.0807974	0.864427	-0.641903	0.157913	-0.7227	0.158868	0.70245	0.420078	0.196338	0.878264	-0.506111	0.4665
PA14_00990	PA0082	-	hypothetical protein	core	Hypoth	0.27926	0.685432	-0.493024	0.496127	-0.772285	0.328078	0.897907	0.557359	0.291056	0.88163	-0.606851	0.585913
PA14_01010	PA0083	-	hypothetical protein	core	Hypoth	-0.00444572	0.998077	-0.527948	0.563929	-0.523503	0.619939	1.2474	0.484903	-0.385617	0.874307	-1.63302	0.214262
PA14_01020	PA0084	-	hypothetical protein	core	Hypoth	0.028924	0.972052	-0.307946	0.709171	-0.33687	0.72618	1.19291	0.408319	0.00872584	1	-1.18419	0.290993
PA14_01030	PA0085	-	hypothetical protein	core	Hypoth	-0.291598	0.699557	-0.24039	0.777186	0.0512072	0.960815	1.53942	0.215442	0.172127	0.950633	-1.3673	0.230088
PA14_01040	PA0086	-	putative secretion protein	core	ProtExpo	0.0188294	0.979283	-0.564676	0.395941	-0.583505	0.438494	1.17636	0.301667	0.769285	0.574017	-0.407074	0.714181
PA14_01060	PA0087	-	hypothetical protein	core	Hypoth	0.581812	0.361001	-0.0124586	0.990688	-0.59427	0.447241	1.09624	0.389727	0.328844	0.859583	-0.767393	0.455148
PA14_01070	PA0088	-	hypothetical protein	core	Hypoth	0.726889	0.227576	0.288239	0.682902	-0.438651	0.574009	1.21433	0.274649	0.545471	0.705568	-0.668855	0.502385
PA14_01080	PA0089	-	hypothetical protein	core	Hypoth	0.41052	0.617064	-0.305494	0.739306	-0.716015	0.463155	1.17816	0.498897	-0.563237	0.786018	-1.7414	0.170916
PA14_01100	PA0090	clpB	putative ClpA/B-type chaperone	core	TranslEtc	0.494953	0.402561	0.132586	0.853039	-0.362366	0.634503	0.919286	0.456913	0.177442	0.927741	-0.741844	0.433037
PA14_01110	PA0091	-	Hypothetical protein	core	Hypoth	0.576384	0.324314	0.185334	0.788766	-0.39105	0.606221	0.674255	0.662105	0.120889	0.960232	-0.553366	0.57665
PA14_01120	PA0092	-	Hypothetical protein	core	Hypoth	0.379791	0.669848	-0.299988	0.762329	-0.679779	0.523813	1.45065	0.39667	0.480771	0.839054	-0.969883	0.484395
PA14_01130	-	-	hypothetical protein	other	Hypoth	1.27154	0.538513	-0.479585	0.841909	-1.75113	0.489867	2.14493	0.694767	-1.62353	0.746111	-3.76845	0.280075
PA14_01140	PA0093	-	hypothetical protein	core	Hypoth	1.21363	0.248	-0.306547	0.805429	-1.52017	0.235537	1.63083	0.484895	-0.86823	0.744073	-2.49906	0.155095
PA14_01150	PA0094	-	hypothetical protein	core	Hypoth	-0.0125455	0.981622	-0.407272	0.408542	-0.394727	0.483863	0.321586	0.80087	0.387823	0.726929	0.066237	0.951725
PA14_01160	PA0095	-	hypothetical protein	core	Hypoth	0.329438	0.356819	-0.105978	0.802434	-0.435416	0.30872	0.383391	0.686069	0.231455	0.811817	-0.151936	0.83308
PA14_01170	PA0096	-	hypothetical protein	core	Hypoth	1.23762	0.0215143	0.885998	0.127333	-0.351626	0.622077	0.741411	0.572092	0.5229	0.689445	-0.218511	0.846724
PA14_01180	PA0097	-	hypothetical protein	core	Hypoth	1.56859	0.000813842	0.915746	0.0646357	-0.652839	0.234007	0.752449	0.420732	0.738283	0.418512	-0.0141663	0.995513	x
PA14_01190	PA0098	-	3-oxoacyl-(acyl carrier protein) synthase	core	FAPOL	0.772828	0.436897	-0.132052	0.915463	-0.90488	0.455354	1.80624	0.352247	0.186904	0.961976	-1.61934	0.298765
PA14_01200	PA0099	-	Hypothetical protein	core	Hypoth	0.62416	0.713771	-0.517905	0.78478	-1.14206	0.582159	1.91007	0.65742	-0.294586	0.9634	-2.20466	0.411167
PA14_01220	PA0100	-	Hypothetical protein	core	Hypoth	-5.99917	0.00186767	0.994576	0.525695	6.99374	0.0062387	-6.45608	0.0287466	0.930232	0.841433	7.38631	0.0139045	x		x	x		x
PA14_01230	PA0101	-	Hypothetical protein	core	Hypoth	0.912692	0.0312625	0.629676	0.169413	-0.283016	0.617161	0.416897	0.718731	0.46666	0.645698	0.0497632	0.963651
PA14_01240	PA0102	-	carbonic anhydrase	core	AdptProt	-1.08883	0.00272256	0.16116	0.707589	1.24999	0.00476548	-0.249794	0.81314	0.261123	0.789235	0.510916	0.376503
PA14_01250	PA0103	ychM	putative sulfate transporter	core	SmallTrans	0.916009	0.125514	1.16927	0.0770195	0.253266	0.762667	-0.75455	0.62731	1.25055	0.218414	2.0051	0.0170529						x
PA14_01270	PA0104	-	hypothetical protein	core	Hypoth	0.491954	0.212913	0.450394	0.293146	-0.0415597	0.944634	-0.679773	0.39667	0.463357	0.615636	1.14313	0.0486959
PA14_01290	PA0105	coxB	cytochrome c oxidase, subunit II	core	EnergMb	0.456138	0.454387	-0.301075	0.663125	-0.757213	0.294572	0.601179	0.707811	1.07362	0.33538	0.472445	0.652136
PA14_01300	PA0106	coxA	cytochrome c oxidase, subunit I	core	EnergMb	0.843324	0.176002	-0.00328677	0.998959	-0.846611	0.267228	0.794033	0.626708	0.945831	0.477304	0.151799	0.916488
PA14_01310	PA0107	coxG	cytochrome C oxidase assembly protein	core	CIM	1.17983	0.0579185	0.351949	0.625919	-0.827882	0.277892	0.624539	0.714033	1.15094	0.328384	0.5264	0.634771
PA14_01320	PA0108	coIII	cytochrome c oxidase, subunit III	core	EnergMb	0.87774	0.168081	0.189021	0.805429	-0.688718	0.382626	0.871076	0.5729	1.15013	0.351922	0.279053	0.831194
PA14_01330	PA0109	-	hypothetical protein	core	Hypoth	0.0745262	0.872115	0.189426	0.697249	0.1149	0.849253	-0.013681	0.992757	0.874126	0.191043	0.887807	0.173178
PA14_01340	PA0110	-	hypothetical protein	core	Hypoth	-0.123362	0.881023	-0.609434	0.456648	-0.486072	0.615291	1.17518	0.467695	1.43088	0.28665	0.255693	0.874439
PA14_01350	PA0111	-	hypothetical protein	core	Hypoth	0.492077	0.450344	0.0187248	0.98521	-0.473353	0.563559	0.780555	0.642502	1.31804	0.218414	0.537481	0.634412
PA14_01360	PA0112	ctaA	hypothetical protein	core	EnergMb	1.21801	0.0512409	0.332153	0.648503	-0.885861	0.246804	0.715236	0.675085	1.00396	0.445551	0.288725	0.823242
PA14_01380	PA0113	ctaB	protoheme IX farnesyltransferase	core	EnergMb	-0.412455	0.222745	-0.174357	0.66131	0.238099	0.589366	0.542398	0.456913	0.509141	0.483063	-0.0332569	0.969524
PA14_01390	PA0114	-	hypothetical protein	core	EnergMb	-0.469933	0.0987892	-0.460758	0.14005	0.00917536	0.983695	0.270551	0.738091	0.237771	0.746111	-0.0327793	0.964696
PA14_01400	PA0115	elaA	hypothetical protein	core	SmallTrans	0.0937161	0.696269	0.137903	0.59079	0.0441867	0.894003	-0.244308	0.685717	-0.269614	0.606083	-0.0253063	0.964445
PA14_01410	PA0116	-	hypothetical protein	core	TRs	-0.273116	0.37639	-0.451836	0.166271	-0.17872	0.657756	-0.475789	0.456635	-0.34675	0.62271	0.129039	0.834269
PA14_01430	PA0117	-	putative short chain dehydrogenase	core	Cofactor	2.01545	2.94708e-08	0.602396	0.0499217	-1.41305	0.000301534	0.218322	0.784709	0.211271	0.770192	-0.00705075	0.995956	x
PA14_01440	PA0118	-	hypothetical protein	core	Cofactor	1.12956	0.00145682	0.403874	0.282359	-0.725681	0.0876232	0.509973	0.523967	0.231286	0.811639	-0.278687	0.652772
PA14_01460	PA0119	dctA	C4-dicarboxylate transporter DctA	core	SmallTrans	0.430493	0.216117	0.415435	0.269322	-0.0150585	0.977741	-0.0589843	0.965619	0.365128	0.666803	0.424113	0.455045
PA14_01470	PA0120	-	putative transcriptional regulator	core	TRs	0.703498	0.00250002	0.379793	0.127996	-0.323706	0.248564	-0.0244696	0.979136	0.125773	0.853806	0.150242	0.726507
PA14_01480	PA0121	-	hypothetical protein	core	TRs	1.50093	3.9997e-05	0.930496	0.0152088	-0.570439	0.164211	0.0695078	0.956089	0.19159	0.846222	0.122082	0.866551	x
PA14_01490	PA0122	-	putative hemolysin	core	Putative	0.419397	0.613035	1.64096	0.0601655	1.22156	0.191585	2.31041	0.0558248	2.43498	0.0242852	0.124569	0.948536					x
PA14_01500	PA0123	-	putative transcriptional regulator	core	TRs	1.31279	5.4656e-05	0.848542	0.0143007	-0.464246	0.207662	-0.521336	0.39667	-0.0139249	0.994045	0.507411	0.289513
PA14_01510	PA0124	-	hypothetical protein	core	Hypoth	0.739801	0.0330123	0.875231	0.0257125	0.13543	0.786976	-0.762313	0.200399	-0.391401	0.641638	0.370912	0.526255
PA14_01520	PA0125	-	hypothetical protein	core	TRs	0.570233	0.0823445	0.0221348	0.961735	-0.548098	0.17326	-0.675867	0.254195	-0.767577	0.132124	-0.0917102	0.90356
PA14_01540	PA0126	-	hypothetical protein	core	Hypoth	1.734	0.000135882	0.861866	0.0646793	-0.872132	0.09374	0.877687	0.249522	0.875866	0.211574	-0.00182116	1	x
PA14_01550	PA0127	-	putative lipoprotein	core	FAPOL	-0.157156	0.516224	-0.364688	0.144795	-0.207532	0.478846	-0.0861882	0.906466	0.0415481	0.966017	0.127736	0.778812
PA14_01560	PA0128	phnA	hypothetical protein	core	SmallTrans	-1.29551	0.000422208	-1.01382	0.014094	0.281697	0.537731	-0.746666	0.23167	-0.441205	0.595675	0.305462	0.624756
PA14_01580	PA0129	gabP	gamma-aminobutyrate permease	core	SmallTrans	0.941654	0.025819	0.57382	0.210623	-0.367834	0.495394	0.44339	0.699767	-0.0907596	0.960232	-0.534149	0.445129
PA14_01600	PA0130	mmsA	putative aldehyde dehydrogenase	core	EnergMb	-0.780347	0.0745516	-0.650478	0.177008	0.12987	0.841531	1.03547	0.16272	-0.0788627	0.966388	-1.11433	0.116729
PA14_01610	PA0131	-	hypothetical protein	core	Hypoth	-0.602379	0.171444	-0.468659	0.338097	0.133721	0.835667	1.02477	0.164089	0.157223	0.913614	-0.867551	0.226165
PA14_01620	PA0132	aptA	beta alanine--pyruvate transaminase	core	AAsynth	0.355175	0.429604	-0.00917512	0.990209	-0.36435	0.51342	1.5081	0.0157927	0.171574	0.899336	-1.33652	0.038346				x
PA14_01640	PA0133	-	LysR family transcriptional regulator	core	TRs	1.47895	5.45599e-05	0.917155	0.0173271	-0.561797	0.173917	-0.132634	0.904311	-0.139629	0.893697	-0.00699516	0.997043
PA14_01660	PA0134	guaD	guanine deaminase	core	NuclSynth	0.747834	0.00376774	0.438379	0.115781	-0.309455	0.326892	-0.238617	0.742114	0.0235376	0.984092	0.262155	0.543668
PA14_01670	PA0136	-	putative ATP-binding component of ABC transporter	core	SmallTrans	2.08308	0.00447332	1.339	0.0852438	-0.744078	0.398858	-0.335107	0.880835	0.210498	0.93205	0.545606	0.671958	x
PA14_01680	PA0137	-	putative permease of ABC transporter	core	SmallTrans	1.77513	0.00450311	1.06776	0.106231	-0.707376	0.347545	-0.398142	0.821232	0.353506	0.846222	0.751647	0.455401	x
PA14_01690	PA0138	-	putative permease of ABC transporter	core	SmallTrans	2.52278	0.00053108	1.55785	0.0392793	-0.964934	0.242548	-0.512817	0.792183	0.801347	0.615636	1.31416	0.226354	x	x
PA14_01710	PA0139	ahpC	alkyl hydroperoxide reductase subunit C	core	AdptProt	-0.672986	0.315609	0.165432	0.841242	0.838417	0.297592	0.469255	0.807623	-0.017087	0.997637	-0.486342	0.688262
PA14_01720	PA0140	ahpF	alkyl hydroperoxide reductase subunit F	core	AdptProt	-0.282298	0.483951	0.874022	0.0437271	1.15632	0.0145735	0.333779	0.768188	0.0743216	0.9634	-0.259457	0.719116
PA14_01730	PA0141	-	hypothetical protein	core	Hypoth	-1.09794	0.00384895	-0.0884612	0.852597	1.00948	0.0283888	0.194066	0.867119	-0.516063	0.539801	-0.710128	0.238405
PA14_01750	PA0142	-	hydroxydechloroatrazine ethylaminohydrolase	core	Putative	0.556771	0.106101	0.0146482	0.978161	-0.542123	0.198528	-0.500048	0.535313	0.197386	0.847776	0.697434	0.210675
PA14_01760	PA0143	nuh	nonspecific ribonucleoside hydrolase	core	NuclSynth	-0.0158261	0.977301	0.571058	0.256863	0.586884	0.298979	1.00526	0.216955	1.62485	0.00821075	0.619588	0.409503					x
PA14_01770	-	-	putative nucleoside-binding outer membrane protein	other	Membrane	2.41065	0.188771	0.458164	0.826577	-1.95248	0.386413	0.151037	0.983017	0.0151779	1	-0.135859	0.979045
PA14_01780	PA0144	-	putative nucleoside 2-deoxyribosyltransferase	core	NuclSynth	1.25854	0.0158267	0.403622	0.487977	-0.854918	0.178515	0.986431	0.335689	1.45197	0.0503614	0.465538	0.615537
PA14_01790	PA0145	-	putative nucleoside 2-deoxyribosyltransferase	core	NuclSynth	-0.553301	0.0790784	-0.22877	0.531608	0.324531	0.410998	0.0685483	0.955228	0.0566621	0.966388	-0.0118862	0.994273
PA14_01800	PA0146	-	hypothetical protein	core	Membrane	1.72631	0.000365336	0.889033	0.0771907	-0.837278	0.134989	-0.287279	0.830295	0.485706	0.662289	0.772986	0.285525	x
PA14_01810	PA0147	-	putative oxidoreductase	core	CIM	1.24346	7.92077e-05	0.376838	0.236534	-0.866626	0.0178997	-0.0263189	0.982468	0.331686	0.636305	0.358005	0.459901
PA14_01830	PA0148	add	adenosine deaminase	core	NuclSynth	-0.708366	0.000341865	-0.471096	0.0301304	0.23727	0.311178	0.11296	0.846223	0.0181806	0.98335	-0.0947798	0.809763
PA14_01840	PA0149	-	RNA polymerase ECF-subfamily sigma-70 factor	core	TRs	-0.24269	0.614522	0.303725	0.557575	0.546415	0.321084	-0.708843	0.477784	0.0530932	0.979385	0.761936	0.290129
PA14_01860	PA0150	-	putative transmembrane sensor	core	SmallTrans	0.803077	0.110464	0.65934	0.225926	-0.143738	0.846933	-0.681513	0.583188	0.487833	0.698177	1.16935	0.153486
PA14_01870	PA0151	-	putative TonB-dependent receptor	core	SmallTrans	1.45484	0.0158008	0.902966	0.160302	-0.551875	0.465071	-0.452706	0.795163	0.551637	0.70683	1.00434	0.290129
PA14_01890	PA0152	pcaQ	transcriptional regulator PcaQ	core	TRs	0.514039	0.272654	-0.0352047	0.955205	-0.549244	0.334949	-0.110505	0.946949	0.16293	0.913614	0.273435	0.760282
PA14_01900	PA0153	pcaH	protocatechuate 3,4-dioxygenase, beta subunit	core	CCatab	1.11951	0.0520811	0.542077	0.393201	-0.577432	0.42316	-0.329757	0.851107	0.272642	0.878264	0.602399	0.534536
PA14_01910	PA0154	pcaG	protocatechuate 3,4-dioxygenase, alpha subunit	core	CCatab	1.88727	0.00506649	1.007	0.152102	-0.880279	0.274435	-0.506996	0.786377	0.462849	0.799844	0.969845	0.353839	x
PA14_01930	PA0155	pcaR	transcriptional regulator PcaR	core	TRs	0.872623	0.0565615	0.445912	0.377924	-0.426711	0.462632	-0.152748	0.917122	0.298828	0.815824	0.451576	0.561875
PA14_01940	PA0156	-	putative RND efflux membrane fusion protein precursor	core	ProtExpo	0.654748	0.163542	0.747401	0.139863	0.0926539	0.894537	0.160741	0.915014	0.559204	0.610197	0.398463	0.630434
PA14_01960	PA0157	-	putative RND efflux membrane fusion protein precursor	core	SmallTrans	-0.196187	0.720621	0.110249	0.864412	0.306436	0.651178	0.390844	0.789879	0.442329	0.728429	0.0514848	0.96805
PA14_01970	PA0158	-	putative RND efflux transporter	core	SmallTrans	0.798728	0.113964	0.837495	0.127317	0.0387674	0.959226	0.265829	0.864358	0.388017	0.770192	0.122188	0.917731
PA14_01980	PA0159	-	LysR family transcriptional regulator	core	TRs	0.340347	0.454672	0.620337	0.190439	0.27999	0.628925	0.20268	0.883723	0.311465	0.796045	0.108785	0.915876
PA14_01990	PA0160	-	hypothetical protein	core	Hypoth	1.22057	0.128517	1.04139	0.226921	-0.179186	0.882044	-0.530422	0.819121	0.635059	0.763945	1.16548	0.364393
PA14_02010	PA0161	-	hypothetical protein	core	Hypoth	-0.89945	0.134838	0.112865	0.886116	1.01232	0.164781	-0.416928	0.815178	0.254324	0.892266	0.671251	0.507283
PA14_02020	PA0162	-	putative outer membrane porin	core	Membrane	1.32303	0.0237656	1.17278	0.0696288	-0.150247	0.862606	0.320234	0.857174	0.657122	0.63347	0.336888	0.765645
PA14_02030	PA0163	-	AraC family transcriptional regulator	core	TRs	0.144557	0.757357	0.422626	0.376203	0.278069	0.628344	-0.0810733	0.960181	0.241511	0.851591	0.322584	0.683238
PA14_02050	PA0164	-	putative gamma-glutamyltranspeptidase	core	AAsynth	1.303	0.00890486	0.82888	0.121016	-0.474123	0.445092	-0.408273	0.776444	0.201068	0.894294	0.609342	0.451972
PA14_02060	PA0165	-	hypothetical protein	core	Membrane	1.53214	0.015256	1.09438	0.107722	-0.437759	0.592956	-0.656758	0.694767	-0.661485	0.666108	-0.0047263	1	x
PA14_02070	PA0166	-	putative transporter	core	NuclSynth	2.48813	0.0090961	1.09146	0.267291	-1.39667	0.215876	-0.849929	0.742057	0.411112	0.888549	1.26104	0.395868	x
PA14_02090	PA0167	-	TetR family transcriptional regulator	core	TRs	0.492638	0.278801	0.45285	0.359129	-0.0397882	0.955113	-0.0924883	0.956089	-0.00597723	1	0.086511	0.936069
PA14_02100	PA0168	-	hypothetical protein	core	Hypoth	-0.343499	0.500228	-0.252096	0.661435	0.091403	0.900004	-0.39813	0.777224	-0.0400598	0.985773	0.35807	0.683658
PA14_02110	PA0169	-	GGDEF domain-containing protein	core	TwoComp	0.767464	0.163467	0.49163	0.41822	-0.275834	0.715601	-0.22476	0.899625	-0.640629	0.62271	-0.415869	0.678723
PA14_02130	PA0170	-	hypothetical protein	core	Hypoth	1.05575	0.0617438	0.928663	0.129317	-0.127092	0.882044	-0.125585	0.951133	-0.895054	0.461123	-0.769469	0.407119
PA14_02140	PA0171	-	hypothetical protein	core	Hypoth	0.0785575	0.91374	-0.170327	0.824216	-0.248884	0.77945	-0.0289144	0.992499	-0.88817	0.519273	-0.859255	0.399241
PA14_02150	PA0172	-	hypothetical protein	core	TRs	0.462486	0.434891	0.271515	0.688543	-0.190971	0.817652	-0.152606	0.934843	-0.88585	0.469032	-0.733245	0.434647
PA14_02180	PA0173	cheB	chemotaxis-specific methylesterase	core	Chemotax	2.33946	0.000417177	1.10891	0.0973573	-1.23055	0.104884	0.506337	0.777224	1.53476	0.0975797	1.02842	0.295079	x
PA14_02190	PA0174	cheD	hypothetical protein	core	Chemotax	1.38675	0.021176	0.956334	0.137945	-0.430415	0.582159	0.396685	0.819129	1.75602	0.0369495	1.35933	0.160833					x
PA14_02200	PA0175	cheR	putative chemotaxis protein methyltransferase	core	Chemotax	1.19306	0.0519546	0.834877	0.208063	-0.358187	0.662974	0.521916	0.771962	1.44909	0.125292	0.927175	0.339926
PA14_02220	PA0176	-	putative chemotaxis transducer	core	Chemotax	-0.082998	0.915376	0.298752	0.707589	0.38175	0.670044	1.09803	0.447184	1.695	0.0870316	0.596967	0.610871
PA14_02230	PA0177	cheW	putative purine-binding chemotaxis protein	core	Chemotax	0.157922	0.819623	0.294513	0.693739	0.136591	0.884699	1.09879	0.397059	1.88477	0.0307167	0.785978	0.445129					x
PA14_02250	PA0178	cheA	putative two-component sensor	core	TwoComp	0.628806	0.301959	0.579101	0.379526	-0.0497057	0.957427	1.04186	0.39889	1.91761	0.0178719	0.875754	0.356301					x
PA14_02260	PA0179	cheY	putative two-component response regulator	core	TwoComp	0.16681	0.822323	-0.0699104	0.936778	-0.236721	0.808967	0.740335	0.690034	2.08513	0.025632	1.3448	0.214262					x
PA14_02270	PA0180	-	putative chemotaxis transducer	core	Chemotax	0.722597	0.171033	0.372319	0.535409	-0.350278	0.616586	0.30421	0.84791	1.04558	0.252199	0.741375	0.37769
PA14_02290	PA0181	-	LysR family transcriptional regulator	core	TRs	0.678915	0.163542	0.61938	0.239739	-0.0595343	0.933815	-0.053744	0.979136	0.269301	0.852851	0.323045	0.72017
PA14_02300	PA0182	fabG	3-ketoacyl-(acyl-carrier-protein) reductase	core	Cofactor	1.44987	0.00576986	0.648232	0.24377	-0.801637	0.204193	0.0569454	0.979136	0.19862	0.901335	0.141675	0.904452
PA14_02310	PA0183	atsA	arylsulfatase	core	CIM	2.20114	0.000494596	1.26504	0.0539592	-0.936101	0.195012	-0.295658	0.869267	0.313923	0.860372	0.609581	0.537946	x
PA14_02330	PA0184	atsC	ABC transporter ATP-binding protein	core	SmallTrans	1.74267	0.00713563	1.05131	0.125478	-0.691359	0.380737	-0.231786	0.908447	0.67382	0.666803	0.905605	0.375264	x
PA14_02340	PA0185	atsB	putative permease of ABC transporter	core	SmallTrans	2.38124	0.000122858	1.16492	0.0615496	-1.21632	0.0828296	-0.317129	0.853326	0.441719	0.765721	0.758848	0.407819	x
PA14_02360	PA0186	atsR	putative binding protein component of ABC transporter	core	SmallTrans	2.23142	0.00289192	1.16167	0.132274	-1.06975	0.224165	-0.838967	0.661647	0.61323	0.743904	1.4522	0.2122	x
PA14_02370	PA0189	-	putative porin	core	Membrane	2.43701	0.00208808	1.32402	0.103079	-1.11299	0.226274	-0.496349	0.819121	1.0737	0.523292	1.57005	0.199247	x
PA14_02380	PA0190	-	putative acid phosphatase	core	FAPOL	1.26524	0.022387	0.980974	0.102867	-0.284264	0.706478	-1.27068	0.164089	0.104748	0.963894	1.37542	0.113907
PA14_02390	PA0191	-	putative transcriptional regulator	core	TRs	1.80335	0.00168759	1.13879	0.062109	-0.664568	0.328078	-0.623836	0.675085	0.656099	0.613591	1.27993	0.15078	x
PA14_02410	PA0192	-	putative TonB-dependent receptor	core	Membrane	2.13682	0.00562168	1.1494	0.151353	-0.987424	0.280805	-0.435961	0.844828	1.02653	0.537046	1.4625	0.219999	x
PA14_02420	PA0193	atsK	hypothetical protein	core	Cofactor	2.34049	0.000463468	1.13575	0.0932622	-1.20474	0.117021	-0.0310718	0.992393	0.657919	0.666803	0.688991	0.504301	x
PA14_02435	PA0194	-	hypothetical protein	core	Putative	1.73746	0.00770332	1.01797	0.13887	-0.719487	0.364601	-0.109921	0.965619	0.82393	0.584023	0.933851	0.362542	x
PA14_02450	PA0195	-	putative NAD(P) transhydrogenase, subunit alpha part 1	core	Hypoth	-0.445521	0.391297	0.0208309	0.978341	0.466352	0.462272	0.102336	0.957703	0.0883273	0.966388	-0.0140083	0.995696
PA14_02460	PA0195.1	-	putative NAD(P) transhydrogenase, subunit alpha part 2	core	EnergMb	0.224085	0.708812	-0.127703	0.85394	-0.351788	0.633609	0.00421392	0.998554	-0.36954	0.812553	-0.373754	0.719116
PA14_02470	PA0196	pntB	pyridine nucleotide transhydrogenase, beta subunit	core	EnergMb	1.18073	0.0151872	0.759022	0.145971	-0.421704	0.494424	-0.379502	0.784709	0.10054	0.960832	0.480042	0.557747
PA14_02490	PA0197	tonB2	hypothetical protein	core	Membrane	2.39377	0.00301193	1.54759	0.0681733	-0.846177	0.376903	-0.812202	0.694767	0.744806	0.698177	1.55701	0.214262	x
PA14_02500	PA0198	exbB1	transport protein ExbB	core	SmallTrans	2.10092	0.00114798	1.21307	0.0721959	-0.887846	0.23607	-0.284394	0.883723	0.953931	0.473671	1.23833	0.214262	x
PA14_02510	PA0199	exbD1	transport protein ExbD	core	SmallTrans	2.27044	0.000426949	1.35256	0.0433224	-0.91788	0.211153	-0.81262	0.575825	0.523829	0.735246	1.33645	0.167886	x
PA14_02520	PA0200	-	hypothetical protein	core	Hypoth	-1.55231	0.011452	0.0475744	0.954743	1.59988	0.0331564	0.696872	0.675085	0.386251	0.821518	-0.310621	0.802479	x		x
PA14_02530	PA0201	-	hypothetical protein	core	Putative	0.211971	0.728397	0.446685	0.483903	0.234714	0.769315	-0.695893	0.642184	-0.564475	0.683528	0.131418	0.921988
PA14_02550	PA0208	mdcA	malonate decarboxylase alpha subunit	core	CCatab	-0.907938	0.189171	-0.459222	0.56503	0.448716	0.622077	0.956178	0.5729	0.103841	0.970811	-0.852337	0.464483
PA14_02560	PA0209	mdcB	triphosphoribosyl-dephospho-CoA synthase	core	Cofactor	-1.35998	0.0442752	-0.854718	0.25243	0.505265	0.565829	0.630019	0.756249	-0.0274743	0.99475	-0.657493	0.592466
PA14_02570	PA0210	mdcC	malonate decarboxylase subunit delta	core	CCatab	-1.63558	0.0398009	-1.00669	0.251945	0.628893	0.538179	0.446567	0.865326	-0.363247	0.890461	-0.809814	0.591031	x
PA14_02580	PA0211	mdcD	malonate decarboxylase subunit beta	core	CCatab	-1.01297	0.122058	-0.838756	0.245254	0.174211	0.858131	-0.0582628	0.983017	0.111402	0.967355	0.169665	0.915859
PA14_02590	PA0212	mdcE	malonate decarboxylase gamma subunit	core	CCatab	-1.1911	0.061014	-1.1244	0.111909	0.0666987	0.945163	0.372387	0.855991	0.141089	0.960232	-0.231298	0.8741
PA14_02610	PA0213	mdcG	phosphoribosyl-dephospho-CoA transferase	core	CCatab	-0.528652	0.426954	-0.661069	0.355135	-0.132418	0.891364	-0.0244849	0.992554	0.568409	0.740117	0.592894	0.611394
PA14_02620	PA0214	mdcH	putative epsilon subunit of malonate decarboxylase	core	CCatab	-1.07948	0.0904507	-1.0252	0.145346	0.0542868	0.957111	0.00298511	0.99955	-0.191724	0.93205	-0.194709	0.895813
PA14_02630	PA0215	mdcL	putative malonate carrier protein	core	SmallTrans	0.346359	0.55395	-0.140352	0.837984	-0.486711	0.489755	-0.298394	0.864358	0.0766511	0.974104	0.375045	0.720351
PA14_02640	PA0216	mcdM	putative malonate transporter, MadM subunit	core	SmallTrans	1.13771	0.053238	0.128924	0.861363	-1.00879	0.163352	-0.598017	0.712069	0.149426	0.94953	0.747443	0.441393
PA14_02650	PA0217	-	putative malonate utilization transcriptional regulator	core	TRs	1.61847	0.00427536	1.01379	0.0940387	-0.604672	0.378571	-0.360736	0.821232	0.465927	0.744401	0.826663	0.343951	x
PA14_02660	PA0218	-	LysR family transcriptional regulator	core	TRs	1.27576	0.00454043	0.814557	0.0932622	-0.461204	0.403272	-0.321953	0.800438	0.131245	0.93205	0.453198	0.544205
PA14_02680	PA0219	aldH	putative aldehyde dehydrogenase	core	EnergMb	2.2155	0.000167638	1.01614	0.0860724	-1.19936	0.07411	-0.438214	0.77922	0.436422	0.755583	0.874636	0.306897	x
PA14_02690	PA0220	-	amino acid APC family transporter	core	SmallTrans	2.20575	0.0033449	1.18724	0.127333	-1.01851	0.249247	-0.306381	0.89286	0.841609	0.62476	1.14799	0.31964	x
PA14_02700	PA0221	-	putative aminotransferase	core	SmallTrans	2.14759	0.00164633	1.16234	0.0995448	-0.985252	0.214022	-0.164693	0.939676	0.842791	0.572681	1.00748	0.325846	x
PA14_02720	PA0222	-	hypothetical protein	core	SmallTrans	2.07105	0.00570287	0.988403	0.205109	-1.08265	0.22401	-0.413519	0.849615	0.94643	0.572681	1.35995	0.237242	x
PA14_02730	PA0223	-	putative dihydrodipicolinate synthetase	core	AAsynth	0.793848	0.152307	0.706111	0.238183	-0.0877376	0.915193	-0.643982	0.664402	0.208927	0.905332	0.852909	0.327813
PA14_02740	PA0224	-	class II aldolase/adducin domain protein	core	CIM	1.4497	0.0139975	1.11461	0.0836085	-0.335089	0.669504	-0.511851	0.764217	0.338302	0.845834	0.850153	0.362542
PA14_02750	PA0225	-	putative transcriptional regulator	core	TRs	1.09803	0.012951	0.727043	0.127902	-0.37099	0.512378	-0.155814	0.911942	-0.0789447	0.966388	0.0768698	0.94273
PA14_02760	PA0226	catI	putative CoA transferase, subunit A	core	CCatab	0.823111	0.158505	0.223155	0.747606	-0.599956	0.408513	-0.0857238	0.97082	0.540858	0.703048	0.626582	0.520717
PA14_02770	PA0227	pcaJ	putative CoA transferase, subunit B	core	CCatab	1.19891	0.0232401	0.561452	0.330491	-0.63746	0.326955	-0.110917	0.95552	0.794774	0.487519	0.905691	0.281056
PA14_02790	PA0228	pcaF	beta-ketoadipyl CoA thiolase	core	CCatab	0.108776	0.842101	-0.188606	0.747274	-0.297382	0.649829	0.173389	0.912371	0.57016	0.62075	0.39677	0.651736
PA14_02810	PA0229	pcaT	dicarboxylic acid transporter PcaT	core	Membrane	1.72609	0.00184806	1.00326	0.0871503	-0.72283	0.26976	-0.351252	0.820297	-0.0792197	0.970811	0.272033	0.799921	x
PA14_02830	PA0230	pcaB	3-carboxy-cis,cis-muconate cycloisomerase	core	CCatab	-0.105687	0.830169	-0.00238722	0.998959	0.103299	0.877839	0.050294	0.978784	-0.0187706	0.994242	-0.0690646	0.949824
PA14_02840	PA0231	pcaD	beta-ketoadipate enol-lactone hydrolase	core	CCatab	-0.0882957	0.86701	0.257168	0.638298	0.345464	0.567662	0.138692	0.926571	-0.189373	0.894614	-0.328064	0.704052
PA14_02850	PA0232	pcaC	gamma-carboxymuconolactone decarboxylase	core	CCatab	0.59758	0.206835	0.621986	0.221323	0.0244059	0.974064	0.0684471	0.971356	-0.363328	0.767699	-0.431775	0.599403
PA14_02870	PA0233	-	putative transcriptional regulator	core	TRs	1.16222	0.0102102	0.488792	0.320287	-0.673431	0.220425	-0.147939	0.91948	0.00515048	1	0.15309	0.876115
PA14_02890	PA0234	-	hypothetical protein	core	Hypoth	1.76999	0.0131351	0.966554	0.200802	-0.803439	0.354237	-0.543776	0.785245	1.02099	0.506663	1.56476	0.166734	x
PA14_02900	PA0235	pcaK	4-hydroxybenzoate transporter PcaK	core	CCatab	1.91997	0.00407065	0.897101	0.19764	-1.02287	0.198194	-0.521755	0.780174	0.518483	0.761871	1.04024	0.314797	x
PA14_02910	PA0236	-	IclR family transcriptional regulator	core	TRs	1.74652	2.63391e-06	1.1891	0.00302712	-0.557415	0.155817	-0.584618	0.355207	-0.276245	0.736958	0.308372	0.575733	x
PA14_02930	PA0237	-	putative oxidoreductase	core	Putative	1.82003	0.00238598	0.969108	0.121016	-0.850921	0.229952	-0.467468	0.77922	0.632102	0.65422	1.09957	0.232077	x
PA14_02960	PA0238	-	hypothetical protein	core	Hypoth	1.7345	0.0012955	0.889154	0.111286	-0.845342	0.181371	-0.530698	0.705131	0.726643	0.530423	1.25734	0.128146	x
PA14_02970	PA0239	-	hypothetical protein	core	Membrane	1.57584	0.000126144	0.571876	0.165618	-1.00397	0.0343451	-0.404691	0.696568	0.137395	0.913614	0.542086	0.382039	x
PA14_02980	PA0240	-	putative porin	core	Membrane	1.78832	0.00867827	1.01554	0.156749	-0.772787	0.34882	-0.39203	0.844846	1.1042	0.427338	1.49623	0.167596	x
PA14_02990	PA0241	-	putative MFS transporter	core	SmallTrans	2.33153	0.000604131	1.18262	0.0887417	-1.14891	0.140404	-0.683759	0.691457	0.417239	0.81263	1.101	0.270255	x
PA14_03000	PA0242	-	hypothetical protein	core	AAsynth	1.69151	0.00054846	0.809296	0.108592	-0.882215	0.123117	-0.504814	0.691457	0.238342	0.86773	0.743156	0.313036	x
PA14_03010	PA0243	-	TetR family transcriptional regulator	core	TRs	1.0399	0.00050635	0.720519	0.0258493	-0.31938	0.370581	-0.24625	0.768999	-0.0415002	0.972794	0.20475	0.698819
PA14_03020	PA0244	aroE	shikimate 5-dehydrogenase	core	AAsynth	1.94014	0.000149367	1.03125	0.0499869	-0.908888	0.119154	-0.542925	0.674995	0.259856	0.8567	0.802781	0.289513	x
PA14_03030	PA0245	aroQ2	3-dehydroquinate dehydratase	core	AAsynth	1.17631	0.00311555	0.0294371	0.95572	-1.14687	0.0188901	-0.321385	0.77922	0.261567	0.815824	0.582951	0.359201
PA14_03040	PA0246	-	putative MFS transporter	core	SmallTrans	0.501788	0.0784556	0.545613	0.0842722	0.0438256	0.918169	-0.422947	0.525184	0.128618	0.888549	0.551565	0.227223
PA14_03050	PA0247	pobA	4-hydroxybenzoate 3-monooxygenase	core	CCatab	2.15704	0.000266489	1.16093	0.0564964	-0.996103	0.139189	-0.326756	0.842695	0.483121	0.727711	0.809877	0.354667	x
PA14_03070	PA0248	pobR	putative transcriptional regulator	core	TRs	1.27562	0.00025631	0.843541	0.023531	-0.432079	0.288465	-0.477738	0.535313	-0.111017	0.918091	0.366721	0.504301
PA14_03080	PA0249	-	putative acetyltransferase	core	SmallTrans	0.140456	0.685835	0.280852	0.433437	0.140396	0.755326	-0.461357	0.540799	-0.133495	0.893176	0.327862	0.544661
PA14_03090	PA0250	-	CBS domain-containing protein	core	Hypoth	-0.0455146	0.932633	0.572053	0.253555	0.617567	0.269512	0.0405649	0.983017	0.154875	0.917692	0.11431	0.916344
PA14_03100	PA0251	-	hypothetical protein	core	Hypoth	2.13803	0.0154733	0.608908	0.527243	-1.52912	0.153598	-0.381182	0.89451	0.184596	0.961976	0.565777	0.741684	x
PA14_03110	PA0252	-	hypothetical protein	core	Hypoth	1.6363	0.00786015	0.947808	0.145397	-0.688496	0.358215	-0.478187	0.784709	1.03138	0.414063	1.50957	0.119378	x
PA14_03120	PA0253	-	putative transcriptional regulator	core	TRs	0.408153	0.159391	0.190879	0.56762	-0.217274	0.565908	-0.500427	0.397677	-0.472538	0.43129	0.0278895	0.970035
PA14_03130	PA0254	-	hypothetical protein	core	Cofactor	-0.162139	0.749693	0.0602291	0.924488	0.222368	0.732204	-0.456244	0.72251	-0.547365	0.623076	-0.0911215	0.936069
PA14_03150	PA0255	-	hypothetical protein	core	Membrane	0.342622	0.251511	-0.149579	0.668725	-0.4922	0.171372	-0.379835	0.617584	-0.373867	0.58582	0.00596776	0.997043
PA14_03160	PA0256	-	hypothetical protein	core	Hypoth	0.348827	0.203185	0.216036	0.483721	-0.132792	0.725926	-0.0648148	0.947108	0.514424	0.300529	0.579238	0.179672
PA14_03163	-	-	hypothetical protein	RGP2	Hypoth	-7.8374	0.000154823	1.2095	0.651451	9.04691	0.00157524	-8.60776	0.00374778	0.929118	0.890465	9.53688	0.000663374	x		x	x		x
PA14_03166	-	-	hypothetical protein	RGP2	Hypoth	-6.55328	0.000752842	1.1148	0.519263	7.66808	0.00266859	-7.49997	0.0098558	0.0156675	1	7.51564	0.00641857	x		x	x		x
PA14_03170	PA0987	-	hypothetical protein	RGP2	PhaTraPla	1.22428	0.170372	-0.135262	0.905318	-1.35954	0.213788	0.0361245	0.992554	-0.0378094	0.994133	-0.0739338	0.974912
PA14_03180	PA0986	-	hypothetical protein	RGP2	PhaTraPla	0.4361	0.673888	-0.648643	0.557235	-1.08474	0.367581	-0.00504242	0.999309	-0.307055	0.924314	-0.302012	0.886158
PA14_03190	PA0259	-	hypothetical protein	RGP2	Hypoth	0.882706	0.379114	0.213485	0.860748	-0.669221	0.602661	0.80993	0.776444	0.250261	0.945874	-0.559669	0.768756
PA14_03200	PA0260	-	Hypothetical protein	RGP2	Hypoth	1.27114	0.193752	0.772996	0.475004	-0.498141	0.705497	0.922997	0.731974	0.521709	0.853806	-0.401287	0.841027
PA14_03210	PA0261	-	hypothetical protein	RGP2	Hypoth	1.65118	0.0759286	1.1125	0.264209	-0.538681	0.662076	1.12618	0.644145	0.950805	0.669184	-0.175375	0.936284
PA14_03220	PA0262	-	Hypothetical protein	RGP2	Hypoth	1.08693	0.0249786	0.590466	0.261253	-0.496466	0.410998	0.711821	0.528983	0.685887	0.515278	-0.0259343	0.98815
PA14_03240	PA0263	hcpC	Secreted protein Hcp	RGP2	Secreted	1.04689	0.081124	1.89345	0.00792644	0.846557	0.242212	1.17967	0.306265	1.49818	0.095662	0.318504	0.794303		x
PA14_03250	-	-	Hypothetical protein	RGP2	Hypoth	-6.22316	0.00855297	-7.30832	0.0124644	-1.08516	0.656311	-6.93012	0.0561646	-7.75155	0.027772	-0.821431	0.82368	x	x			x
PA14_03265	-	-	hypothetical protein	RGP2	Hypoth	-6.3067	0.00674888	-6.97267	0.0139721	-0.665963	0.794381	-8.75019	0.0208172	-8.86109	0.0164958	-0.110904	0.983115	x	x		x	x
PA14_03270	-	-	hypothetical protein	RGP2	Hypoth	-7.32321	0.00327475	-6.99041	0.0163792	0.332807	0.90096	-7.14889	0.0426331	-6.67231	0.0565321	0.476579	0.906005	x	x		x
PA14_03285	-	-	hypothetical protein	RGP2	Hypoth	-6.44476	0.00271391	-5.24161	0.0289499	1.20314	0.579019	-7.36149	0.0312629	-6.38902	0.0655048	0.972463	0.761399	x	x		x
PA14_03290	-	-	hypothetical protein	RGP2	PhaTraPla	-0.260428	0.798724	-0.7418	0.487494	-0.481373	0.708283	-0.835473	0.757019	-0.96904	0.677154	-0.133566	0.952825
PA14_03300	-	-	hypothetical protein	RGP2	PhaTraPla	0.561021	0.495743	-0.224174	0.815406	-0.785194	0.427032	-0.493283	0.831134	-0.827466	0.666803	-0.334182	0.837047
PA14_03310	-	-	hypothetical protein	RGP2	Hypoth	-0.653749	0.744052	-1.54148	0.470263	-0.887735	0.732204	-1.26009	0.821232	-2.08627	0.668364	-0.826182	0.8318
PA14_03320	-	-	Hypothetical protein	RGP2	Hypoth	-0.761303	0.702128	-2.38123	0.253571	-1.61992	0.499927	-1.36699	0.800438	-2.76925	0.523292	-1.40226	0.678723
PA14_03330	-	-	hypothetical protein	RGP2	Hypoth	0.0656327	0.976101	-2.33007	0.259373	-2.3957	0.312629	0.01891	0.997925	-1.39162	0.778048	-1.41053	0.676776
PA14_03340	-	-	hypothetical protein	RGP2	Hypoth	0.127861	0.952768	-1.40917	0.490747	-1.53703	0.515355	-0.787145	0.890901	-1.83948	0.684765	-1.05234	0.764751
PA14_03350	-	-	Hypothetical protein	RGP2	Hypoth	-2.61186	0.171169	-1.93781	0.360047	0.674043	0.796341	-3.18173	0.42205	-2.23558	0.613799	0.946151	0.788194
PA14_03360	-	-	hypothetical protein	RGP2	Hypoth	-1.03579	0.598577	-1.68833	0.41822	-0.652542	0.806381	-1.87798	0.707702	-2.02748	0.65422	-0.149501	0.974912
PA14_03370	-	-	hypothetical protein	RGP2	Hypoth	-3.39652	0.0615895	-2.15604	0.277706	1.24048	0.57248	-3.38737	0.339973	-2.17407	0.606083	1.21331	0.685861
PA14_03380	-	-	hypothetical protein	RGP2	Hypoth	-6.72643	0.000258858	0.039743	0.981547	6.76617	0.00253849	-7.74047	0.00461044	-0.753865	0.900665	6.9866	0.00322119	x		x	x		x
PA14_03390	-	-	hypothetical protein	RGP2	PhaTraPla	-5.8044	0.000823289	-1.72752	0.329032	4.07688	0.0334661	-6.36162	0.0188457	-0.930543	0.811639	5.43108	0.0394726	x		x	x		x
PA14_03400	-	-	Hypothetical protein	RGP2	Hypoth	-5.25652	0.0028211	1.07228	0.475169	6.32881	0.00755172	-6.00988	0.0360535	-0.929956	0.813052	5.07992	0.0771118	x		x	x
PA14_03410	-	-	tRNA-Arg	tRNA	ncRNA	-0.900244	0.114437	-0.0339978	0.967181	0.866246	0.21143	-1.64937	0.0584504	-0.852198	0.507783	0.797167	0.392739
PA14_03420	PA0264	-	Hypothetical protein	core	Hypoth	1.50822	0.00294428	0.601491	0.260293	-0.90673	0.136552	-0.903229	0.355207	0.0805863	0.967355	0.983815	0.214262	x
PA14_03430	PA0265	gabD	succinate-semialdehyde dehydrogenase I	core	CIM	-1.46169	5.60258e-06	-0.793095	0.0173962	0.66859	0.0565889	0.762816	0.0900087	-0.316928	0.649014	-1.07974	0.00623957
PA14_03450	PA0266	gabT	4-aminobutyrate aminotransferase	core	Hypoth	-1.73232	2.0303e-05	-0.791902	0.0585458	0.940418	0.037334	0.7501	0.278213	-0.252142	0.811473	-1.00224	0.0825907	x
PA14_03470	PA0267	-	hypothetical protein	core	TwoComp	-0.131841	0.719946	0.107743	0.793754	0.239584	0.590883	0.0694761	0.957258	0.691287	0.231966	0.621811	0.242787
PA14_03480	PA0268	-	GntR family transcriptional regulator	core	TRs	0.864931	0.0128027	0.55377	0.139863	-0.311161	0.48294	0.180004	0.865944	0.0808221	0.955397	-0.0991818	0.902222
PA14_03490	PA0269	-	hypothetical protein	core	CCatab	0.263102	0.398974	0.321504	0.333547	0.0584025	0.897729	0.581704	0.310485	0.652861	0.176253	0.0711566	0.920585
PA14_03510	PA0270	-	hypothetical protein	core	Hypoth	0.604922	0.0141378	0.441834	0.102783	-0.163087	0.621111	0.317642	0.619234	0.557256	0.151117	0.239614	0.57276
PA14_03520	PA0271	-	hypothetical protein	core	Hypoth	0.907404	0.00534055	0.531346	0.12993	-0.376058	0.347545	0.141534	0.890901	0.476695	0.500934	0.335161	0.538043
PA14_03530	PA0272	-	transcriptional regulator	core	TRs	1.03048	0.00741707	0.936125	0.0300225	-0.0943564	0.868748	-0.296535	0.789879	0.0743412	0.9634	0.370876	0.57665
PA14_03550	PA0273	cynX	putative MFS transporter	core	SmallTrans	2.21278	0.00140009	1.20831	0.0907155	-1.00446	0.211435	-0.494304	0.7966	0.731138	0.649014	1.22544	0.24072	x
PA14_03560	PA0274	-	hypothetical protein	core	Hypoth	1.08017	0.0046865	0.340725	0.415669	-0.739446	0.112035	-0.130616	0.915158	0.5255	0.539801	0.656117	0.281867
PA14_03580	PA0275	-	putative transcriptional regulator	core	TRs	0.217564	0.42527	-0.228026	0.439121	-0.445589	0.16452	0.442146	0.419414	0.234353	0.717902	-0.207793	0.660627
PA14_03590	PA0276	-	hypothetical protein	core	Membrane	0.103067	0.816323	-0.113645	0.818401	-0.216713	0.693915	-0.703371	0.39667	-0.130715	0.924346	0.572656	0.378766
PA14_03610	PA0277	ycaL	putative putative Zn-dependent protease with chaperone function	core	ChapHsp	1.24963	0.0409078	0.34683	0.624509	-0.9028	0.227313	0.439369	0.801732	0.673186	0.642364	0.233817	0.855471
PA14_03620	PA0278	-	hypothetical protein	core	Membrane	1.88628	2.64221e-06	0.571996	0.124706	-1.31429	0.00253849	0.0444898	0.975146	0.427652	0.600484	0.383162	0.504727	x
PA14_03630	PA0279	-	ArsR family transcriptional regulator	core	TRs	0.886424	0.0577951	0.386624	0.460764	-0.4998	0.393357	-0.228223	0.874676	-0.00227988	1	0.225943	0.813313
PA14_03650	PA0280	cysA	sulfate transport protein CysA	core	SmallTrans	0.929162	0.00907424	0.763411	0.0539592	-0.165751	0.737567	0.231673	0.821232	0.531773	0.485277	0.3001	0.633512
PA14_03670	PA0281	cysW	sulfate transport protein CysW	core	SmallTrans	1.54864	0.000642038	1.11875	0.022284	-0.429883	0.427166	-0.034755	0.98474	0.422291	0.68695	0.457046	0.528085	x
PA14_03680	PA0282	cysT	sulfate transport protein CysT	core	SmallTrans	0.790266	0.061778	0.566717	0.21721	-0.22355	0.700144	0.162959	0.905629	0.413122	0.689416	0.250164	0.760282
PA14_03700	PA0283	sbp	sulfate-binding protein precursor	core	SmallTrans	0.512326	0.274419	0.560446	0.264722	0.0481202	0.945332	-0.284534	0.833928	0.419506	0.709644	0.70404	0.334911
PA14_03710	PA0284	-	hypothetical protein	core	Hypoth	-0.753534	0.137741	-0.327482	0.580462	0.426053	0.513094	-0.368871	0.800438	0.107638	0.960232	0.476509	0.590029
PA14_03720	PA0285	-	sensory box GGDEF domain-containing protein	core	TwoComp	0.281631	0.18379	0.397773	0.0874956	0.116142	0.682752	0.0957706	0.888341	0.229783	0.65047	0.134013	0.735582
PA14_03730	PA0286	-	putative fatty acid desaturase	core	FAPOL	-2.07061	5.25199e-06	-1.37442	0.00518558	0.696186	0.153468	-0.0450901	0.979136	-0.22651	0.849773	-0.18142	0.828078	x
PA14_03760	PA0287	-	putative sodium:solute symporter	core	SmallTrans	2.23359	0.000884401	0.400472	0.579666	-1.83312	0.0218106	-0.579844	0.746109	0.770366	0.606083	1.35021	0.18109	x		x
PA14_03770	PA0288	speB1	agmatinase	core	AAsynth	1.97238	0.00340857	-0.0334332	0.972097	-2.00581	0.0162847	-0.261803	0.901036	0.727101	0.644045	0.988904	0.340066	x		x
PA14_03780	PA0289	-	putative transcriptional regulator	core	TRs	0.941474	1.9151e-05	0.301471	0.167965	-0.640004	0.0105477	-0.0817025	0.901036	0.150544	0.779899	0.232246	0.48872
PA14_03790	PA0290	-	sensory box GGDEF domain-containing protein	core	TwoComp	-0.920572	0.00800727	-0.705403	0.0705342	0.215169	0.644967	-0.315654	0.753203	-0.366155	0.666803	-0.0505003	0.952656
PA14_03800	PA0291	oprE	anaerobically-induced outer membrane porin OprE precursor	core	Membrane	-0.874941	0.0150274	-0.0620618	0.896319	0.812879	0.0644976	0.58508	0.451781	0.224414	0.828852	-0.360667	0.560927
PA14_03810	PA0292	aguA	agmatine deiminase	core	AAsynth	-0.554154	0.0941607	-0.421556	0.247435	0.132599	0.780358	0.291247	0.766538	-0.950517	0.0421169	-1.24176	0.00641857
PA14_03830	PA0293	aguB	N-carbamoylputrescine amidohydrolase	core	AAsynth	0.479607	0.232604	0.322642	0.470859	-0.156966	0.782193	-0.0490858	0.976507	-1.12354	0.0454818	-1.07446	0.0818651
PA14_03840	PA0294	aguR	transcriptional regulator AguR	core	TRs	0.938427	0.00112201	0.635583	0.0429205	-0.302844	0.385082	-0.310741	0.685717	0.227478	0.755499	0.53822	0.229627
PA14_03855	PA0295	-	periplasmic polyamine binding protein	core	SmallTrans	-0.0129897	0.969901	-0.0855602	0.806347	-0.0725704	0.865247	0.240266	0.774988	0.163015	0.846222	-0.0772502	0.905415
PA14_03860	PA0296	-	putative glutamine synthetase	core	AAsynth	-1.51407	2.68243e-05	-1.16844	0.0040603	0.345626	0.401234	0.487276	0.52986	-0.368872	0.644045	-0.856148	0.10716	x
PA14_03870	PA0297	spuA	putative glutamine amidotransferase	core	AAsynth	-1.13489	0.020616	-1.22859	0.0300804	-0.0936996	0.899648	0.433345	0.763162	-0.433755	0.726929	-0.8671	0.271417
PA14_03880	PA0298	spuB	glutamine synthetase	core	AAsynth	-0.984516	0.00319058	-0.864165	0.0226513	0.12035	0.803571	0.562323	0.413884	-0.292171	0.726929	-0.854495	0.10716
PA14_03900	PA0299	spuC	putative aminotransferase	core	Cofactor	-1.38573	0.000207995	-1.03265	0.0129674	0.353079	0.425091	0.493428	0.567354	-0.165798	0.880114	-0.659226	0.242787
PA14_03920	PA0300	spuD	polyamine transport protein	core	SmallTrans	-1.17911	5.74881e-05	-0.868858	0.00758021	0.310248	0.361368	0.142963	0.865944	-0.270132	0.68701	-0.413095	0.348322
PA14_03930	PA0301	spuE	polyamine transport protein	core	SmallTrans	-0.542488	0.0139481	-0.307601	0.205414	0.234887	0.395158	0.252999	0.675085	-0.165565	0.780418	-0.418564	0.237574
PA14_03940	PA0302	spuF	polyamine transport protein PotG	core	SmallTrans	-0.390364	0.0890354	-0.423667	0.0970272	-0.033303	0.923055	0.12884	0.8566	-0.329733	0.515278	-0.458573	0.219835
PA14_03950	PA0303	spuG	polyamine transport protein PotH	core	SmallTrans	0.0518509	0.816675	-0.054376	0.828343	-0.106227	0.702832	0.0494222	0.944571	-0.258043	0.585349	-0.307465	0.341609
PA14_03960	PA0304	spuH	polyamine transport protein PotI	core	SmallTrans	0.494734	0.0212204	0.223262	0.349625	-0.271472	0.305593	-0.0637726	0.928423	-0.22056	0.67829	-0.156787	0.692162
PA14_03980	PA0305	-	hypothetical protein	core	CIM	0.76421	0.00087598	0.427853	0.0826868	-0.336357	0.21597	0.227806	0.709867	0.2399	0.657697	0.0120933	0.988109
PA14_04000	PA0306	-	putative transcriptional regulator	core	TRs	1.90123	1.01069e-06	0.928033	0.0135444	-0.973199	0.0171254	-0.0455572	0.974355	0.395131	0.608096	0.440689	0.407119	x
PA14_04010	-	-	hypothetical protein	other	Hypoth	-0.932056	0.00327475	-0.0134396	0.978161	0.918617	0.0174602	0.419863	0.596735	0.352526	0.640786	-0.0673377	0.928998
PA14_04020	PA0307	-	hypothetical protein	core	Hypoth	-0.034016	0.911415	-0.0812187	0.797461	-0.0472028	0.902891	-0.0096447	0.992554	0.184478	0.797168	0.194123	0.682248
PA14_04030	PA0308	-	hypothetical protein	core	FAPOL	-0.267583	0.237018	-0.0657671	0.811717	0.201816	0.477915	-0.382223	0.403217	-0.136388	0.832137	0.245834	0.510063
PA14_04040	PA0309	-	hypothetical protein	core	Hypoth	-0.275488	0.293205	-0.237639	0.408542	0.0378489	0.921263	-0.11733	0.887671	-0.119012	0.88163	-0.00168232	1
PA14_04050	PA0310	-	putative proline hydroxylase	core	Cofactor	0.0608812	0.884067	0.360161	0.373728	0.29928	0.523813	-0.0307616	0.983489	-0.108286	0.93205	-0.0775247	0.931161
PA14_04060	PA0311	-	hypothetical protein	core	Hypoth	1.40404	0.00280492	0.492145	0.326094	-0.911892	0.107168	-0.423473	0.749014	0.503338	0.656214	0.926811	0.214262
PA14_04070	PA0312	-	hypothetical protein	core	Hypoth	-0.91979	0.00190574	-0.887585	0.00956242	0.0322041	0.941696	-0.127286	0.890901	-0.155955	0.860372	-0.0286692	0.969578
PA14_04080	PA0313	yecS	putative permease of ABC transporter	core	SmallTrans	0.653132	0.00679771	0.438002	0.097213	-0.215129	0.48369	0.127185	0.864358	0.122127	0.869164	-0.00505771	0.997043
PA14_04090	PA0314	fliY	putative binding protein component of ABC transporter	core	SmallTrans	-0.952811	0.000232639	-0.534922	0.055473	0.417889	0.164555	0.285215	0.674995	0.164589	0.812553	-0.120626	0.813703
PA14_04100	PA0315	-	hypothetical protein	core	Hypoth	-2.35565	2.89795e-06	-0.773544	0.10719	1.5821	0.00321048	-0.0625039	0.972382	-0.00887625	1	0.0536277	0.96145	x		x
PA14_04110	PA0316	serA	D-3-phosphoglycerate dehydrogenase	core	AAsynth	-0.977425	0.000266906	-0.379027	0.177877	0.598398	0.0556643	-0.160909	0.833306	-0.328114	0.585349	-0.167205	0.730599
PA14_04140	PA0317	-	hypothetical protein	core	EnergMb	0.279708	0.0577595	0.315431	0.0567385	0.0357232	0.872816	-0.00277323	0.995481	-0.254117	0.399354	-0.251344	0.289372
PA14_04150	PA0318	ycgM	hypothetical protein	core	CIM	-0.0737585	0.771143	-0.0240044	0.937584	0.0497542	0.886859	0.256087	0.686191	-0.0287642	0.978051	-0.284851	0.459901
PA14_04160	PA0319	-	putatitve transcriptional regulator	core	TRs	-0.0545472	0.782316	-0.27115	0.169363	-0.216603	0.331901	-0.209424	0.672294	-0.234649	0.576456	-0.025225	0.9541
PA14_04180	PA0320	-	hypothetical protein	core	Hypoth	-0.466603	0.346747	0.749247	0.15505	1.21585	0.0398644	-1.52328	0.0313021	-0.461515	0.698559	1.06177	0.173635				x
PA14_04190	PA0321	aphA	acetylpolyamine aminohydrolase	core	CCatab	2.0144	1.6448e-05	0.943434	0.0428195	-1.07097	0.0377904	-0.19971	0.878562	0.220824	0.860427	0.420534	0.550949	x
PA14_04210	PA0322	-	putative transporter	core	SmallTrans	2.34997	0.000115501	1.1417	0.0623525	-1.20826	0.0792362	-0.362848	0.821232	0.307352	0.853212	0.6702	0.464735	x
PA14_04220	PA0323	-	putative binding protein component of ABC transporter	core	SmallTrans	1.75308	0.000519541	0.786358	0.128197	-0.966723	0.100906	-0.34531	0.80087	0.418789	0.72764	0.764099	0.310334	x
PA14_04230	PA0324	-	putative permease of ABC transporter	core	SmallTrans	2.41292	0.000619889	1.19243	0.0958925	-1.22049	0.13135	-0.643681	0.716913	0.688072	0.666803	1.33175	0.207925	x
PA14_04240	PA0325	-	putative permease of ABC transporter	core	SmallTrans	1.64749	0.00525803	0.89625	0.149275	-0.75124	0.290289	-0.472337	0.77922	0.841919	0.510382	1.31426	0.162158	x
PA14_04250	PA0326	-	putative ATP-binding component of ABC transporter	core	SmallTrans	2.14185	0.000682104	0.791618	0.214181	-1.35023	0.0659294	-0.598106	0.709867	0.496943	0.744401	1.09505	0.239528	x
PA14_04270	PA0327	-	putative transcriptional regulator	core	TRs	1.42689	9.82276e-05	1.04756	0.00839772	-0.379328	0.369765	-0.485984	0.548408	0.0336084	0.982941	0.519593	0.338396
PA14_04290	PA0328	-	hypothetical protein	core	Membrane	1.35343	0.000642773	0.58029	0.156749	-0.773141	0.0982705	-0.37214	0.718731	0.146897	0.900855	0.519036	0.394613
PA14_04300	PA0329	-	hypothetical protein	core	Hypoth	-1.48805	0.000112905	-0.496264	0.211315	0.991782	0.0252089	-0.109216	0.926493	-0.0658986	0.966017	0.043317	0.963221
PA14_04310	PA0330	rpiA	ribose-5-phosphate isomerase A	core	EnergMb	-0.593858	0.000109812	-0.153528	0.345289	0.44033	0.0139488	-0.118978	0.77922	-0.36768	0.0863765	-0.248701	0.288657
PA14_04320	PA0331	ilvA1	threonine dehydratase	core	AAsynth	-0.799452	2.03188e-05	-0.561294	0.00663418	0.238158	0.261254	-0.119751	0.815178	-0.179988	0.673918	-0.0602362	0.874169
PA14_04330	PA0332	-	hypothetical protein	core	Membrane	-0.999553	0.00066068	-0.941725	0.00608032	0.0578282	0.892876	-0.200955	0.809072	0.218053	0.771475	0.419007	0.355542
PA14_04340	PA0333	-	hypothetical protein	core	SmallTrans	0.503655	0.0692302	0.187727	0.557477	-0.315928	0.361186	0.61768	0.195028	0.566538	0.229607	-0.0511421	0.939201
PA14_04350	-	-	putative integral membrane protein	other	Membrane	1.39967	4.35e-05	0.602393	0.0828392	-0.797272	0.0407281	0.359046	0.675085	0.235551	0.779375	-0.123495	0.854446
PA14_04370	PA0334	-	putative MFS transporter	core	SmallTrans	1.34685	1.9151e-05	0.461064	0.136744	-0.885782	0.0130427	-0.14949	0.865489	0.028014	0.98335	0.177504	0.744542
PA14_04380	PA0335	-	hypothetical protein	core	Putative	-0.571181	0.00206376	-0.140241	0.504389	0.43094	0.0537403	0.130398	0.80853	-0.112583	0.831228	-0.242981	0.421403
PA14_04390	PA0336	ygdP	dinucleoside polyphosphate hydrolase	core	NuclSynth	-1.47051	3.33241e-05	-1.02655	0.0082592	0.443961	0.266114	-0.0189422	0.990849	-0.144459	0.889425	-0.125517	0.856808
PA14_04410	PA0337	ptsP	phosphoenolpyruvate-protein phosphotransferase PtsP	core	SmallTrans	-0.557026	0.0240498	-0.744303	0.0105745	-0.187277	0.565829	0.20181	0.780174	0.106097	0.890461	-0.095713	0.856045
PA14_04420	PA0338	-	hypothetical protein	core	TwoComp	0.611085	0.00638695	0.140811	0.587156	-0.470274	0.0865977	-0.203708	0.753203	-0.191972	0.739585	0.011736	0.988827
PA14_04430	PA0339	-	hypothetical protein	core	Hypoth	-0.63499	0.0201513	-0.601963	0.0523548	0.0330274	0.935332	0.241081	0.764217	0.166971	0.832137	-0.0741099	0.905662
PA14_04440	PA0340	-	putative permease	core	Membrane	1.19831	4.6473e-05	0.883948	0.0062267	-0.314359	0.350399	-0.172011	0.831467	-0.191334	0.80138	-0.0193228	0.98085
PA14_04460	PA0341	lgt	prolipoprotein diacylglyceryl transferase	core	FAPOL	1.43305	2.69511e-06	0.989171	0.00302712	-0.443883	0.170217	-0.0238524	0.982468	-0.186189	0.800919	-0.162337	0.748173
PA14_04480	PA0342	thyA	thymidylate synthase	core	NuclSynth	-0.705887	0.000143251	-0.34088	0.0836085	0.365007	0.0913172	-0.111371	0.832147	-0.324951	0.339177	-0.21358	0.471715
PA14_04490	PA0343	-	hypothetical protein	core	Hypoth	-0.0500739	0.841337	-0.0337205	0.907074	0.0163534	0.960815	0.0059442	0.994187	-0.162249	0.788437	-0.168193	0.678723
PA14_04510	PA0344	-	hypothetical protein	core	Hypoth	0.158082	0.548204	0.0389712	0.904088	-0.119111	0.729653	0.186061	0.797357	0.0197132	0.98607	-0.166348	0.719108
PA14_04520	PA0345	-	hypothetical protein	core	Hypoth	-0.547557	0.0716469	-0.469358	0.160302	0.0781998	0.865247	0.255244	0.776444	0.188408	0.830655	-0.0668357	0.927159
PA14_04530	PA0346	-	hypothetical protein	core	Hypoth	-1.22219	0.000637631	-1.02338	0.0118583	0.198813	0.670044	-0.469926	0.575825	-0.0806628	0.955397	0.389263	0.496479
PA14_04550	PA0347	glpQ	glycerophosphoryl diester phosphodiesterase, periplasmic	core	FAPOL	2.11458	6.03408e-05	1.34655	0.0145096	-0.76803	0.189339	-0.0303135	0.989884	0.75124	0.465746	0.781554	0.301083	x
PA14_04560	PA0348	-	hypothetical protein	core	Hypoth	1.6257	3.50005e-05	0.750297	0.0591143	-0.875408	0.0483787	-0.302986	0.773345	0.463204	0.579	0.76619	0.179939	x
PA14_04570	PA0349	-	hypothetical protein	core	Hypoth	2.18315	6.27282e-05	1.23632	0.0261799	-0.946826	0.120871	-0.498613	0.712069	0.146169	0.93205	0.644782	0.426878	x
PA14_04580	PA0350	folA	dihydrofolate reductase	core	CIM	-0.0784866	0.778207	-0.0271275	0.935697	0.0513591	0.893335	-0.219724	0.768188	-0.105821	0.893033	0.113903	0.829478
PA14_04590	PA0351	-	hypothetical protein	core	Putative	0.436295	0.0140333	0.0227919	0.924696	-0.413503	0.0582374	-0.137008	0.791926	-0.233773	0.570545	-0.0967652	0.78634
PA14_04610	PA0352	yicE	putative transporter	core	SmallTrans	1.33779	0.00144801	0.84801	0.0601655	-0.489781	0.328078	-0.185671	0.887145	0.133703	0.921505	0.319374	0.662595
PA14_04630	PA0353	ilvD	dihydroxy-acid dehydratase	core	Cofactor	-0.962388	9.08587e-06	-0.774632	0.00247028	0.187755	0.451909	0.240219	0.646193	-0.224234	0.635707	-0.464453	0.15078
PA14_04640	PA0354	-	hypothetical protein	core	SmallTrans	-0.570371	0.0157681	-0.0156071	0.962924	0.554763	0.054991	-0.194654	0.77922	-0.255563	0.660409	-0.060909	0.913722
PA14_04650	PA0355	pfpI	protease PfpI	core	TranslEtc	-1.29489	0.0800655	-1.09572	0.179867	0.199169	0.856278	0.24813	0.915942	-0.749299	0.68252	-0.997429	0.414307
PA14_04660	PA0356	-	hypothetical protein	core	TwoComp	-0.141729	0.559991	-0.136634	0.61004	0.00509509	0.988152	-0.334492	0.52986	-0.185309	0.755583	0.149183	0.728685
PA14_04670	PA0357	mutM	formamidopyrimidine-DNA glycosylase	core	DNAetc	-1.3263	2.98265e-06	-0.83648	0.00591363	0.489817	0.109951	-0.458815	0.355207	0.0512545	0.961976	0.51007	0.208109
PA14_04680	PA0358	-	hypothetical protein	core	FAPOL	0.531684	0.151987	0.173901	0.693067	-0.357783	0.442751	-0.209008	0.853326	0.293727	0.761888	0.502735	0.402534
PA14_04690	PA0359	-	hypothetical protein	core	Hypoth	-0.687254	0.11692	-0.569809	0.236903	0.117445	0.858131	1.13408	0.105876	0.554598	0.586774	-0.579485	0.426479
PA14_04700	PA0360	-	hypothetical protein	core	Hypoth	0.892373	0.000461923	0.325073	0.221323	-0.5673	0.0591846	0.483505	0.2904	0.287899	0.617454	-0.195606	0.657441
PA14_04710	-	-	hypothetical protein	other	Hypoth	1.3237	0.520188	0.667368	0.772113	-0.656332	0.815909	0.389664	0.957608	-0.231259	0.979385	-0.620922	0.884418
PA14_04730	PA0361	-	putative gamma-glutamyltranspeptidase precursor	core	AAsynth	-0.0594702	0.796309	-0.00133788	0.998643	0.0581323	0.853146	-0.0236188	0.979136	-0.0377327	0.966388	-0.0141139	0.982816
PA14_04750	PA0362	fdx1	ferredoxin (4Fe-4S)	core	EnergMb	-0.376544	0.0872339	-0.252593	0.301186	0.123951	0.678686	-0.268114	0.646193	-0.391731	0.373427	-0.123617	0.779071
PA14_04760	PA0363	coaD	phosphopantetheine adenylyltransferase	core	CIM	-0.324855	0.0989098	-0.000600217	1	0.324255	0.177306	-0.163429	0.777224	-0.311455	0.465746	-0.148026	0.683474
PA14_04780	PA0364	-	oxidoreductase	core	EnergMb	1.10654	0.0235969	-0.0965811	0.877164	-1.20312	0.0473154	-0.150863	0.925037	-0.715674	0.503828	-0.564811	0.487358
PA14_04790	PA0365	-	hypothetical protein	core	Hypoth	1.29719	0.00779516	0.117397	0.845187	-1.17979	0.0486619	-0.221908	0.883969	-0.507777	0.666803	-0.285868	0.758921
PA14_04810	PA0366	-	putative aldehyde dehydrogenase	core	EnergMb	0.390938	0.428234	-0.549764	0.292272	-0.940701	0.109083	-0.273558	0.84913	-0.490836	0.673918	-0.217279	0.824871
PA14_04820	PA0367	-	TetR family transcriptional regulator	core	TRs	0.251389	0.408476	-0.355324	0.268448	-0.606714	0.092759	-0.288218	0.718731	-0.4571	0.469032	-0.168882	0.769522
PA14_04830	-	-	putative acetyltransferase	other	SmallTrans	0.229645	0.616252	-0.297104	0.545292	-0.526748	0.31795	0.889867	0.253044	0.560557	0.566006	-0.329309	0.673006
PA14_04840	PA0368	-	hypothetical protein	core	Putative	0.170724	0.216891	-0.0645251	0.693739	-0.235249	0.160475	-0.160531	0.664462	-0.052563	0.903628	0.107968	0.66189
PA14_04850	PA0369	-	hypothetical protein	core	Hypoth	-0.406183	0.0780894	-0.614492	0.0205778	-0.208309	0.482014	-0.0944311	0.901036	0.0634044	0.94013	0.157836	0.716477
PA14_04860	PA0370	yhhF	putative methyltransferase	core	DNAetc	-0.651878	0.000839341	-0.19552	0.356952	0.456358	0.0494637	-0.0785354	0.899307	0.0154985	0.98607	0.094034	0.809888
PA14_04870	PA0371	-	hypothetical protein	core	ProtExpo	-0.328637	0.113879	0.0455132	0.864495	0.37415	0.139563	0.314151	0.511309	0.170679	0.75126	-0.143471	0.711714
PA14_04890	PA0372	-	putative zinc protease	core	Putative	0.00964838	0.962884	0.347526	0.0606888	0.337878	0.0951296	0.136947	0.777239	-0.0261211	0.969072	-0.163068	0.56938
PA14_04900	PA0373	ftsY	signal recognition particle receptor FtsY	core	ProtExpo	-0.82366	0.00138531	-0.739235	0.0120481	0.0844241	0.81828	0.170318	0.819121	-0.0552994	0.959886	-0.225618	0.614764
PA14_04910	PA0374	ftsE	cell division ATP-binding protein FtsE	core	CellDiv	-0.757385	0.000559241	-0.505222	0.0367042	0.252162	0.336255	0.0916116	0.89286	-0.161444	0.777183	-0.253056	0.478492
PA14_04920	PA0375	ftsX	cell division protein FtsX	core	CellDiv	-0.806024	0.00026124	-0.468829	0.0499951	0.337196	0.19097	-0.0707962	0.917854	0.108266	0.867919	0.179062	0.636687
PA14_04930	PA0376	rpoH	RNA polymerase factor sigma-32	core	TRs	-1.7077	6.65417e-07	-1.02714	0.0040355	0.680558	0.0528728	-0.477164	0.42991	-0.406612	0.527578	0.0705521	0.917257	x
PA14_04940	PA0377	-	hypothetical protein	core	Hypoth	-1.87203	0.00147796	-0.458696	0.47952	1.41334	0.0419893	-1.88229	0.0214699	0.220431	0.901335	2.10272	0.00641857	x			x		x
PA14_04950	PA0378	mtgA	monofunctional biosynthetic peptidoglycan transglycosylase	core	CellEnv	0.926042	0.00286735	0.674329	0.0487098	-0.251713	0.524232	-0.785348	0.101827	-0.280121	0.711095	0.505227	0.298769
PA14_04960	PA0379	-	hypothetical protein	core	Membrane	0.0747579	0.755992	0.0501444	0.857743	-0.0246134	0.941038	-0.152683	0.814742	-0.00975965	0.994133	0.142923	0.730942
PA14_04970	PA0380	thiS	sulfur carrier protein ThiS	core	Cofactor	-1.59599	1.25864e-05	-0.822041	0.0304337	0.773953	0.0550004	-0.172968	0.866919	-0.518262	0.471334	-0.345294	0.543463	x
PA14_04980	PA0381	thiG	thiazole synthase	core	Cofactor	-1.18887	3.2588e-08	-0.513421	0.0106996	0.675452	0.00181122	-0.174349	0.712769	-0.37846	0.173919	-0.204112	0.479695
PA14_05000	PA0382	trmB	tRNA (guanine-N(7)-)-methyltransferase	core	DNAetc	-0.380158	0.0596177	-0.246796	0.268532	0.133362	0.622077	-0.274214	0.586285	-0.487642	0.115689	-0.213429	0.535121
PA14_05010	PA0383	-	hypothetical protein	core	Hypoth	1.40612	0.000507769	0.637503	0.127625	-0.768613	0.10442	-0.431328	0.683369	0.165736	0.890461	0.597065	0.329066
PA14_05020	PA0384	-	hypothetical protein	core	Hypoth	0.120023	0.725991	-0.0746907	0.851196	-0.194714	0.648469	0.352121	0.686069	0.285947	0.716939	-0.0661742	0.93238
PA14_05030	PA0385	-	hypothetical protein	core	Hypoth	0.24905	0.295645	0.185573	0.483703	-0.063477	0.855912	-0.0854113	0.90984	-0.0991711	0.890461	-0.0137598	0.986094
PA14_05040	PA0386	-	coproporphyrinogen III oxidase	core	EnergMb	0.613757	0.104458	0.494929	0.227748	-0.118828	0.829441	-0.142353	0.906466	0.0821613	0.960232	0.224515	0.760325
PA14_05050	PA0387	-	putative deoxyribonucleotide triphosphate pyrophosphatase	core	NuclSynth	-0.979562	0.00131488	-0.7766	0.0228943	0.202962	0.608014	0.547153	0.355207	0.158065	0.860427	-0.389088	0.430764
PA14_05060	PA0388	-	hypothetical protein	core	Hypoth	-0.710877	0.0345683	-1.10453	0.00663418	-0.393652	0.348751	0.341579	0.714033	-0.119467	0.913614	-0.461046	0.407119
PA14_05070	PA0389	metW	putative methionine biosynthesis protein	core	AAsynth	0.282045	0.193752	0.00327964	0.993323	-0.278766	0.293142	0.417754	0.308449	0.0672276	0.927741	-0.350527	0.308214
PA14_05080	PA0390	metX	homoserine O-acetyltransferase	core	AAsynth	-0.165856	0.537459	0.15571	0.599387	0.321566	0.301057	0.0379716	0.97082	-0.493009	0.278844	-0.530981	0.197085
PA14_05110	PA0391	-	hypothetical protein	core	Hypoth	0.322191	0.274166	-0.596787	0.0655109	-0.918979	0.0110028	0.934602	0.0245948	0.551894	0.29312	-0.382707	0.421932
PA14_05120	-	-	hypothetical protein	other	Hypoth	-0.0319441	0.932914	-0.123593	0.753081	-0.0916486	0.849682	-0.191649	0.846538	-0.48617	0.499125	-0.294521	0.610871
PA14_05130	PA0392	-	hypothetical protein	core	Membrane	-0.34803	0.127351	0.0868463	0.753557	0.434876	0.118396	0.0388399	0.965619	-0.35989	0.465746	-0.39873	0.275196
PA14_05150	PA0393	proC	pyrroline-5-carboxylate reductase	core	AAsynth	-1.3233	9.10025e-06	-0.538911	0.075328	0.784385	0.0179778	0.293317	0.694476	0.0640506	0.955125	-0.229267	0.636687
PA14_05160	PA0394	-	hypothetical protein	core	Putative	-1.13982	0.00208808	-0.988684	0.0191358	0.151134	0.771397	0.0162524	0.992499	-0.0149241	0.994421	-0.0311765	0.97463
PA14_05180	PA0395	pilT	twitching motility protein PilT	core	MotAtt	-0.120462	0.532388	-0.350556	0.0831587	-0.230094	0.304683	0.440928	0.13844	0.21728	0.611899	-0.223648	0.458004
PA14_05190	PA0396	pilU	twitching motility protein PilU	core	MotAtt	0.788893	0.00136828	0.0255585	0.935697	-0.763334	0.0104927	0.570706	0.152423	0.384202	0.445514	-0.186504	0.670154
PA14_05200	PA0397	czcD	putative cation efflux system protein	core	SmallTrans	0.923807	0.000288435	0.537955	0.0481204	-0.385852	0.194023	-0.160896	0.821036	0.368349	0.482627	0.529245	0.173322
PA14_05210	PA0398	-	hypothetical protein	core	Membrane	0.719192	0.011916	0.384261	0.215688	-0.33493	0.343527	-0.283785	0.715373	-0.184039	0.818957	0.0997469	0.872466
PA14_05220	PA0399	-	cystathionine beta-synthase	core	AAsynth	-0.448884	0.1221	0.284495	0.378599	0.733379	0.0384551	0.932867	0.0262998	1.09148	0.00432773	0.15861	0.784441
PA14_05230	PA0400	-	cystathionine gamma-lyase	core	AAsynth	-0.711148	0.00629816	-0.0224372	0.949159	0.688711	0.0300646	0.661549	0.108841	0.612744	0.123647	-0.0488044	0.938473
PA14_05250	PA0401	pyrC	dihydroorotase	core	NuclSynth	-0.998739	0.000195049	-0.749267	0.0121263	0.249472	0.436823	0.164491	0.826231	-0.114452	0.888549	-0.278944	0.519858
PA14_05260	PA0402	pyrB	aspartate carbamoyltransferase catalytic subunit	core	NuclSynth	-0.820805	6.23287e-05	-0.368203	0.0869846	0.452602	0.0545269	-0.161804	0.776444	-0.279661	0.507783	-0.117857	0.75077
PA14_05270	PA0403	pyrR	bifunctional pyrimidine regulatory protein PyrR uracil phosphoribosyltransferase	core	TRs	-0.123166	0.599757	0.120679	0.641668	0.243846	0.368836	0.0922214	0.895762	-0.141654	0.819251	-0.233875	0.5283
PA14_05280	PA0404	yqgF	Holliday junction resolvase-like protein	core	TranscRNA	-0.773872	0.00163865	-0.481854	0.0748858	0.292017	0.325733	-0.0277416	0.978784	-0.0784739	0.924314	-0.0507322	0.931744
PA14_05290	PA0405	algH	hypothetical protein	core	TRs	-1.34526	0.000238184	-0.798585	0.0436583	0.546675	0.196195	0.285277	0.77922	-0.185131	0.860427	-0.470408	0.411183
PA14_05300	PA0406	-	TonB domain-containing protein	core	Membrane	0.312242	0.20733	-0.0828673	0.782536	-0.39511	0.188104	0.0118552	0.99249	0.122729	0.870467	0.110874	0.827891
PA14_05310	PA0407	gshB	glutathione synthetase	core	Cofactor	0.0193599	0.923742	0.107478	0.593606	0.0881182	0.710981	0.140572	0.77922	-0.0586662	0.917692	-0.199238	0.489916
PA14_05320	PA0408	pilG	twitching motility protein PilG	core	TwoComp	-0.691092	0.0194885	-0.761735	0.025002	-0.0706436	0.875211	-0.0101882	0.992723	-0.0658387	0.958845	-0.0556505	0.938473
PA14_05330	PA0409	pilH	twitching motility protein PilH	core	TwoComp	-0.683178	0.0187981	-0.583432	0.0749905	0.0997464	0.815306	0.190167	0.822424	0.0165158	0.992404	-0.173652	0.760309
PA14_05340	PA0410	pilI	twitching motility protein PilI	core	Chemotax	-0.455544	0.053238	-0.248631	0.346553	0.206913	0.494158	0.00476191	0.995268	0.0733993	0.928243	0.0686374	0.900251
PA14_05360	PA0411	pilJ	twitching motility protein PilJ	core	Chemotax	-0.303402	0.277833	-0.63672	0.0412834	-0.333318	0.327687	0.372999	0.582836	0.0767253	0.935809	-0.296274	0.524919
PA14_05380	PA0412	pilK	methyltransferase PilK	core	Chemotax	-0.331946	0.251374	-0.67974	0.0359487	-0.347794	0.324789	0.0816282	0.929052	0.0661853	0.955397	-0.0154429	0.988109
PA14_05390	PA0413	chpA	ChpA	core	Chemotax	-0.293485	0.313549	-0.612567	0.0567385	-0.319082	0.368892	0.349047	0.645539	0.287975	0.683227	-0.0610725	0.928998
PA14_05400	PA0414	-	methylesterase	core	Putative	0.224143	0.510837	-0.0600549	0.886811	-0.284198	0.490879	0.625698	0.312965	0.319069	0.684765	-0.306629	0.588611
PA14_05410	PA0415	chpC	putative chemotaxis protein	core	Chemotax	-0.131972	0.69077	-0.137486	0.707589	-0.00551421	0.991119	0.877054	0.0558248	0.421783	0.537046	-0.455271	0.354718
PA14_05420	PA0416	chpD	putative transcriptional regulator	core	TRs	1.26328	0.00155119	0.281163	0.522045	-0.982115	0.040153	0.163988	0.89451	0.163132	0.890461	-0.000856233	1
PA14_05430	PA0417	chpE	putative chemotaxis protein	core	Chemotax	0.624274	0.160703	-0.227397	0.663434	-0.851671	0.119154	-0.550998	0.642502	0.339404	0.777183	0.890402	0.214262
PA14_05440	PA0418	-	hypothetical protein	core	Hypoth	0.2935	0.290049	-0.257065	0.396736	-0.550565	0.10009	0.746453	0.0711534	0.420525	0.469032	-0.325928	0.474735
PA14_05450	PA0419	-	16S ribosomal RNA methyltransferase RsmE	core	Hypoth	0.379149	0.113523	0.231817	0.382711	-0.147332	0.648726	-0.226289	0.738444	-0.0128981	0.992926	0.213391	0.615537
PA14_05460	PA0420	bioA	adenosylmethionine--8-amino-7-oxononanoate transaminase	core	Cofactor	-0.507245	0.118416	0.0576143	0.89298	0.564859	0.153832	-0.32641	0.714033	-0.186101	0.8471	0.140308	0.83539
PA14_05480	PA0421	-	hypothetical protein	core	AAsynth	-0.139267	0.462233	0.170052	0.40009	0.30932	0.160888	0.0224922	0.976507	-0.0115342	0.991612	-0.0340264	0.938473
PA14_05500	PA0422	-	hypothetical protein	core	EnergMb	-2.92113	6.67855e-07	-0.909521	0.0880543	2.01161	0.00157743	-0.0201211	0.992554	0.151865	0.925084	0.171986	0.868053	x		x
PA14_05510	PA0423	yceI	hypothetical protein	core	Membrane	-2.60093	1.88523e-09	-0.589859	0.0911628	2.01107	1.8829e-06	-0.278342	0.760285	-0.116659	0.908903	0.161683	0.799921	x		x
PA14_05520	PA0424	mexR	multidrug resistance operon repressor MexR	core	TRs	-0.317515	0.574453	0.180355	0.780503	0.49787	0.455354	-1.23074	0.16376	-0.365515	0.807815	0.865228	0.303096
PA14_05530	PA0425	mexA	RND multidrug efflux membrane fusion protein MexA precursor	core	SmallTrans	-2.04628	0.000753128	-1.41874	0.0339495	0.627546	0.379225	-0.563882	0.720099	-0.840096	0.507783	-0.276214	0.816993	x
PA14_05540	PA0426	mexB	RND multidrug efflux transporter MexB	core	SmallTrans	-1.66087	0.00297644	-1.01959	0.0955656	0.641277	0.339799	-0.424709	0.787612	-0.84548	0.474082	-0.420772	0.676003	x
PA14_05550	PA0427	oprM	major intrinsic multiple antibiotic resistance efflux outer membrane protein OprM precursor	core	Membrane	-1.82645	0.00178722	-1.1097	0.0817701	0.716748	0.300096	-0.4461	0.784709	-0.525254	0.705278	-0.0791543	0.954001	x
PA14_05560	PA0428	rhlE	ATP-dependent RNA helicase	core	TranscRNA	-1.10058	4.49155e-05	-0.605194	0.0347254	0.495384	0.106305	0.397519	0.47517	-0.0280721	0.980233	-0.425591	0.293553
PA14_05580	PA0429	-	hypothetical protein	core	Hypoth	-1.21646	2.97812e-06	-0.777137	0.00538144	0.439319	0.118858	0.120917	0.865489	0.0801354	0.916029	-0.0407811	0.94273
PA14_05590	PA0430	metF	5,10-methylenetetrahydrofolate reductase	core	CIM	-0.591999	0.0514514	-0.16322	0.652281	0.428778	0.249254	0.548126	0.376341	-0.123563	0.897531	-0.671689	0.1756
PA14_05600	PA0431	-	hypothetical protein	core	Hypoth	-0.257115	0.378199	0.0266482	0.943291	0.283763	0.420627	0.394306	0.564581	0.14725	0.864468	-0.247056	0.62337
PA14_05620	PA0432	sahH	S-adenosyl-L-homocysteine hydrolase	core	CIM	-0.635841	0.0503794	-0.487534	0.172607	0.148307	0.746904	0.326499	0.715373	-0.175648	0.859583	-0.502147	0.338838
PA14_05630	PA0433	-	hypothetical protein	core	Hypoth	-0.945385	0.0825072	-1.27601	0.0416251	-0.330626	0.653463	-0.555516	0.712769	0.0862303	0.969869	0.641746	0.482864
PA14_05640	PA0434	bfrG	hypothetical protein	core	Membrane	0.205488	0.759107	0.198395	0.79055	-0.00709359	0.994216	-0.323174	0.865326	0.592592	0.698177	0.915767	0.352939
PA14_05650	PA0435	-	hypothetical protein	core	Membrane	-0.309616	0.578466	-0.132576	0.839807	0.17704	0.815909	-0.224237	0.89286	0.926478	0.377939	1.15071	0.170916
PA14_05660	PA0436	-	putative transcriptional regulator	core	TRs	-0.319138	0.0624325	0.00209661	0.995007	0.321235	0.126506	0.32728	0.331629	0.216356	0.592899	-0.110925	0.733742
PA14_05690	PA0437	codA	cytosine deaminase	core	NuclSynth	0.251799	0.279122	0.232409	0.358557	-0.0193906	0.957217	0.00289694	0.997117	0.0969023	0.890461	0.0940053	0.843727
PA14_05700	PA0438	codB	cytosine permease	core	NuclSynth	0.645204	0.0158285	0.576753	0.0540719	-0.0684508	0.865247	-0.0238392	0.982923	0.0258152	0.98335	0.0496544	0.938817
PA14_05740	PA0439	pydA	dihydropyrimidine dehydrogenase	core	NuclSynth	1.46221	0.025124	0.118759	0.886819	-1.34345	0.0957998	-0.083478	0.975146	0.337316	0.864468	0.420794	0.728948
PA14_05750	PA0440	gltX	putative oxidoreductase	core	AAsynth	1.13297	0.0843398	-0.416069	0.58168	-1.54904	0.0586075	0.0669076	0.979262	0.0655947	0.982688	-0.00131294	1
PA14_05770	PA0441	dhT	phenylhydantoinase	core	NuclSynth	0.266383	0.616882	-1.07834	0.0549189	-1.34472	0.0306135	0.259896	0.865326	-0.357498	0.794714	-0.617393	0.455148
PA14_05775	PA0442	-	hypothetical protein	core	Hypoth	1.55417	0.0791765	1.31598	0.164735	-0.238194	0.854996	-0.967327	0.685717	0.652479	0.787026	1.61981	0.247431
PA14_05790	PA0443	-	putative transporter	core	NuclSynth	1.96067	0.000305329	0.399999	0.482249	-1.56067	0.0149556	-0.280639	0.856981	0.34527	0.811102	0.625909	0.453416	x		x
PA14_05810	PA0444	amaB	allantoate amidohydrolase	core	NuclSynth	0.92172	0.0304919	-0.485302	0.299088	-1.40702	0.00898964	-0.135635	0.9233	-0.190718	0.888549	-0.055083	0.959114
PA14_05820	PA0446	-	hypothetical protein	core	EnergMb	-1.17495	0.0159578	-0.36132	0.518702	0.813634	0.167807	1.28201	0.0997905	-0.551187	0.638647	-1.83319	0.00768945						x
PA14_05840	PA0447	gcdH	glutaryl-CoA dehydrogenase	core	FAPOL	-1.71574	0.00303989	-0.566285	0.370716	1.14946	0.0959231	0.870854	0.498897	-0.759292	0.554409	-1.63015	0.0658716	x
PA14_05850	PA0448	-	LysR family transcriptional regulator	core	TRs	0.309525	0.629791	1.089	0.0981965	0.779472	0.283148	0.0186102	0.993046	0.0520867	0.984417	0.0334766	0.987043
PA14_05860	PA0449	-	hypothetical protein	core	FAPOL	-0.511369	0.254517	-0.0883361	0.877164	0.423032	0.446854	0.455878	0.707811	-0.0453561	0.981497	-0.501234	0.499913
PA14_05870	PA0450	-	putative phosphate transporter	core	SmallTrans	2.18454	0.000262795	1.07016	0.0791416	-1.11438	0.10288	-0.588859	0.694767	0.671617	0.606083	1.26048	0.15511	x
PA14_05880	PA0451	nfeD	putative membrane-bound protease	core	Membrane	-0.0821315	0.874278	-0.284394	0.594129	-0.202262	0.754599	-0.357082	0.788294	0.508966	0.647386	0.866048	0.237242
PA14_05890	PA0452	-	putative stomatin-like protein	core	Membrane	1.05285	0.00549898	0.385723	0.350573	-0.667126	0.147193	-0.288482	0.791926	0.266992	0.797363	0.555474	0.354667
PA14_05910	-	-	putative periplasmic transport system	other	SmallTrans	0.709445	0.0105843	0.175589	0.584457	-0.533856	0.117029	0.10343	0.907016	0.295642	0.666803	0.192212	0.710085
PA14_05920	PA0454	-	hypothetical protein	core	Membrane	0.818025	3.40815e-05	0.406656	0.0472109	-0.41137	0.0662748	-0.129107	0.809072	-0.038094	0.960832	0.0910129	0.808014
PA14_05950	PA0455	dbpA	ATP-dependent RNA helicase DbpA	core	TranscRNA	-0.242992	0.214938	0.264997	0.211198	0.507988	0.0322606	0.0839842	0.89286	0.161665	0.746111	0.077681	0.850995
PA14_05960	PA0456	cspB	putative cold-shock protein	core	TRs	-1.45794	0.000119064	-1.30611	0.00367888	0.15183	0.763928	0.0159165	0.992499	-0.430092	0.610197	-0.446009	0.452887
PA14_05970	PA0457	-	hypothetical protein	core	Hypoth	-0.0478189	0.902347	0.0671433	0.876612	0.114962	0.813539	-0.0403444	0.977271	-0.0144968	0.994133	0.0258475	0.978856
PA14_05990	PA0458	emrA	EmrB/QacA family drug resistance transporter	core	SmallTrans	1.02957	0.00103544	0.644493	0.05722	-0.385081	0.304133	-0.396476	0.610095	0.156271	0.867518	0.552747	0.247431
PA14_06000	PA0459	clpA	putative ClpA/B protease ATP binding subunit	core	TranslEtc	-1.02632	0.00340965	-0.0852048	0.845702	0.941113	0.0266519	0.216028	0.833928	0.418354	0.60935	0.202326	0.76618
PA14_06010	PA0460	-	hypothetical protein	core	Hypoth	-1.55632	6.44842e-06	-0.135941	0.715064	1.42038	0.000708702	0.442768	0.548408	0.122144	0.900665	-0.320625	0.543347	x
PA14_06030	PA0461	-	putative acyltransferase	core	FAPOL	-0.0845503	0.682415	-0.429683	0.0447164	-0.345133	0.137962	-0.0656848	0.915014	-0.166306	0.731204	-0.100621	0.795426
PA14_06040	PA0462	-	hypothetical protein	core	Hypoth	-0.677165	0.024956	-0.400257	0.228707	0.276908	0.472889	-0.141329	0.883723	-0.222074	0.788437	-0.0807445	0.907911
PA14_06060	PA0463	creB	DNA-binding response regulator CreB	core	TwoComp	-0.0534499	0.846291	-0.57406	0.0378813	-0.52061	0.0836202	0.145817	0.84296	0.115167	0.878264	-0.0306495	0.960848
PA14_06070	PA0464	creC	sensory histidine kinase CreC	core	TwoComp	0.568076	0.0261313	0.110872	0.71744	-0.457204	0.14494	-0.0494817	0.959324	0.34179	0.554197	0.391272	0.335671
PA14_06080	PA0465	creD	hypothetical protein	core	Membrane	-4.50119	0.000193799	-1.93956	0.0984461	2.56162	0.0467487	-1.74372	0.426281	-0.657459	0.824021	1.08626	0.530897	x		x
PA14_06090	PA0466	-	hypothetical protein	core	Hypoth	-2.06618	0.0260766	-0.514839	0.633622	1.55134	0.164414	-0.766382	0.777224	0.724507	0.774802	1.49089	0.32297	x
PA14_06120	PA0467	-	hypothetical protein	core	AAsynth	-0.288896	0.289856	-0.270861	0.364112	0.0180343	0.963145	0.464769	0.401836	0.41137	0.474082	-0.0533983	0.935119
PA14_06130	PA0468	-	hypothetical protein	core	AdptProt	-0.996448	0.00205244	-0.330548	0.351874	0.6659	0.0867487	0.343502	0.694767	0.424061	0.554409	0.0805593	0.915523
PA14_06150	PA0469	-	hypothetical protein	core	Hypoth	-0.518567	0.00566044	-0.0611486	0.789241	0.457419	0.0454747	0.0147887	0.98474	-0.0133232	0.989071	-0.0281119	0.951841
PA14_06160	PA0470	fiuA	putative hydroxamate-type ferrisiderophore receptor	core	SmallTrans	0.565557	0.270375	0.445897	0.427886	-0.119659	0.874694	-0.63674	0.631022	0.474599	0.698559	1.11134	0.170916
PA14_06170	PA0471	fiuR	putative transmembrane sensor	core	TwoComp	-0.537144	0.260767	-0.102268	0.865298	0.434876	0.465071	-0.795185	0.425329	-0.0102372	0.999851	0.784948	0.299101
PA14_06180	PA0472	fiuI	RNA polymerase sigma factor	core	TRs	-0.135485	0.795044	0.287667	0.605896	0.423151	0.484597	-0.951645	0.301667	-0.305894	0.829097	0.645752	0.415643
PA14_06190	PA0473	psfA	putative glutathione S-transferase	core	AAsynth	-0.826811	0.0316656	-1.09651	0.0152088	-0.269701	0.599852	0.778067	0.281193	-0.0850672	0.959392	-0.863134	0.170916
PA14_06200	PA0474	-	hypothetical protein	core	Cofactor	1.19451	0.122065	1.20186	0.148382	0.00735308	0.995473	-1.51182	0.303291	0.591996	0.778048	2.10382	0.0825907
PA14_06210	PA0475	-	putative transcriptional regulator	core	TRs	1.02938	0.00089821	0.589461	0.0757425	-0.439922	0.230525	-0.348876	0.666875	0.129889	0.889993	0.478765	0.313036
PA14_06230	PA0476	-	putative permease	core	SmallTrans	1.89777	0.00408943	0.960587	0.16334	-0.937184	0.232687	-0.886849	0.566101	0.61271	0.698177	1.49956	0.15078	x
PA14_06240	PA0477	-	LysR family transcriptional regulator	core	TRs	1.6639	0.000193799	1.03626	0.027277	-0.627634	0.218114	0.305437	0.800438	0.634533	0.478443	0.329096	0.660559	x
PA14_06250	PA0478	-	GNAT family acetyltransferase	core	Putative	-0.588946	0.20359	-0.428622	0.405441	0.160324	0.810982	0.30185	0.821232	0.0792855	0.967217	-0.222565	0.815495
PA14_06260	PA0479	-	LysR family transcriptional regulator	core	TRs	0.707346	0.0220696	0.258935	0.456648	-0.448411	0.236336	0.27671	0.757019	0.413108	0.553506	0.136398	0.830694
PA14_06270	PA0480	catD	putative hydrolase	core	Putative	1.83707	0.00171499	0.709958	0.239558	-1.12711	0.104048	-0.853219	0.496287	0.0779084	0.973685	0.931127	0.295079	x
PA14_06280	PA0481	-	hypothetical protein	core	Hypoth	0.692936	0.00999393	0.379318	0.193321	-0.313618	0.346054	-0.495576	0.352247	-0.0474695	0.966388	0.448106	0.295079
PA14_06290	PA0482	glcB	malate synthase G	core	CIM	-1.40089	5.19985e-06	-0.423233	0.15967	0.977659	0.00385284	0.123811	0.890192	-0.352875	0.585332	-0.476687	0.281854
PA14_06300	PA0483	-	GNAT family acetyltransferase	core	Putative	1.52337	0.000166989	0.839372	0.0471797	-0.683995	0.14007	0.0836537	0.951694	0.632264	0.414215	0.54861	0.362542	x
PA14_06310	PA0484	-	ACT domain-containing protein	core	TwoComp	-0.43521	0.264572	-0.54027	0.199266	-0.10506	0.854996	0.224044	0.84791	0.870282	0.151944	0.646239	0.290129
PA14_06320	PA0485	rarD	hypothetical protein	core	Membrane	0.241631	0.491082	0.166941	0.674603	-0.0746904	0.882961	-0.334119	0.715373	-0.268678	0.759623	0.0654418	0.936069
PA14_06330	PA0486	-	serine/threonine protein kinase	core	TwoComp	-0.570382	0.00240113	-0.393035	0.0599925	0.177347	0.449661	0.0115926	0.989907	-0.109004	0.842307	-0.120597	0.730942
PA14_06340	PA0487	modR	putative molybdenum transport regulator	core	SmallTrans	1.37029	9.92928e-07	0.637211	0.0187316	-0.733082	0.0131823	0.266508	0.684387	0.0839939	0.913614	-0.182515	0.676193
PA14_06350	PA0488	yfiM	hypothetical protein	core	FAPOL	0.473511	0.260044	0.207061	0.673612	-0.26645	0.630994	-0.0377454	0.982468	0.442492	0.666803	0.480238	0.490379
PA14_06360	PA0489	comF	putative phosphoribosyl transferase	core	NuclSynth	0.358583	0.494761	-0.267249	0.649442	-0.625832	0.311907	-0.212479	0.895356	0.0152832	0.996832	0.227762	0.826699
PA14_06390	PA0490	-	hypothetical protein	core	Hypoth	0.338959	0.363462	0.405156	0.308326	0.0661969	0.902649	-0.165778	0.886815	-0.0986127	0.938929	0.0671648	0.938623
PA14_06400	PA0491	-	LysR family transcriptional regulator	core	TRs	1.57087	1.99542e-05	0.761196	0.0414533	-0.80967	0.0486361	-0.117513	0.912866	0.0923487	0.936926	0.209862	0.739678	x
PA14_06420	PA0492	-	hypothetical protein	core	ABresist	0.415837	0.477839	0.504268	0.41822	0.0884309	0.915788	0.173316	0.925327	0.909921	0.454497	0.736604	0.431565
PA14_06430	PA0493	-	hypothetical protein	core	Putative	1.51506	0.00693369	1.13107	0.0645185	-0.383988	0.598799	1.01772	0.355207	1.23252	0.164327	0.214795	0.855924	x
PA14_06450	PA0494	accC	acetyl-CoA carboxylase biotin carboxylase subunit	core	FAPOL	1.02108	0.0123086	0.825793	0.0669123	-0.195289	0.729653	0.771661	0.335689	1.21696	0.0292003	0.445297	0.515856
PA14_06460	PA0495	-	hypothetical protein	core	Putative	0.941568	0.0145028	0.486642	0.243194	-0.454926	0.338042	0.757928	0.297348	0.856106	0.161493	0.0981783	0.914081
PA14_06480	PA0496	-	putative hydrolase	core	Putative	0.391086	0.297559	-0.106945	0.813247	-0.498031	0.271625	0.267361	0.801732	0.347873	0.698559	0.0805122	0.927159
PA14_06500	PA0500	bioB	biotin synthase	core	Cofactor	-1.12422	0.00166631	-0.870827	0.029955	0.253394	0.580277	0.357376	0.709867	0.0916182	0.945582	-0.265758	0.678723
PA14_06510	PA0501	bioF	8-amino-7-oxononanoate synthase	core	Cofactor	-0.93041	0.00210631	-0.317514	0.339591	0.612896	0.0921879	0.270294	0.756249	0.297911	0.683528	0.027617	0.972146
PA14_06530	PA0502	bioH	putative biotin biosynthesis protein bioH	core	Cofactor	-1.44201	4.35e-05	-0.612942	0.0932622	0.82907	0.0379472	0.202028	0.835955	0.302154	0.707001	0.100127	0.89127
PA14_06540	PA0503	bioC	putative biotin synthesis protein BioC	core	Cofactor	-0.502351	0.142877	-0.433445	0.248613	0.0689063	0.894003	0.389874	0.67617	0.445986	0.572681	0.0561123	0.947958
PA14_06570	PA0504	bioD	dithiobiotin synthetase	core	Cofactor	0.284523	0.388092	0.257413	0.475004	-0.0271107	0.957111	0.421592	0.606056	0.128351	0.898014	-0.293241	0.604338
PA14_06580	PA0505	-	hypothetical protein	core	Hypoth	-0.862534	0.187843	-0.787121	0.273583	0.0754129	0.937197	-0.108245	0.966415	-0.0816607	0.977465	0.0265844	0.993486
PA14_06600	PA0506	-	putative acyl-CoA dehydrogenase	core	FAPOL	-0.75139	0.0222812	-0.558649	0.124398	0.192741	0.665125	0.194597	0.846538	0.0847063	0.948002	-0.109891	0.880991
PA14_06620	PA0506	-	putative acyl-CoA dehydrogenase	core	FAPOL	1.36964	0.000783973	0.249297	0.580627	-1.12034	0.0213658	-0.0632943	0.967679	0.0465445	0.979385	0.109839	0.902804
PA14_06640	PA0507	-	putative acyl-CoA dehydrogenase	core	FAPOL	-0.30507	0.252024	-0.0445473	0.896969	0.260523	0.427648	-0.239762	0.753203	-0.124034	0.878264	0.115728	0.831533
PA14_06650	PA0509	nirN	putative c-type cytochrome	core	EnergMb	0.879751	0.0158285	0.40751	0.307768	-0.472241	0.29178	0.671363	0.352247	0.437545	0.60669	-0.233817	0.731039
PA14_06660	PA0510	nirE	putative uroporphyrin-III c-methyltransferase	core	EnergMb	0.382699	0.399439	0.335745	0.500327	-0.0469543	0.944076	0.63504	0.535313	0.317956	0.787026	-0.317085	0.692162
PA14_06670	PA0511	nirJ	heme d1 biosynthesis protein NirJ	core	EnergMb	-0.0343635	0.93927	-0.130155	0.780503	-0.0957917	0.868132	0.770263	0.278797	0.24379	0.81964	-0.526473	0.396883
PA14_06680	PA0512	nirH	hypothetical protein	core	EnergMb	0.665136	0.0644632	-0.0197706	0.970127	-0.684906	0.122863	0.729408	0.268883	0.423047	0.613799	-0.306362	0.63242
PA14_06690	PA0513	nirG	putative transcriptional regulator	core	TRs	0.564758	0.132626	-0.0287386	0.955205	-0.593496	0.196261	0.551751	0.52601	0.19207	0.865749	-0.359681	0.578466
PA14_06700	PA0514	nirL	heme d1 biosynthesis protein NirL	core	EnergMb	-0.0852599	0.864427	-0.500941	0.301916	-0.415681	0.455805	0.75309	0.403209	0.280075	0.819251	-0.473015	0.520775
PA14_06710	PA0515	nirD	putative transcriptional regulator	core	EnergMb	-0.071357	0.881828	-0.72536	0.116005	-0.654003	0.203282	0.655342	0.477784	0.179276	0.890461	-0.476066	0.492992
PA14_06720	PA0516	nirF	heme d1 biosynthesis protein NirF	core	EnergMb	0.707688	0.0535721	0.234932	0.580923	-0.472756	0.297592	0.642708	0.39382	0.0597203	0.967355	-0.582988	0.320388
PA14_06730	PA0517	nirC	putative c-type cytochrome precursor	core	EnergMb	0.119354	0.810475	-0.180976	0.73855	-0.30033	0.618043	0.60478	0.583188	0.106927	0.954218	-0.497854	0.505438
PA14_06740	PA0518	nirM	cytochrome c-551 precursor	core	EnergMb	-0.186798	0.714416	-0.223266	0.690601	-0.0364679	0.959226	0.754705	0.447675	0.185865	0.897531	-0.56884	0.461129
PA14_06750	PA0519	nirS	nitrite reductase precursor	core	EnergMb	-0.0600686	0.911415	-0.341576	0.515232	-0.281507	0.648726	0.749055	0.447184	0.206644	0.887579	-0.542411	0.480006
PA14_06770	PA0520	nirQ	regulatory protein NirQ	core	EnergMb	0.27102	0.558936	0.192895	0.710703	-0.078125	0.904467	0.806645	0.352247	0.735933	0.405063	-0.0707128	0.948146
PA14_06790	PA0521	nirO	putative cytochrome c oxidase subunit	core	EnergMb	1.7127	0.0035341	0.894034	0.145173	-0.818663	0.243172	0.852515	0.509148	0.834888	0.49496	-0.0176264	0.995513	x
PA14_06800	PA0522	-	hypothetical protein	core	Hypoth	1.60647	0.00613151	0.911075	0.139863	-0.695392	0.328174	0.819949	0.540689	1.10673	0.272385	0.286784	0.802479	x
PA14_06810	PA0523	norC	nitric-oxide reductase subunit C	core	EnergMb	1.3873	0.0566651	0.780915	0.322315	-0.606384	0.515598	0.963215	0.590732	0.825275	0.62271	-0.137939	0.936069
PA14_06830	PA0524	norB	nitric-oxide reductase subunit B	core	EnergMb	1.96136	0.00629534	0.852221	0.256435	-1.10914	0.195595	1.01265	0.53079	0.879813	0.579523	-0.13284	0.936069	x
PA14_06840	PA0525	norD	putative dinitrification protein NorD	core	EnergMb	-0.291593	0.730546	0.709838	0.419683	1.00143	0.298685	0.887004	0.67617	0.917715	0.616546	0.030711	0.993756
PA14_06860	PA0526	-	hypothetical protein	core	Hypoth	-0.934167	0.0324116	-1.01237	0.0429205	-0.0782036	0.904589	0.333749	0.785245	0.223844	0.860911	-0.109905	0.911529
PA14_06870	PA0527	dnr	transcriptional regulator Dnr	core	TRs	-2.28616	1.9075e-06	-0.593947	0.185145	1.69221	0.00157743	-0.126436	0.925235	-0.599923	0.506663	-0.473488	0.489916	x		x
PA14_06875	-	rsmY	regulatory RNA RsmY	sRNA	ncRNA	-1.32072	0.138693	-2.03232	0.0501788	-0.711605	0.539715	-0.473641	0.863379	-1.12296	0.595474	-0.649322	0.692162
PA14_06880	PA0528	-	LysR family transcriptional regulator	core	TRs	2.04978	4.49155e-05	1.11706	0.0290727	-0.932722	0.0965392	-0.509808	0.679761	0.47443	0.671283	0.984238	0.1756	x
PA14_06890	PA0529	-	hypothetical protein	core	Cofactor	1.27474	0.000292678	1.16465	0.0040603	-0.110091	0.820996	0.117906	0.912866	0.134913	0.89654	0.0170072	0.989459
PA14_06900	-	-	hypothetical protein	other	Hypoth	0.600286	0.067507	0.718205	0.0511553	0.11792	0.806381	0.111141	0.915942	0.272116	0.746599	0.160975	0.811507
PA14_06920	PA0530	argD	putative class III pyridoxal phosphate-dependent aminotransferase	core	SmallTrans	1.24944	5.09253e-05	0.930547	0.00608032	-0.318889	0.369414	0.266709	0.743803	0.562941	0.267888	0.296232	0.542083
PA14_06930	PA0531	-	putative glutamine amidotransferase	core	SmallTrans	2.27751	2.78568e-06	1.30885	0.00705	-0.968654	0.057447	-0.0400084	0.981127	0.440456	0.666108	0.480465	0.484395	x
PA14_06940	PA0532	-	hypothetical protein	core	Hypoth	-0.575443	0.271883	0.114004	0.861755	0.689447	0.272638	-0.467167	0.756536	0.097116	0.96512	0.564283	0.517777
PA14_06950	PA0533	-	LuxR family transcriptional regulator	core	TRs	1.26729	1.1492e-06	0.701102	0.00749903	-0.566189	0.0400706	-0.219265	0.719985	0.0407052	0.966017	0.25997	0.485443
PA14_06960	PA0534	-	hypothetical protein	core	EnergMb	-0.658027	0.0670836	0.0835266	0.854975	0.741554	0.092431	0.0101548	0.994151	-0.345726	0.698177	-0.355881	0.571659
PA14_06970	PA0535	-	Cro/CI family transcriptional regulator	core	TRs	-0.565425	0.126252	-0.357356	0.386876	0.208068	0.677528	-0.426546	0.674995	-0.293046	0.763945	0.1335	0.868716
PA14_06980	PA0536	-	hypothetical protein	core	Putative	-0.673629	0.00548197	-0.128505	0.654813	0.545123	0.0647016	0.204678	0.773381	0.102007	0.890461	-0.102671	0.837599
PA14_06990	PA0537	-	hypothetical protein	core	ProtExpo	-0.645958	0.0120585	-0.287356	0.315651	0.358602	0.254574	0.422342	0.445636	0.0231506	0.984176	-0.399191	0.335211
PA14_07000	PA0538	dsbB	disulfide bond formation protein	core	TranslEtc	-0.706313	0.0380758	-0.0400929	0.93037	0.66622	0.11086	-0.201079	0.847008	0.350466	0.680109	0.551545	0.310817
PA14_07010	PA0539	-	hypothetical protein	core	Membrane	1.61315	0.00248415	0.95854	0.0906551	-0.654609	0.304683	-0.738888	0.548408	0.384718	0.787026	1.12361	0.176875	x
PA14_07020	PA0540	-	hypothetical protein	core	Membrane	0.769953	0.0379165	0.614941	0.12794	-0.155012	0.77025	0.19092	0.868197	0.283601	0.776021	0.0926809	0.916344
PA14_07030	PA0541	-	putative cytochrome c'	core	EnergMb	0.0256771	0.921873	0.00244251	0.99563	-0.0232346	0.945523	-0.263893	0.656314	-0.158216	0.797168	0.105678	0.818419
PA14_07040	PA0542	yqjC	hypothetical protein	core	ProtExpo	-1.09738	0.000154344	-0.436413	0.147421	0.660968	0.0488189	0.0735321	0.935767	-0.318828	0.626974	-0.39236	0.379224
PA14_07050	PA0543	-	hypothetical protein	core	Cofactor	1.0755	0.0186068	0.363602	0.478288	-0.711897	0.201524	-0.0126436	0.994151	-0.209017	0.88163	-0.196374	0.835212
PA14_07060	PA0544	-	hypothetical protein	core	Hypoth	0.108325	0.717447	0.175459	0.582235	0.0671339	0.86996	-0.323901	0.662367	-0.430928	0.469032	-0.107027	0.855471
PA14_07070	PA0545	-	hypothetical protein	core	EnergMb	-1.43321	0.0022055	-0.882561	0.0859912	0.550645	0.327964	-0.724922	0.468688	-0.721575	0.469032	0.00334707	1
PA14_07090	PA0546	metK	S-adenosylmethionine synthetase	core	ABresist	-0.831408	0.0176786	-0.109877	0.798777	0.721531	0.092759	0.417628	0.659604	-0.0363689	0.981497	-0.453997	0.434647
PA14_07110	PA0547	-	ArsR family transcriptional regulator	core	TRs	-0.614287	0.0577672	-0.141997	0.716484	0.47229	0.232778	-0.126799	0.904311	0.0433413	0.974838	0.17014	0.79827
PA14_07130	PA0548	tktA	transketolase	core	CCatab	-1.25975	1.15578e-06	-0.388077	0.116826	0.871678	0.00193389	0.127936	0.853165	-0.00196705	1	-0.129903	0.77047
PA14_07140	PA0549	-	hypothetical protein	core	Hypoth	-0.562623	0.0235969	-0.074564	0.809166	0.488059	0.109786	-0.131507	0.864539	0.230308	0.709264	0.361815	0.367908
PA14_07150	PA0550	hyi	hypothetical protein	core	CCatab	1.08849	0.00111982	0.691411	0.0553464	-0.397074	0.319767	-0.164504	0.869152	0.0524671	0.967528	0.216971	0.719116
PA14_07170	PA0551	epd	D-erythrose 4-phosphate dehydrogenase	core	Cofactor	-0.875087	2.74106e-06	-0.317141	0.0854002	0.557946	0.00605924	0.0211487	0.975231	-0.226632	0.539801	-0.247781	0.350044
PA14_07190	PA0552	pgk	phosphoglycerate kinase	core	EnergMb	-0.99667	1.26982e-05	-0.6419	0.00877905	0.354769	0.163426	0.0979516	0.883723	-0.303628	0.507518	-0.401579	0.230972
PA14_07200	PA0553	-	hypothetical protein	core	Hypoth	-0.85498	0.0362519	-1.10236	0.0205006	-0.247377	0.654588	0.373953	0.753203	-0.213141	0.864587	-0.587094	0.377719
PA14_07210	PA0554	-	hypothetical protein	core	Hypoth	-1.1131	0.000922587	-0.761654	0.0405615	0.351446	0.386364	0.111889	0.915158	-0.222868	0.811372	-0.334757	0.547438
PA14_07230	PA0555	fda	fructose-1,6-bisphosphate aldolase	core	CCatab	-0.931734	0.000421682	-0.542715	0.0587773	0.38902	0.209072	0.280643	0.688482	-0.204641	0.759471	-0.485285	0.23497
PA14_07240	PA0556	-	hypothetical protein	core	Hypoth	-0.652439	0.022387	-0.442962	0.158911	0.209477	0.578641	-0.305196	0.694767	-0.422812	0.504756	-0.117616	0.84569
PA14_07250	PA0557	-	hypothetical protein	core	Putative	0.918639	0.0307579	0.712859	0.123307	-0.205779	0.728258	-0.287379	0.818221	0.326527	0.773161	0.613905	0.369936
PA14_07260	PA0558	-	hypothetical protein	core	Hypoth	-0.477867	0.125048	-0.337813	0.329092	0.140053	0.749894	0.258441	0.777224	0.158002	0.869164	-0.100439	0.885213
PA14_07280	PA0559	yhiN	hypothetical protein	core	Membrane	0.610386	0.0106746	0.565234	0.0356017	-0.0451522	0.899866	-0.401299	0.420078	-0.268392	0.641929	0.132906	0.78014
PA14_07290	PA0560	ygjP	hypothetical protein	core	Putative	0.172808	0.588846	0.119493	0.739306	-0.0533148	0.904589	-0.404921	0.57949	-0.37739	0.590867	0.0275314	0.972146
PA14_07300	PA0561	-	hypothetical protein	core	Hypoth	0.625431	0.738667	0.214743	0.92607	-0.410688	0.874506	-1.72855	0.718731	-1.55149	0.731785	0.17706	0.967769
PA14_07310	PA0562	-	putative hydrolase	core	Putative	-1.09469	2.31607e-05	-0.842217	0.0040603	0.252478	0.396352	0.0146993	0.989907	-0.150259	0.827745	-0.164959	0.711714
PA14_07330	PA0563	-	hypothetical protein	core	Hypoth	0.0199832	0.977193	-0.541067	0.401613	-0.56105	0.442751	0.207681	0.911887	0.100913	0.966388	-0.106768	0.938829
PA14_07340	PA0564	-	putative transcriptional regulator	core	TRs	0.836818	0.00261763	0.844262	0.0082592	0.00744356	0.985591	-0.0355713	0.975146	0.265442	0.694158	0.301014	0.511666
PA14_07355	PA0565	-	hypothetical protein	core	Hypoth	-1.06734	0.259917	-3.02447	0.0101357	-1.95712	0.101372	0.122977	0.975146	0.2138	0.956077	0.090823	0.970035		x
PA14_07360	PA0566	-	hypothetical protein	core	Hypoth	-0.324249	0.194738	-0.364217	0.180496	-0.0399679	0.915193	-0.0417755	0.965877	0.0731757	0.93205	0.114951	0.823317
PA14_07370	PA0567	-	hypothetical protein	core	Hypoth	-0.469232	0.540931	-1.29098	0.110486	-0.821752	0.365684	0.0587372	0.98474	-0.618147	0.742809	-0.676884	0.597477
PA14_07380	PA0568	-	hypothetical protein	core	Hypoth	0.0724327	0.807043	0.168597	0.588886	0.0961639	0.806381	-0.0139357	0.992393	0.147911	0.853204	0.161847	0.75077
PA14_07400	PA0569	-	hypothetical protein	core	Hypoth	0.380976	0.175489	0.32075	0.296229	-0.0602255	0.886429	0.0749089	0.93522	0.248771	0.721205	0.173862	0.743567
PA14_07410	PA0570	-	hypothetical protein	core	Hypoth	0.276966	0.4281	-0.201875	0.606614	-0.478841	0.244338	0.0475509	0.973678	0.114223	0.917692	0.0666723	0.934911
PA14_07420	PA0571	-	hypothetical protein	core	Hypoth	0.435207	0.097548	0.20308	0.496863	-0.232126	0.490128	0.213749	0.779952	0.266881	0.682189	0.0531317	0.933997
PA14_07430	PA0572	-	hypothetical protein	core	Hypoth	1.39143	0.0176495	0.969251	0.124706	-0.422182	0.57876	1.39883	0.151233	2.71853	0.000409503	1.3197	0.15511					x
PA14_07440	PA0573	-	hypothetical protein	core	Hypoth	0.983168	0.240459	-0.313538	0.749933	-1.29671	0.203204	-0.707242	0.768188	-1.08067	0.572681	-0.373429	0.826359
PA14_07450	PA0574	-	Hypothetical protein	core	Hypoth	0.964581	0.383453	-1.08618	0.36134	-2.05076	0.131928	0.102547	0.981096	-1.58326	0.506663	-1.68581	0.335667
PA14_07460	-	-	hypothetical protein	other	Hypoth	-0.0999457	0.922846	0.0741426	0.951153	0.174088	0.895796	0.930548	0.704508	0.342805	0.901335	-0.587743	0.726677
PA14_07470	-	-	tRNA-Met	tRNA	ncRNA	-0.575908	0.440219	-0.357599	0.676645	0.218309	0.835667	-1.34003	0.3569	-1.04111	0.533445	0.298924	0.844893
PA14_07480	-	-	putative reverse transcriptase	other	Putative	-2.39311	0.272777	-5.47742	0.0542459	-3.08431	0.270729	-3.97207	0.39667	-3.63139	0.465746	0.340677	0.947276
PA14_07500	PA0575	-	hypothetical protein	core	Hypoth	1.19152	0.00329875	0.731444	0.0940387	-0.460078	0.349196	-0.0388988	0.980334	0.790183	0.256104	0.829082	0.192378
PA14_07520	PA0576	rpoD	RNA polymerase sigma factor RpoD	core	TranscRNA	-1.22688	2.13791e-05	-0.848499	0.00720605	0.378378	0.242212	0.000158546	1	-0.255044	0.698177	-0.255203	0.5824
PA14_07530	PA0577	dnaG	DNA primase	core	DNAetc	-0.902536	0.00166631	-0.388816	0.208091	0.51372	0.134099	-0.0242646	0.983017	-0.106484	0.906529	-0.0822198	0.899643
PA14_07550	PA0578	-	hypothetical protein	core	Hypoth	-0.337574	0.270857	0.00354073	0.995223	0.341115	0.361077	-0.535993	0.387054	-0.397977	0.572681	0.138016	0.826699
PA14_07560	PA0579	rpsU	30S ribosomal protein S21	core	TranslEtc	-1.89981	4.2392e-05	-0.968265	0.0456637	0.931544	0.072811	-0.388915	0.753203	-0.939951	0.176253	-0.551036	0.434647	x
PA14_07570	PA0580	gcp	putative DNA-binding/iron metalloprotein/AP endonuclease	core	TranslEtc	-0.893443	0.000225391	-0.353007	0.163452	0.540436	0.0553144	-0.511373	0.199119	-0.62911	0.0582677	-0.117737	0.803973
PA14_07580	PA0581	-	putative glycerol-3-phosphate acyltransferase PlsY	core	Membrane	0.164013	0.47787	0.112758	0.666036	-0.0512554	0.878185	-0.0231984	0.979136	0.171268	0.770192	0.194466	0.618699
PA14_07590	PA0582	folB	dihydroneopterin aldolase	core	Cofactor	0.494512	0.094752	0.438031	0.172754	-0.0564812	0.899648	-0.559616	0.336152	-0.225976	0.776595	0.33364	0.499913
PA14_07600	PA0583	folk	putative 2-amino-4-hydroxy-6-hydroxymethyldihydropteridine pyrophosphokinase	core	Cofactor	0.0309986	0.922498	-0.0485311	0.891536	-0.0795297	0.841939	-0.247889	0.754493	-0.185103	0.81168	0.0627861	0.923327
PA14_07620	PA0584	cca	multifunctional tRNA nucleotidyl transferase/2'3'-cyclic phosphodiesterase/2'nucleotidase/phosphatase	core	TranscRNA	0.235477	0.182716	0.138197	0.488943	-0.0972802	0.68244	0.0793434	0.890057	0.0679317	0.901335	-0.0114117	0.983003
PA14_07630	PA0585	-	hypothetical protein	core	Hypoth	0.938005	0.0197667	0.413045	0.351365	-0.52496	0.288555	-0.0696925	0.965619	0.0603637	0.970811	0.130056	0.884916
PA14_07650	PA0586	ycgB	SpoVR family protein	core	Hypoth	-0.748785	0.0900286	0.0152809	0.98232	0.764066	0.156891	0.359531	0.780174	-0.000243053	1	-0.359774	0.655519
PA14_07660	PA0587	-	hypothetical protein	core	Hypoth	-1.002	0.0152977	-0.236105	0.628438	0.765898	0.129088	0.338426	0.77922	0.170063	0.894019	-0.168363	0.846817
PA14_07680	PA0588	prkA	hypothetical protein	core	TwoComp	-1.5936	0.000783973	-0.523427	0.299898	1.07018	0.0545039	0.21614	0.881086	0.109669	0.954218	-0.106471	0.922449	x
PA14_07690	PA0589	glpE	thiosulfate sulfurtransferase	core	SmallTrans	-0.0410456	0.868824	-0.0128672	0.967755	0.0281784	0.931625	0.0552959	0.941101	-0.198346	0.71466	-0.253642	0.489916
PA14_07700	PA0590	apaH	diadenosine tetraphosphatase	core	NuclSynth	-0.806859	6.83961e-06	-0.385247	0.0371139	0.421612	0.0342763	0.281335	0.403209	0.101455	0.829097	-0.179881	0.512492
PA14_07710	PA0591	apaG	ApaG	core	Hypoth	-0.598473	0.000621492	-0.0692037	0.736081	0.52927	0.0111538	0.24947	0.53079	-0.170456	0.683528	-0.419926	0.122719
PA14_07730	PA0592	ksgA	dimethyladenosine transferase	core	TranscRNA	0.244223	0.231956	0.31605	0.149188	0.0718276	0.806987	-0.38136	0.332463	-0.361943	0.363321	0.0194175	0.97027
PA14_07740	PA0593	pdxA	4-hydroxythreonine-4-phosphate dehydrogenase	core	Cofactor	-0.448832	0.0127001	-0.148738	0.46957	0.300094	0.172199	-0.00426949	0.994187	-0.0195124	0.980233	-0.0152429	0.974912
PA14_07760	PA0594	surA	peptidyl-prolyl cis-trans isomerase SurA	core	AdptProt	-0.730898	0.0044183	-0.69971	0.0177772	0.0311879	0.934713	0.202565	0.784709	-0.0523301	0.961976	-0.254895	0.562119
PA14_07770	PA0595	ostA	organic solvent tolerance protein OstA precursor	core	AdptProt	-1.43915	0.000300439	-0.817814	0.0567385	0.621338	0.177306	-0.173675	0.886933	-0.140086	0.910636	0.0335886	0.97397
PA14_07780	PA0596	-	hypothetical protein	core	Putative	-0.153667	0.653035	-0.225741	0.535458	-0.0720742	0.881	0.170717	0.861404	-0.174585	0.853212	-0.345302	0.517408
PA14_07790	PA0597	-	putative nucleotidyl transferase	core	CellEnv	0.0132214	0.968399	-0.0652358	0.851196	-0.0784572	0.847867	0.331605	0.648494	0.438519	0.454031	0.106914	0.855471
PA14_07800	PA0598	djlA	hypothetical protein	core	TranslEtc	-0.191959	0.44824	-0.409704	0.124085	-0.217744	0.48294	-0.257768	0.694767	0.0149221	0.99178	0.27269	0.499913
PA14_07810	PA0599	-	hypothetical protein	core	Hypoth	-0.0601995	0.733107	-0.166471	0.356742	-0.106271	0.624196	-0.0627927	0.905219	0.0509497	0.927741	0.113742	0.707002
PA14_07820	PA0600	-	putative histidine kinase	core	TwoComp	0.312759	0.100094	-0.374588	0.0773516	-0.687347	0.00369407	-0.447284	0.155801	-0.131308	0.807815	0.315976	0.296472
PA14_07840	PA0601	uhpA	putative two-component response regulator	core	TwoComp	0.274233	0.147742	-0.353167	0.0906124	-0.627401	0.00755172	-0.0616174	0.920832	0.0189058	0.982688	0.0805232	0.837047
PA14_07850	PA0602	-	putative binding protein component of ABC transporter	core	SmallTrans	1.34262	2.98265e-06	0.309675	0.258685	-1.03294	0.00177067	0.575243	0.173281	0.160772	0.81964	-0.414471	0.300484
PA14_07860	PA0603	-	putative ATP-binding component of ABC transporter	core	SmallTrans	-0.44633	0.201325	-0.660282	0.0881295	-0.213952	0.648606	-0.165229	0.880835	0.341521	0.68701	0.50675	0.362245
PA14_07870	PA0604	-	putative binding protein component of ABC transporter	core	SmallTrans	0.0365718	0.926958	-0.43531	0.245273	-0.471882	0.261535	-0.246692	0.802878	0.269947	0.763945	0.51664	0.341609
PA14_07890	PA0605	-	putative permease of ABC transporter	core	SmallTrans	0.604673	0.0589362	0.0598373	0.886633	-0.544835	0.164781	-0.28571	0.759816	0.364785	0.635707	0.650495	0.209814
PA14_07900	PA0606	-	putative permease of ABC transporter	core	SmallTrans	1.08024	0.0107138	0.419313	0.365733	-0.660931	0.199104	-0.279299	0.821036	0.54484	0.585349	0.824139	0.226365
PA14_07910	PA0607	rpe	ribulose-phosphate 3-epimerase	core	CIM	-0.818925	4.52006e-05	-0.102104	0.647905	0.716821	0.00210851	0.159644	0.773381	0.0490947	0.946819	-0.110549	0.765596
PA14_07930	PA0608	gph	phosphoglycolate phosphatase	core	CCatab	-0.784088	0.00299705	-0.381063	0.183896	0.403025	0.204436	-0.666142	0.105925	-0.405297	0.471334	0.260845	0.559635
PA14_07940	PA0609	trpE	anthranilate synthase component I	core	AAsynth	-1.18734	0.00123323	-0.927218	0.0238927	0.260117	0.57876	-0.86078	0.141451	-0.428459	0.613456	0.432321	0.466022
PA14_07950	PA0610	prtN	transcriptional regulator PrtN	core	TRs	0.618898	0.304376	-0.150906	0.837553	-0.769805	0.291211	0.247581	0.895356	-0.538665	0.709644	-0.786247	0.420192
PA14_07960	PA0611	prtR	transcriptional regulator PrtR	core	TRs	-0.50688	0.150513	-0.0650519	0.887927	0.441828	0.305166	0.177915	0.869267	-0.0413395	0.979385	-0.219254	0.743567
PA14_07970	PA0612	-	hypothetical protein	RGP3	TranscRNA	1.13078	0.0703448	0.779047	0.248559	-0.351732	0.676482	-0.469665	0.794517	-0.588847	0.698177	-0.119182	0.936069
PA14_07980	PA0613	-	hypothetical protein	RGP3	Hypoth	1.38629	0.0234376	0.640076	0.336528	-0.746217	0.319575	-0.917247	0.498394	-1.06062	0.384946	-0.143374	0.920483
PA14_07990	PA0614	hol	hypothetical protein	RGP3	PhaTraPla	0.275642	0.767006	1.29043	0.169475	1.01479	0.334949	-0.167849	0.958793	0.29578	0.914672	0.463629	0.783785
PA14_08000	PA0615	-	hypothetical protein	RGP3	Hypoth	-0.391114	0.75448	-0.276378	0.849622	0.114735	0.948476	-1.37908	0.656129	-1.20231	0.677154	0.176767	0.949824
PA14_08010	PA0616	gpV	hypothetical protein	RGP3	PhaTraPla	0.486452	0.726407	0.464589	0.764628	-0.0218635	0.991572	-1.17343	0.750578	-1.23468	0.698177	-0.0612496	0.990643
PA14_08020	PA0617	gpW	putative bacteriophage protein	RGP3	PhaTraPla	0.658934	0.624712	0.750191	0.607395	0.0912571	0.960815	-1.24676	0.714955	-1.28304	0.680298	-0.0362793	0.995637
PA14_08030	PA0618	-	putative phage baseplate assembly protein	RGP3	PhaTraPla	0.851034	0.542592	0.545056	0.727197	-0.305978	0.877281	-1.24159	0.736846	-1.24222	0.698559	-0.000636152	1
PA14_08040	PA0619	gpI	putative phage tail protein	RGP3	PhaTraPla	0.0482664	0.974543	0.86598	0.550299	0.817714	0.622077	-1.06757	0.771077	-1.19594	0.698559	-0.128372	0.967769
PA14_08050	PA0620	-	putative tail fiber protein	RGP3	PhaTraPla	0.259515	0.860888	-0.179004	0.917847	-0.438519	0.817989	-1.496	0.675085	-1.35903	0.678307	0.136966	0.967515
PA14_08060	PA0621	-	putative tail fiber assembly protein	RGP3	PhaTraPla	-2.54223	0.104615	-1.96766	0.252942	0.574572	0.78854	-2.77262	0.382599	-2.49636	0.463832	0.276258	0.938473
PA14_08070	PA0622	gpFI	putative phage tail sheath protein	RGP3	PhaTraPla	1.01501	0.47771	0.807838	0.607732	-0.207169	0.917958	-0.552203	0.899107	-1.03323	0.774802	-0.481026	0.87039
PA14_08090	PA0623	gpFII	putative phage tail tube protein	RGP3	PhaTraPla	0.699143	0.630996	0.613555	0.702565	-0.0855883	0.965264	-0.932684	0.812656	-1.17098	0.73684	-0.238297	0.941333
PA14_08100	PA0624	-	hypothetical protein	RGP3	Hypoth	0.566539	0.685835	0.694114	0.648503	0.127576	0.948476	-1.36241	0.694767	-1.2058	0.702198	0.156607	0.96145
PA14_08110	-	-	hypothetical protein	RGP3	Hypoth	0.507978	0.716194	0.748835	0.618871	0.240857	0.899866	-1.60227	0.635656	-1.30638	0.680298	0.295886	0.921011
PA14_08120	PA0625	-	putative tail length determinator protein	RGP3	PhaTraPla	0.894747	0.524235	0.52512	0.739596	-0.369628	0.850476	-1.26973	0.729669	-1.1514	0.73684	0.118325	0.973057
PA14_08130	PA0626	gpU	hypothetical protein	RGP3	PhaTraPla	0.463826	0.717889	0.172452	0.91083	-0.291374	0.868748	-1.24722	0.69609	-1.27131	0.666108	-0.0240906	0.997043
PA14_08140	PA0627	XR2	hypothetical protein	RGP3	PhaTraPla	0.57775	0.663474	0.234227	0.882624	-0.343523	0.850424	-1.86156	0.509148	-1.88956	0.487519	-0.0280011	0.996798
PA14_08150	PA0628	gpD	putative phage late control gene D protein	RGP3	PhaTraPla	1.41843	0.276444	0.724959	0.621831	-0.693468	0.686164	-1.15111	0.750578	-1.01721	0.758173	0.133903	0.967347
PA14_08160	PA0629	lys	putative lytic enzyme	core	Putative	1.53891	0.0152091	1.16732	0.089811	-0.371586	0.659163	-0.122918	0.958793	-0.100949	0.967355	0.0219682	0.994897	x
PA14_08180	PA0630	-	hypothetical protein	core	Hypoth	0.884883	0.258513	1.36493	0.108431	0.480049	0.642962	0.2407	0.923349	0.749904	0.686108	0.509205	0.719116
PA14_08190	PA0631	-	hypothetical protein	core	Hypoth	1.02007	0.175694	0.928158	0.252745	-0.0919119	0.933765	0.759527	0.709867	1.3102	0.379123	0.550673	0.683658
PA14_08200	PA0632	-	hypothetical protein	core	Hypoth	3.21949	0.0727359	3.33445	0.086652	0.11496	0.963007	1.89954	0.683146	2.12627	0.58582	0.226732	0.954001
PA14_08210	PA0633	-	hypothetical protein	core	PhaTraPla	3.25627	0.0870521	2.40818	0.217967	-0.848089	0.729653	1.57463	0.760285	1.84253	0.669184	0.267896	0.949824
PA14_08220	PA0634	-	hypothetical protein	core	Hypoth	2.98226	0.115065	2.58075	0.191235	-0.401516	0.881	1.36679	0.789879	1.75824	0.683528	0.391454	0.92365
PA14_08230	PA0635	-	hypothetical protein	core	Hypoth	2.7789	0.112355	1.96564	0.274424	-0.813264	0.726041	1.30243	0.783097	1.63149	0.683528	0.32906	0.932522
PA14_08240	PA0636	-	hypothetical protein	core	PhaTraPla	3.12449	0.100536	2.8558	0.1527	-0.268692	0.918213	1.3144	0.800054	1.55452	0.726189	0.240121	0.954348
PA14_08250	PA0637	-	hypothetical protein	core	PhaTraPla	2.33622	0.169396	2.17325	0.223955	-0.162968	0.948155	1.36972	0.774988	1.57657	0.689416	0.206851	0.958606
PA14_08260	PA0638	-	putative minor tail protein L	core	PhaTraPla	2.94623	0.0841413	2.29262	0.193731	-0.653616	0.776105	1.51166	0.739264	1.40784	0.720302	-0.103815	0.982899
PA14_08270	PA0639	-	hypothetical protein	core	Hypoth	3.27541	0.077266	3.09968	0.113718	-0.175726	0.94634	1.57089	0.753203	1.7456	0.678307	0.174707	0.967719
PA14_08280	PA0640	-	putative bacteriophage protein	core	PhaTraPla	3.01084	0.0898239	2.97785	0.115317	-0.0329851	0.989876	1.00445	0.837905	1.84361	0.644045	0.839162	0.799921
PA14_08300	PA0641	JF1	putative phage-related protein, tail component	core	PhaTraPla	2.80374	0.0992279	1.68533	0.344195	-1.11841	0.60152	1.19496	0.798812	1.09092	0.807641	-0.104038	0.982899
PA14_08310	PA0646	-	hypothetical protein	RGP4	Hypoth	1.28595	0.535688	0.437557	0.855945	-0.848396	0.757457	-0.665108	0.914252	-1.56816	0.760583	-0.903054	0.822656
PA14_08320	PA0647	-	hypothetical protein	RGP4	Hypoth	0.450226	0.842515	-0.0809465	0.97897	-0.531172	0.8604	-1.50985	0.798009	-2.01134	0.697086	-0.501499	0.915876
PA14_08330	PA0648	-	hypothetical protein	core	Hypoth	0.0919075	0.96942	-0.160527	0.952985	-0.252435	0.931625	-1.36619	0.815896	-2.0165	0.68701	-0.650309	0.88132
PA14_08340	PA0649	trpG	anthranilate synthase component II	core	AAsynth	-0.432431	0.11314	-0.64793	0.0369393	-0.2155	0.54613	0.102458	0.906466	-0.544474	0.25815	-0.646933	0.149134
PA14_08350	PA0650	trpD	anthranilate phosphoribosyltransferase	core	AAsynth	-0.749559	0.00508539	-1.00384	0.00302712	-0.254279	0.452693	-0.01409	0.992393	-0.607893	0.151117	-0.593803	0.170916
PA14_08360	PA0651	trpC	indole-3-glycerol-phosphate synthase	core	AAsynth	-0.428291	0.0886562	-0.788068	0.0082592	-0.359777	0.245505	0.166262	0.821232	-0.519611	0.228517	-0.685874	0.0781011
PA14_08370	PA0652	vfr	cAMP-regulatory protein	core	TRs	-0.837227	0.0020954	-0.559654	0.0632724	0.277572	0.405878	0.39941	0.523967	0.303572	0.635797	-0.0958386	0.870412
PA14_08380	PA0653	-	hypothetical protein	core	TranslEtc	-0.460465	0.0461501	-0.307278	0.227217	0.153186	0.621111	-0.204336	0.764217	-0.125748	0.859583	0.0785878	0.87881
PA14_08390	PA0654	speD	S-adenosylmethionine decarboxylase	core	CIM	-0.445478	0.160681	0.0782921	0.844551	0.52377	0.172527	-0.244696	0.789879	-0.474393	0.493539	-0.229697	0.694895
PA14_08400	PA0655	-	hypothetical protein	core	Cofactor	-1.73436	1.23732e-05	-1.12625	0.00827481	0.608106	0.163018	0.245598	0.816673	-0.00982755	0.997317	-0.255425	0.701642	x
PA14_08420	PA0656	-	putative HIT family protein	core	NuclSynth	-0.00327249	0.994953	0.221154	0.55434	0.224426	0.600904	0.255146	0.785245	0.0977956	0.930608	-0.15735	0.813909
PA14_08430	PA0657	-	putative ATPase	core	TranslEtc	0.0200261	0.922626	-0.38984	0.0485608	-0.409866	0.0566663	0.0900116	0.867929	0.194591	0.644045	0.10458	0.758078
PA14_08440	PA0658	-	putative short chain alcohol dehydrogenase	core	CCatab	0.283629	0.117474	0.263069	0.182192	-0.0205599	0.939296	0.273045	0.512274	0.0797218	0.88985	-0.193324	0.528097
PA14_08450	PA0659	-	hypothetical protein	core	Membrane	-0.151487	0.583243	-0.25098	0.382711	-0.099493	0.790733	0.600463	0.16376	0.244028	0.698559	-0.356435	0.396883
PA14_08460	PA0660	-	hypothetical protein	core	Putative	-1.08993	0.000258858	-0.451436	0.148351	0.638495	0.0659294	0.238525	0.776444	-0.0502317	0.966388	-0.288757	0.553573
PA14_08470	PA0661	-	hypothetical protein	core	Membrane	-0.460115	0.0706945	0.0592217	0.854975	0.519337	0.0959231	0.303899	0.659342	0.0730089	0.934187	-0.23089	0.611394
PA14_08480	PA0662	argC	N-acetyl-gamma-glutamyl-phosphate reductase	core	AAsynth	-0.845891	0.000190765	-0.717165	0.00593746	0.128725	0.658644	-0.295906	0.5729	-0.307698	0.522189	-0.0117926	0.988109
PA14_08490	PA0663	-	hypothetical protein	core	Hypoth	-0.484922	0.051325	-0.531254	0.05948	-0.0463329	0.901959	-0.0181189	0.987007	-0.0589987	0.955125	-0.0408798	0.948146
PA14_08500	PA0664	-	hypothetical protein	core	Membrane	0.0378512	0.910725	-0.248433	0.440068	-0.286284	0.424898	-0.0110409	0.992554	-0.0821254	0.933738	-0.0710846	0.916344
PA14_08510	PA0665	yadR	iron-sulfur cluster insertion protein ErpA	core	EnergMb	-0.299319	0.303194	-0.198717	0.546857	0.100602	0.808967	-0.087905	0.925327	-0.460101	0.445514	-0.372196	0.430764
PA14_08520	PA0666	anmK	anhydro-N-acetylmuramic acid kinase	core	TranslEtc	-0.321878	0.0789598	-0.120475	0.575131	0.201402	0.37795	-0.384627	0.244889	-0.323017	0.382883	0.0616105	0.880124
PA14_08540	PA0667	-	hypothetical protein	core	CellEnv	-0.487991	0.0184836	-0.378461	0.100163	0.10953	0.701722	0.000398729	1	-0.324001	0.469032	-0.324399	0.329604
PA14_08560	PA0668	tyrZ	tyrosyl-tRNA synthetase	core	TranslEtc	-0.911145	0.000304722	-0.702301	0.0129312	0.208844	0.500364	-0.426606	0.389389	-0.447943	0.332562	-0.0213369	0.974167
PA14_08570	-	16S-rRNA	16S ribosomal RNA	rRNA	ncRNA	-0.971195	0.157447	-0.0162564	0.988917	0.954939	0.250701	-0.189744	0.93144	-1.57942	0.155449	-1.38967	0.219999
PA14_08580	-	-	tRNA-Ile	tRNA	ncRNA	-0.905392	0.0262352	-0.584739	0.19324	0.320653	0.54625	-0.630931	0.487702	-0.55847	0.544079	0.0724607	0.942309
PA14_08590	-	-	tRNA-Ala	tRNA	ncRNA	-1.03692	0.00736767	-0.634556	0.134594	0.402361	0.401193	-0.939893	0.13694	-0.342189	0.726158	0.597704	0.328309
PA14_08600	-	23S-rRNA	23S ribosomal RNA	rRNA	ncRNA	-0.0259873	0.974595	-0.274686	0.736081	-0.248699	0.801792	0.01646	0.994187	-1.15374	0.414063	-1.1702	0.289396
PA14_08610	-	5S-rRNA	5S ribosomal RNA	rRNA	ncRNA	0.674218	0.412732	0.697841	0.42887	0.0236232	0.984899	-0.457504	0.851489	0.776878	0.698559	1.23438	0.342971
PA14_08620	PA4280	birA	biotin--protein ligase	core	Cofactor	-0.66004	0.0395642	-0.272406	0.456648	0.387634	0.328078	-0.137113	0.89451	-0.304649	0.698559	-0.167535	0.799873
PA14_08630	PA4279	-	pantothenate kinase	core	TRs	0.292682	0.113303	0.0588262	0.793787	-0.233856	0.304683	0.00850616	0.992499	-0.0353592	0.9634	-0.0438654	0.920585
PA14_08640	PA4278	-	hypothetical protein	core	Hypoth	0.497542	0.00968576	0.410186	0.0564806	-0.0873559	0.746904	-0.242276	0.6328	-0.131554	0.809354	0.110722	0.769522
PA14_08650	-	tRNA-Tyr	tRNA-Tyr	tRNA	ncRNA	-1.27273	0.00477582	-0.829015	0.0960808	0.44372	0.426378	-0.805782	0.366517	-0.216809	0.8767	0.588973	0.420279
PA14_08660	-	-	tRNA-Gly	tRNA	ncRNA	-1.08483	0.00414468	-0.570984	0.164992	0.513848	0.261254	-0.674433	0.368716	-0.283002	0.778048	0.391431	0.535121
PA14_08670	-	-	tRNA-Thr	tRNA	ncRNA	-0.943261	0.00967418	-0.46153	0.248715	0.481731	0.278895	-0.453402	0.641652	-0.454045	0.60045	-0.000642995	1
PA14_08680	PA4277	tufB	elongation factor Tu	core	TranslEtc	-1.50702	3.29221e-05	-0.805728	0.0347254	0.701296	0.0860653	0.0868403	0.93954	-0.168133	0.869822	-0.254974	0.677778	x
PA14_08690	-	-	tRNA-Trp	tRNA	ncRNA	-2.27216	5.34285e-06	-1.43744	0.00666013	0.834717	0.117029	-0.502115	0.674995	-0.311383	0.797168	0.190731	0.833464	x
PA14_08695	PA4276	secE	preprotein translocase subunit SecE	core	ProtExpo	-1.53498	1.99161e-05	-1.23291	0.00310751	0.302076	0.468455	-0.0801026	0.944571	-0.144801	0.889819	-0.0646984	0.935819	x
PA14_08710	PA4275	nusG	transcription antitermination protein NusG	core	TranscRNA	-1.46904	1.3069e-05	-1.15744	0.00302712	0.311593	0.415623	-0.252924	0.777224	-0.378605	0.603705	-0.125681	0.845462
PA14_08720	PA4274	rplK	50S ribosomal protein L11	core	TranslEtc	-1.83325	1.3069e-05	-0.984064	0.023951	0.849182	0.0658925	0.0763992	0.958793	-0.447985	0.618662	-0.524384	0.398161	x
PA14_08730	PA4273	rplA	50S ribosomal protein L1	core	TranslEtc	-1.65131	5.24857e-05	-0.997015	0.0222079	0.654293	0.155572	0.118626	0.924058	-0.193848	0.86773	-0.312474	0.648747	x
PA14_08740	PA4272	rplJ	50S ribosomal protein L10	core	TranslEtc	-1.47325	0.000305329	-0.730893	0.091386	0.742354	0.117021	0.0658818	0.965619	-0.147991	0.905332	-0.213873	0.783785
PA14_08750	PA4271	rplL	50S ribosomal protein L7/L12	core	TranslEtc	-1.38046	0.000519541	-0.759271	0.0768162	0.621188	0.180254	-0.109785	0.928609	-0.325001	0.744298	-0.215216	0.777783
PA14_08760	PA4270	rpoB	DNA-directed RNA polymerase subunit beta	core	TranslEtc	-1.30666	2.94129e-05	-0.780765	0.019285	0.525894	0.134712	-0.0328502	0.978784	-0.31999	0.645698	-0.287139	0.564646
PA14_08780	PA4269	rpoC	DNA-directed RNA polymerase subunit beta'	core	TranscRNA	-1.26566	9.53942e-05	-0.855513	0.0157045	0.410144	0.271482	0.233974	0.793944	-0.1246	0.895466	-0.358574	0.482864
PA14_08790	PA4268	rpsL	30S ribosomal protein S12	core	TranslEtc	-1.76841	0.000129409	-0.855369	0.0779751	0.913038	0.0837329	-0.0661238	0.970241	-0.285119	0.813381	-0.218996	0.803946	x
PA14_08810	PA4267	rpsG	30S ribosomal protein S7	core	TranslEtc	-1.71793	3.36566e-05	-0.875851	0.0431974	0.842079	0.0689038	0.0966114	0.940792	-0.315537	0.746599	-0.412148	0.52238	x
PA14_08820	PA4266	fusA1	elongation factor G	core	TranscRNA	-1.45619	0.000112092	-0.770211	0.0549058	0.685975	0.112266	-0.0256935	0.987007	-0.208555	0.841433	-0.182861	0.800303
PA14_08830	PA4265	tufA	elongation factor Tu	core	TranslEtc	-1.53166	5.25591e-05	-0.870603	0.0308259	0.661055	0.123339	0.168837	0.880582	-0.143329	0.895534	-0.312166	0.617168	x
PA14_08840	PA4264	rpsJ	30S ribosomal protein S10	core	TranslEtc	-1.50051	0.00023126	-0.804585	0.0645185	0.695924	0.137962	-0.034624	0.982468	-0.0673242	0.966588	-0.0327002	0.974912	x
PA14_08850	PA4263	rplC	50S ribosomal protein L3	core	TranslEtc	-1.52921	0.000100316	-0.654405	0.108088	0.874804	0.0511381	0.0397245	0.979136	-0.350184	0.698359	-0.389909	0.532195	x
PA14_08860	PA4262	rplD	50S ribosomal protein L4	core	TranslEtc	-1.43642	0.000959551	-0.779427	0.0962449	0.656994	0.198528	0.0809138	0.959703	-0.186479	0.889121	-0.267393	0.738227
PA14_08870	PA4261	rplW	50S ribosomal protein L23	core	TranslEtc	-1.50224	0.000258858	-0.652724	0.12866	0.849517	0.0749258	0.123088	0.923349	-0.208903	0.860372	-0.331991	0.636515	x
PA14_08880	PA4260	rplB	50S ribosomal protein L2	core	TranslEtc	-1.59478	0.000143884	-0.595126	0.16841	0.999656	0.0377738	0.229811	0.84791	-0.0182637	0.994045	-0.248075	0.742454	x
PA14_08890	PA4259	rpsS	30S ribosomal protein S19	core	TranslEtc	-1.18886	0.00672897	-0.533431	0.266758	0.655433	0.215002	0.216017	0.87353	-0.0735892	0.967217	-0.289606	0.723428
PA14_08900	PA4258	rplV	50S ribosomal protein L22	core	TranslEtc	-1.45146	0.000792018	-0.657616	0.15059	0.793847	0.118686	0.162702	0.904311	-0.230255	0.853452	-0.392957	0.592466
PA14_08910	PA4257	rpsC	30S ribosomal protein S3	core	TranslEtc	-1.32099	0.000140875	-0.472112	0.188618	0.848882	0.0340385	0.0331984	0.979262	-0.276119	0.744401	-0.309317	0.592466
PA14_08920	PA4256	rplP	50S ribosomal protein L16	core	TranslEtc	-1.61736	1.53549e-05	-0.692603	0.0700533	0.924757	0.0262578	0.0232315	0.987696	-0.278459	0.752845	-0.301691	0.617068	x
PA14_08930	PA4255	rpmC	50S ribosomal protein L29	core	TranslEtc	-1.56797	0.000153946	-0.817263	0.0632016	0.750709	0.114755	0.18445	0.881744	-0.0572156	0.971937	-0.241665	0.745237	x
PA14_08940	PA4254	rpsQ	30S ribosomal protein S17	core	TranslEtc	-1.30872	0.000186241	-0.56291	0.123764	0.745805	0.0650289	0.207417	0.833928	-0.106337	0.925084	-0.313755	0.591834
PA14_08950	PA4253	rplN	50S ribosomal protein L14	core	TranslEtc	-1.37169	0.000357754	-0.638135	0.115383	0.733553	0.10146	0.250698	0.817473	-0.0957736	0.946558	-0.346471	0.592466
PA14_08960	PA4252	rplX	50S ribosomal protein L24	core	TranslEtc	-1.37759	0.000903485	-0.580541	0.187532	0.797046	0.103131	0.23973	0.843076	-0.0674834	0.967217	-0.307213	0.676776
PA14_08970	PA4251	rplE	50S ribosomal protein L5	core	TranslEtc	-1.4167	5.16805e-05	-0.72422	0.049946	0.692481	0.0819199	0.0682021	0.95571	-0.145216	0.888549	-0.213418	0.728685
PA14_08980	PA4250	rpsN	30S ribosomal protein S14	core	TranslEtc	-1.03667	0.00213655	-0.653656	0.0789852	0.383015	0.349026	0.00608259	0.995481	-0.209069	0.826196	-0.215152	0.730942
PA14_08990	PA4249	rpsH	30S ribosomal protein S8	core	TranslEtc	-1.6675	2.57102e-05	-0.855271	0.0387431	0.812224	0.0658259	0.00460997	0.997117	-0.33774	0.70365	-0.34235	0.592466	x
PA14_09000	PA4248	rplF	50S ribosomal protein L6	core	TranslEtc	-1.78637	1.89418e-05	-0.808322	0.0592449	0.978046	0.0345637	0.166171	0.890901	-0.164396	0.889993	-0.330567	0.625482	x
PA14_09010	PA4247	rplR	50S ribosomal protein L18	core	TranslEtc	-1.82965	8.70013e-06	-0.772401	0.0628934	1.05725	0.019471	0.262609	0.807623	-0.097939	0.943365	-0.360548	0.57276	x
PA14_09020	PA4246	rpsE	30S ribosomal protein S5	core	TranslEtc	-1.60946	3.54212e-05	-0.86285	0.0350109	0.746614	0.0876232	0.19253	0.863534	0.0499704	0.973535	-0.14256	0.850995	x
PA14_09030	PA4245	rpmD	50S ribosomal protein L30	core	TranslEtc	-1.92727	6.71148e-06	-1.09902	0.0140444	0.828249	0.0750026	-0.00205474	0.999309	-0.167885	0.889819	-0.16583	0.834269	x
PA14_09040	PA4244	rplO	50S ribosomal protein L15	core	TranslEtc	-1.59162	4.25192e-05	-0.804445	0.0487098	0.787174	0.0724249	0.00754406	0.995144	-0.229876	0.821349	-0.23742	0.726454	x
PA14_09050	PA4243	secY	preprotein translocase subunit SecY	core	ProtExpo	-1.55354	3.55011e-05	-0.759609	0.0527369	0.793928	0.0596412	-0.125779	0.910776	-0.179563	0.865749	-0.0537845	0.949824	x
PA14_09070	PA4242	rpmJ	50S ribosomal protein L36	core	TranslEtc	-1.9927	3.40267e-05	-1.20279	0.0186255	0.789913	0.137922	-0.0105483	0.994187	0.00664614	1	0.0171945	0.993974	x
PA14_09080	PA4241	rpsM	30S ribosomal protein S13	core	TranslEtc	-1.80409	2.13791e-05	-0.770916	0.075328	1.03317	0.0286797	0.101883	0.937757	-0.389785	0.683528	-0.491668	0.441393	x
PA14_09090	PA4240	rpsK	30S ribosomal protein S11	core	TranslEtc	-1.98994	8.22136e-07	-0.827754	0.0335951	1.16218	0.00563513	0.14046	0.899307	-0.340922	0.683528	-0.481382	0.384656	x
PA14_09100	PA4239	rpsD	30S ribosomal protein S4	core	TranslEtc	-1.29665	0.000247737	-0.621061	0.0970272	0.675589	0.100281	0.0447986	0.974743	-0.216663	0.81964	-0.261461	0.672082
PA14_09115	PA4238	rpoA	DNA-directed RNA polymerase subunit alpha	core	TranscRNA	-1.49165	3.94876e-05	-0.738824	0.0518215	0.752824	0.0652554	0.0502403	0.97082	-0.200632	0.83658	-0.250873	0.683658
PA14_09130	PA4237	rplQ	50S ribosomal protein L17	core	TranslEtc	-1.41969	4.6447e-05	-0.703982	0.0549559	0.71571	0.0698078	-0.111201	0.915158	-0.47093	0.507518	-0.359729	0.509337
PA14_09150	PA4236	katA	catalase	core	AdptProt	-0.943422	0.0298571	0.765619	0.110149	1.70904	0.00193389	0.586905	0.592489	0.243145	0.851558	-0.34376	0.664136			x
PA14_09160	PA4235	bfrA	bacterioferritin	core	SmallTrans	-0.978041	0.00184806	-0.377823	0.266079	0.600217	0.110752	0.503873	0.447184	0.060445	0.963208	-0.443428	0.376563
PA14_09180	PA4234	uvrA	excinuclease ABC subunit A	core	DNAetc	-0.503798	0.00451924	-0.0936167	0.655634	0.410182	0.0568312	-0.0240847	0.974705	-0.356983	0.245367	-0.332899	0.237612
PA14_09195	PA4233	yajR	major facilitator transporter	core	Hypoth	-1.49973	5.4656e-05	-0.789417	0.0441421	0.710308	0.0923742	0.270754	0.786221	-0.166652	0.876721	-0.437405	0.445677
PA14_09200	PA4232	ssb	single-stranded DNA-binding protein	core	DNAetc	-1.01638	2.40942e-05	-0.711563	0.00714836	0.304813	0.262914	0.112787	0.869267	-0.223239	0.683528	-0.336025	0.346361
PA14_09210	PA4231	pchA	salicylate biosynthesis isochorismate synthase	core	CIM	-1.8934	0.0291875	-1.09836	0.247401	0.795036	0.461977	0.743818	0.768999	0.589674	0.807815	-0.154145	0.941086	x
PA14_09220	PA4230	pchB	isochorismate-pyruvate lyase	core	CIM	-2.10864	0.0167677	-0.773906	0.427886	1.33473	0.203282	0.787498	0.757019	0.464007	0.859583	-0.323491	0.863529	x
PA14_09230	PA4229	pchC	pyochelin biosynthetic protein PchC	core	SmallTrans	-2.23808	0.0116514	-0.790579	0.41766	1.4475	0.16876	0.756491	0.768188	0.256068	0.93205	-0.500423	0.771225	x
PA14_09240	PA4228	pchD	pyochelin biosynthesis protein PchD	core	CIM	-1.50701	0.069566	-0.642606	0.496863	0.864405	0.398585	0.788008	0.738091	0.299757	0.913614	-0.488251	0.764751
PA14_09260	PA4227	pchR	transcriptional regulator PchR	core	TRs	0.0208245	0.967667	0.440914	0.336045	0.42009	0.415297	-0.277892	0.820073	0.0444964	0.980233	0.322389	0.672082
PA14_09270	PA4226	pchE	dihydroaeruginoic acid synthetase	core	SmallTrans	-1.42608	0.0941623	-0.843058	0.375339	0.583024	0.60152	1.24203	0.543247	0.868622	0.678307	-0.373406	0.833359
PA14_09280	PA4225	pchF	pyochelin synthetase	core	SmallTrans	-1.42803	0.0846789	-0.766201	0.408531	0.661829	0.534926	0.957488	0.675085	0.825681	0.683528	-0.131807	0.949377
PA14_09290	PA4224	pchG	pyochelin biosynthetic protein PchG	core	CIM	-1.64577	0.0423152	-0.597158	0.518918	1.04862	0.286973	0.588121	0.804586	0.636088	0.766726	0.0479668	0.986094	x
PA14_09300	PA4223	pchH	putative ATP-binding component of ABC transporter	core	SmallTrans	-1.50265	0.0667347	-0.886231	0.330531	0.616419	0.560931	0.909641	0.690139	0.468922	0.846222	-0.440719	0.793688
PA14_09320	PA4222	pchI	putative ATP-binding component of ABC transporter	core	SmallTrans	-1.31315	0.108436	-0.70866	0.442426	0.60449	0.567998	0.624288	0.795586	0.175168	0.960232	-0.44912	0.784441
PA14_09340	PA4221	fptA	Fe(III)-pyochelin outer membrane receptor precursor	core	SmallTrans	-1.39716	0.0798629	-0.915348	0.300451	0.481811	0.650268	1.02721	0.62731	0.0146497	1	-1.01256	0.449269
PA14_09350	PA4220	fptB	hypothetical protein	core	Hypoth	-1.33373	0.0672585	-1.04841	0.191992	0.285318	0.7837	0.6931	0.746437	0.385352	0.865323	-0.307748	0.845462
PA14_09370	PA4219	-	hypothetical protein	core	Membrane	-1.26598	0.115787	-0.717357	0.428413	0.548624	0.604154	0.897244	0.691457	0.802965	0.685108	-0.0942781	0.964445
PA14_09380	PA4218	-	putative transporter	core	SmallTrans	-0.865382	0.260767	-0.556661	0.523313	0.308721	0.774732	0.611915	0.783762	0.359221	0.878264	-0.252694	0.88132
PA14_09400	PA4217	phzS	hypothetical protein	core	Putative	0.182903	0.881905	0.0821747	0.955271	-0.100729	0.952367	4.018	0.0214699	4.23036	0.00750416	0.212364	0.936069				x	x
PA14_09410	PA1905	phzG1	pyrodoxamine 5'-phosphate oxidase	core	Secreted	0.417583	0.708444	-0.0135302	0.994436	-0.431113	0.768324	3.14796	0.0606941	3.8695	0.009997	0.721533	0.714108					x
PA14_09420	PA1904	phzF1	phenazine biosynthesis protein	core	Secreted	0.0587036	0.964349	-0.120299	0.932303	-0.179002	0.908889	3.34334	0.0560768	4.08747	0.00935031	0.744135	0.716503					x
PA14_09440	PA1903	phzE1	phenazine biosynthesis protein PhzE	core	Secreted	0.398886	0.714727	0.3064	0.801196	-0.0924866	0.952863	3.07362	0.0585086	4.01354	0.00604153	0.939922	0.598401					x
PA14_09450	PA1902	phzD1	phenazine biosynthesis protein PhzD	core	Secreted	-0.468601	0.689265	0.164536	0.907034	0.633137	0.662643	4.09958	0.0213405	5.11108	0.002318	1.0115	0.624267				x	x
PA14_09460	PA4212	phzC1	phenazine biosynthesis protein PhzC	core	Secreted	0.21888	0.862975	0.168707	0.907074	-0.0501727	0.977297	4.53296	0.0135597	5.30427	0.00198302	0.771311	0.720354				x	x
PA14_09470	PA4211	phzB1	phenazine biosynthesis protein	core	Secreted	0.556206	0.667529	-0.571884	0.689247	-1.12809	0.464177	3.97482	0.0458697	5.34995	0.00386875	1.37513	0.496124				x	x
PA14_09480	PA4210	phzA1	phenazine biosynthesis protein	core	Secreted	0.565102	0.648112	-0.34919	0.802427	-0.914291	0.543094	3.68607	0.0542175	5.17711	0.00359107	1.49104	0.445677					x
PA14_09490	PA4209	phzM	putative phenazine-specific methyltransferase	core	Putative	0.279057	0.737486	-0.094899	0.926785	-0.373956	0.726648	2.32345	0.0546031	3.32917	0.00198302	1.00572	0.433249					x
PA14_09500	PA4208	opmD	outer membrane protein	core	Membrane	0.983228	0.165381	1.43842	0.0676576	0.455191	0.623658	0.336846	0.880672	0.37458	0.860372	0.0377341	0.988211
PA14_09520	PA4207	mexI	RND efflux transporter	core	SmallTrans	1.68973	0.00900413	1.26332	0.0726186	-0.426405	0.611271	0.122366	0.959324	0.269912	0.890461	0.147546	0.921714	x
PA14_09530	PA4206	mexH	RND efflux membrane fusion protein precursor	core	SmallTrans	1.59275	0.0406523	1.03775	0.212526	-0.555005	0.581277	0.35795	0.883723	0.352962	0.88163	-0.00498738	1	x
PA14_09540	PA4205	mexG	hypothetical protein	core	Membrane	1.35415	0.0324416	1.46797	0.039124	0.113826	0.902891	-0.100908	0.968937	0.147325	0.955397	0.248233	0.85515
PA14_09550	PA4204	-	hypothetical protein	core	CCatab	0.487965	0.187444	0.627876	0.117037	0.139911	0.792616	0.102692	0.931055	-0.352669	0.698011	-0.45536	0.455045
PA14_09570	PA4203	-	LysR family transcriptional regulator	core	TRs	1.15173	0.000358032	0.813773	0.0199027	-0.337956	0.37795	0.0644395	0.95571	0.261513	0.744073	0.197073	0.735059
PA14_09580	PA4202	-	hypothetical protein	core	Putative	-0.583283	0.0864623	-0.332427	0.382768	0.250856	0.575513	0.259976	0.795741	0.185206	0.858663	-0.0747703	0.927209
PA14_09600	PA4201	ddlA	D-alanine-D-alanine ligase A	core	CellEnv	-0.963691	0.00048675	-0.691012	0.023645	0.272679	0.413073	0.209441	0.785683	-0.0192814	0.989071	-0.228723	0.63242
PA14_09610	PA4200	-	hypothetical protein	core	Hypoth	0.117528	0.781694	0.425571	0.320528	0.308043	0.540677	0.667082	0.403209	0.66059	0.402938	-0.00649264	0.998105
PA14_09630	PA4199	-	putative acyl-CoA dehydrogenase	core	FAPOL	-0.606599	0.0825316	-0.165645	0.693739	0.440954	0.305166	0.152305	0.89286	0.302351	0.73684	0.150046	0.836427
PA14_09660	PA4198	-	acyl-CoA synthetase	core	FAPOL	0.0294033	0.951466	0.273145	0.55324	0.243742	0.648941	0.0438391	0.979136	0.16776	0.890461	0.123921	0.88854
PA14_09680	PA4197	-	putative two-component sensor	core	TwoComp	0.22124	0.558936	0.0630005	0.892525	-0.15824	0.752845	0.533628	0.515831	0.894966	0.0844939	0.361339	0.546674
PA14_09690	PA4196	-	putative two-component response regulator	core	TwoComp	0.509086	0.152705	0.365612	0.350573	-0.143474	0.777293	0.486182	0.572092	1.14449	0.0151137	0.658303	0.237574
PA14_09700	PA4190	pqsL	putative monooxygenase	core	Cofactor	-0.0544142	0.91849	0.284749	0.588785	0.339163	0.565908	1.16808	0.105925	1.37102	0.0274483	0.202938	0.829478
PA14_09710	PA4189	aldH	putative aldehyde dehydrogenase	core	CCatab	2.04061	4.25109e-05	1.26507	0.0145714	-0.775535	0.161654	-0.214419	0.880672	0.352056	0.766726	0.566475	0.445012	x
PA14_09730	PA4188	dapA	putative dihydrodipicolinate synthase	core	AAsynth	1.9364	1.05774e-05	1.1878	0.0085779	-0.748596	0.118896	-0.210964	0.859862	0.145908	0.907826	0.356872	0.600762	x
PA14_09740	PA4187	yaaU	putative MFS transporter	core	SmallTrans	2.51138	0.000152389	1.21221	0.0680381	-1.29917	0.0827204	-0.535745	0.757019	0.543415	0.71466	1.07916	0.255463	x
PA14_09750	PA4186	-	putative oxidoreductase	core	Putative	1.74364	3.46287e-06	0.925565	0.0140481	-0.818076	0.0429247	-0.124565	0.906041	0.0839937	0.948002	0.208559	0.735209	x
PA14_09760	PA4185	-	GntR family transcriptional regulator	core	TRs	1.23544	6.20228e-06	0.820968	0.0050972	-0.414468	0.164821	-0.0380025	0.969233	-0.201463	0.74861	-0.163461	0.720221
PA14_09770	PA4184	-	AraC family transcriptional regulator	core	TRs	1.45111	1.9682e-07	0.868246	0.00275414	-0.582863	0.0384913	0.112718	0.874049	0.157052	0.807815	0.0443337	0.936069
PA14_09780	PA4183	-	hypothetical protein	core	Hypoth	1.67645	7.36023e-06	0.7304	0.0485116	-0.946048	0.0220367	0.0952379	0.928609	0.0114642	0.99632	-0.0837737	0.915523	x
PA14_09790	PA4182	-	putative transcriptional regulator	core	TRs	-0.858816	0.0107806	-0.0689576	0.874297	0.789858	0.0547506	-0.169932	0.870481	-0.272117	0.758674	-0.102185	0.893637
PA14_09810	PA4181	-	hypothetical protein	core	Hypoth	-0.497221	0.289577	0.497019	0.330702	0.994241	0.0786705	-0.0368458	0.98474	-0.299081	0.81964	-0.262235	0.777589
PA14_09820	PA4180	-	acetolactate synthase	core	AAsynth	-0.173918	0.446045	0.0928226	0.724313	0.266741	0.321084	0.203229	0.745628	-0.108917	0.871186	-0.312147	0.377719
PA14_09850	PA4179	opdN	putative porin	core	Membrane	2.05805	0.00319808	1.19646	0.102222	-0.861593	0.298443	-0.326257	0.874857	0.54163	0.755641	0.867887	0.430786	x
PA14_09870	PA4178	-	hypothetical protein	core	Hypoth	1.03881	0.0214307	0.60492	0.214976	-0.433893	0.445092	-0.435176	0.729017	-0.0757811	0.967217	0.359395	0.657441
PA14_09880	PA4177	-	hypothetical protein	core	Hypoth	1.65067	0.0435036	0.908544	0.298609	-0.742129	0.473726	-0.148377	0.96192	1.51382	0.373735	1.6622	0.220121	x
PA14_09890	PA4176	ppiC2	peptidyl-prolyl cis-trans isomerase C2	core	ChapHsp	-1.57725	3.05498e-06	-0.970953	0.00663418	0.606295	0.0957946	-0.0147503	0.992393	-0.297405	0.684765	-0.282654	0.591031	x
PA14_09900	PA4175	prpL	Pvds-regulated endoprotease, lysyl class	core	Putative	0.725768	0.192444	0.60358	0.319005	-0.122189	0.882971	0.718846	0.61516	1.34505	0.106722	0.626209	0.492936
PA14_09910	PA4174	lysR	putative transcriptional regulator	core	TRs	1.20211	3.99196e-05	0.660931	0.0299587	-0.541178	0.103131	-0.269396	0.714955	0.00511539	1	0.274512	0.547438
PA14_09920	PA4173	-	putative translation initiation inhibitor	core	TranslEtc	3.44232	1.00986e-05	1.40097	0.0523548	-2.04135	0.0151333	-0.149012	0.950018	0.626702	0.698177	0.775714	0.477285	x		x
PA14_09930	PA4172	-	putative exonuclease III	core	DNAetc	-0.382378	0.659544	-0.404387	0.673612	-0.0220087	0.985591	-0.519136	0.82893	-0.743738	0.714133	-0.224602	0.904452
PA14_09940	PA4171	pfpI	putative protease	core	Putative	-1.31436	0.128145	-1.60188	0.0995448	-0.28752	0.818063	-0.399672	0.883723	-1.10934	0.58582	-0.70967	0.650646
PA14_09950	PA4170	-	putative oxidoreductase	core	Putative	1.08122	0.005524	0.826295	0.0549058	-0.254927	0.621111	-0.193208	0.870481	-0.0887876	0.955397	0.10442	0.905399
PA14_09960	PA4169	-	hypothetical protein	core	TRs	1.11007	0.00757565	0.497832	0.266079	-0.612242	0.22581	-0.158008	0.905858	0.221424	0.860372	0.379432	0.600762
PA14_09970	PA4168	fpvB	type I ferripyoverdine receptor, FpvB	core	SmallTrans	0.538398	0.332279	0.842779	0.151353	0.304381	0.676306	-0.602044	0.685717	0.173115	0.925763	0.775159	0.374675
PA14_09980	PA4167	dkgB	2,5-diketo-D-gluconate reductase B	core	Putative	2.03597	0.00340605	0.870006	0.227325	-1.16596	0.158023	-0.670772	0.714033	0.763941	0.636305	1.43471	0.184236	x
PA14_09990	PA4166	-	putative acetyltransferase	core	Putative	0.902324	0.0875146	0.705974	0.21721	-0.19635	0.798408	-1.08054	0.262324	0.144098	0.939633	1.22463	0.15078
PA14_10010	PA4165	-	putative transcriptional regulator	core	TRs	1.40471	2.91765e-05	0.896917	0.0113588	-0.507795	0.177441	0.0654078	0.955228	-0.234485	0.773974	-0.299893	0.57276
PA14_10020	PA4164	-	hypothetical protein	core	Hypoth	0.467077	0.0970404	0.589726	0.0607249	0.122649	0.758802	0.10418	0.908084	0.225103	0.760018	0.120924	0.836313
PA14_10040	PA4163	-	amidase	core	CCatab	-0.353332	0.0644827	-0.132514	0.55172	0.220818	0.351484	0.168917	0.764217	-0.0583462	0.929929	-0.227263	0.480006
PA14_10050	-	-	hypothetical protein	RGP38	Hypoth	0.634089	0.715091	0.73664	0.694097	0.102552	0.966709	-0.227195	0.975231	0.0384221	0.996678	0.265617	0.949824
PA14_10070	-	-	putative zinc-dependent oxidoreductase	RGP38	Putative	1.89135	0.272802	1.02511	0.581948	-0.866233	0.707787	-0.865927	0.878562	-0.548258	0.935103	0.31767	0.940361
PA14_10080	-	-	hypothetical protein	RGP38	Hypoth	0.671974	0.731798	0.918928	0.66439	0.246954	0.927375	-0.502683	0.934843	0.477683	0.951503	0.980366	0.803612
PA14_10090	-	-	LysR family transcriptional regulator	RGP38	TRs	-0.873069	0.656275	-0.322045	0.89055	0.551024	0.836545	-1.1745	0.821232	0.0843686	0.993742	1.25886	0.709534
PA14_10110	-	-	putative transporter	RGP38	SmallTrans	1.47167	0.380898	0.541772	0.774587	-0.929903	0.671899	-0.95663	0.864358	0.915008	0.880114	1.87164	0.576666
PA14_10120	-	-	LysR family transcription regulator	RGP38	TRs	-0.675671	0.74565	0.782396	0.736081	1.45807	0.565829	-1.16979	0.84296	-0.161385	0.98607	1.0084	0.802202
PA14_10130	PA4162	-	short chain dehydrogenase	core	Putative	0.901756	0.280033	0.919398	0.304564	0.0176423	0.988584	-0.462934	0.85217	0.0783929	0.98335	0.541327	0.720623
PA14_10140	PA4161	fepG	ferric enterobactin transport protein FepG	core	SmallTrans	1.61364	0.0100872	1.18133	0.0823087	-0.432315	0.595627	-0.63323	0.714955	0.20226	0.927735	0.83549	0.425051	x
PA14_10160	PA4160	fepD	ferric enterobactin transport protein FepD	core	SmallTrans	1.79089	0.00984278	1.29456	0.0833306	-0.496326	0.577499	-0.572111	0.777224	0.516523	0.787026	1.08863	0.32706	x
PA14_10170	PA4159	fepB	iron-enterobactin transporter periplasmic binding protein	core	SmallTrans	1.43691	0.0365841	0.884799	0.229771	-0.552106	0.532774	-0.392053	0.85217	0.903214	0.585349	1.29527	0.243507
PA14_10180	PA4158	fepC	ferric enterobactin transport protein FepC	core	SmallTrans	1.43405	0.0044235	0.913345	0.0919015	-0.520701	0.39815	-0.640475	0.619234	0.527241	0.669184	1.16772	0.15078
PA14_10190	PA4157	-	putative transcriptional regulator	core	TRs	0.0427353	0.879726	0.088123	0.769125	0.0453876	0.902217	-0.278997	0.67617	-0.132496	0.859583	0.146502	0.759797
PA14_10200	PA4156	-	putative TonB-dependent receptor protein	core	Membrane	0.838467	0.196411	0.58286	0.413903	-0.255607	0.780358	-0.509592	0.783762	0.686092	0.663764	1.19568	0.239247
PA14_10210	PA4155	-	putative oxidoreductase	core	EnergMb	1.02281	0.0175557	0.903398	0.0591035	-0.119416	0.851811	-0.618853	0.546123	0.210555	0.876721	0.829408	0.230088
PA14_10220	PA4154	ygiM	SH3 domain-containing protein	core	Hypoth	0.800828	0.0781044	0.972169	0.055761	0.171341	0.794557	-0.552091	0.646193	-0.651363	0.515278	-0.0992717	0.927159
PA14_10230	PA4153	adh	2,3-butanediol dehydrogenase	core	CCatab	0.726083	0.29668	-0.431169	0.584066	-1.15725	0.16876	-0.691198	0.712069	-0.0264628	0.994985	0.664735	0.571431
PA14_10240	PA4152	acoC	branched-chain alpha-keto acid dehydrogenase subunit E2	core	CCatab	0.816292	0.216491	-0.307835	0.691274	-1.12413	0.163517	-1.01794	0.486494	-0.174636	0.944263	0.843308	0.433249
PA14_10250	PA4151	acoB	acetoin catabolism protein AcoB	core	CCatab	1.10158	0.145522	-0.203696	0.824216	-1.30527	0.161537	-0.9458	0.6328	0.150589	0.961976	1.09639	0.362245
PA14_10260	PA4150	acoA	putative dehydrogenase E1 component	core	CCatab	0.744348	0.369856	-0.787894	0.377267	-1.53224	0.129088	-1.38728	0.403209	0.2712	0.918249	1.65848	0.207925
PA14_10270	PA4149	acoX	hypothetical protein	core	CCatab	1.23297	0.160681	-0.420336	0.682005	-1.65331	0.129684	-1.2317	0.557359	0.752341	0.744401	1.98404	0.168075
PA14_10280	PA4148	-	putative short-chain dehydrogenase	core	Putative	1.87798	0.0281435	0.17427	0.869058	-1.70371	0.106022	-0.887214	0.696568	0.534156	0.827745	1.42137	0.295079	x
PA14_10290	PA4147	acoR	transcriptional regulator AcoR	core	TRs	-0.268114	0.744728	-1.69784	0.0532818	-1.42973	0.134124	-0.728807	0.730797	-0.677818	0.72427	0.0509885	0.982807
PA14_10300	-	-	putative efflux protein	other	ProtExpo	2.18186	0.000336797	0.90233	0.137283	-1.27953	0.0681941	-0.578252	0.707811	0.479094	0.744401	1.05735	0.239247	x
PA14_10320	PA4145	-	putative transcriptional regulator	core	TRs	1.25918	2.30005e-05	0.809142	0.0101357	-0.450035	0.176061	0.0757292	0.93144	0.116193	0.890461	0.0404634	0.951891
PA14_10330	PA4144	ompK	putative outer membrane protein precursor	core	ProtExpo	1.4229	0.00917909	1.0708	0.0727417	-0.3521	0.623658	0.661371	0.646193	1.68452	0.0259944	1.02315	0.239528					x
PA14_10340	PA4143	cvaB	putative toxin transporter	core	ProtExpo	1.85223	0.000886553	1.08436	0.0645185	-0.767871	0.235537	0.298581	0.853326	1.28789	0.109886	0.989307	0.237928	x
PA14_10350	PA4142	-	putative secretion protein	core	ProtExpo	1.38759	0.00969249	1.19244	0.0444128	-0.195151	0.799852	0.470713	0.760285	1.36876	0.0817707	0.898044	0.290129
PA14_10360	PA4141	-	hypothetical protein	core	Hypoth	1.14467	0.198043	1.30958	0.16956	0.164913	0.899648	1.17595	0.597559	1.08211	0.600315	-0.0938427	0.967347
PA14_10370	PA4140	choS	hypothetical protein	core	FAPOL	0.265777	0.75285	0.633299	0.470859	0.367522	0.732413	-0.45481	0.847044	0.220305	0.935103	0.675116	0.625664
PA14_10380	PA4139	-	hypothetical protein	core	Hypoth	-1.80838	0.04399	-0.600095	0.562398	1.20829	0.266654	0.15581	0.965619	0.191475	0.960232	0.035665	0.993735	x
PA14_10400	-	-	hypothetical protein	other	Hypoth	3.19488	0.000435592	1.85663	0.0431974	-1.33825	0.182549	-0.854352	0.696336	0.526339	0.819166	1.38069	0.288657	x	x
PA14_10410	-	-	hypothetical protein	other	Hypoth	2.46676	0.00733091	1.3754	0.146964	-1.09136	0.316281	-0.791575	0.753203	0.564828	0.818957	1.3564	0.329604	x
PA14_10420	PA4138	tyrS	tyrosyl-tRNA synthetase	core	TranslEtc	0.893276	0.180493	0.114493	0.894212	-0.778783	0.342072	-0.906746	0.572092	-1.69571	0.0879575	-0.788966	0.477008
PA14_10440	PA4137	opdL	putative porin	core	SmallTrans	1.95668	0.0020625	0.971449	0.138269	-0.985234	0.186913	-0.493511	0.77922	0.696813	0.630377	1.19032	0.220179	x
PA14_10470	PA4136	bcr	putative MFS transporter	core	SmallTrans	2.13269	3.24367e-06	1.20214	0.0085779	-0.93055	0.0565058	-0.306794	0.786221	-0.182249	0.88163	0.124545	0.886158	x
PA14_10480	PA4135	-	putative transcriptional regulator	core	TRs	-0.178061	0.518938	0.470773	0.102097	0.648834	0.0420101	-0.297453	0.675085	-0.128948	0.873617	0.168505	0.730942
PA14_10490	PA4134	-	hypothetical protein	core	Hypoth	-0.0511428	0.956916	0.240607	0.800306	0.29175	0.796341	1.99829	0.137434	2.23191	0.0537376	0.23362	0.90101
PA14_10500	PA4133	ccoN	cbb3-type cytochrome c oxidase subunit I	core	EnergMb	-0.465518	0.582344	-0.400472	0.672555	0.065046	0.957624	2.90324	0.0171011	2.23592	0.0518955	-0.66732	0.642198				x
PA14_10530	PA4132	-	GntR family transcriptional regulator	core	TRs	0.0721106	0.929891	0.0162775	0.989143	-0.0558331	0.958534	2.57889	0.0135597	2.38681	0.0121626	-0.192077	0.904613				x	x
PA14_10540	PA4131	fixG	putative iron-sulfur cluster-binding protein	core	EnergMb	0.185581	0.847708	0.174206	0.873963	-0.0113748	0.992907	3.67023	0.00624913	2.74359	0.0235771	-0.92664	0.528097				x	x
PA14_10550	PA1838	cysI	putative sulfite or nitrite reductas	core	CIM	0.0581544	0.952955	0.284098	0.774866	0.225944	0.851918	3.36029	0.0073336	2.7299	0.0164958	-0.630387	0.676776				x	x
PA14_10560	PA4129	-	hypothetical protein	core	Hypoth	-0.311765	0.747106	0.0530171	0.967181	0.364782	0.77418	3.82824	0.0073336	2.84325	0.0275706	-0.984985	0.532036				x	x
PA14_10570	PA4128	hpcH	putative 2,4-dihydroxyhept-2-ene-1,7-dioic acid aldolase	core	CCatab	2.10617	6.49628e-05	0.85922	0.0989869	-1.24695	0.037334	0.50346	0.703292	-0.0275921	0.992404	-0.531052	0.516022	x
PA14_10590	PA4127	hpcG	2-oxo-hept-3-ene-1,7-dioate hydratase	core	CCatab	2.5293	9.24186e-05	1.18007	0.0660678	-1.34923	0.0624874	-0.146966	0.940792	0.24679	0.890461	0.393755	0.715426	x
PA14_10600	PA4126	hpaX	putative MFS transporter	core	SmallTrans	2.4459	0.000260953	1.08707	0.103032	-1.35882	0.0757783	-0.521114	0.768999	0.608346	0.684765	1.12946	0.240438	x
PA14_10610	PA4125	hpcD	5-carboxymethyl-2-hydroxymuconate isomerase	core	CCatab	2.10616	0.000317639	0.882898	0.132387	-1.22327	0.0698078	-0.424587	0.785245	-0.037313	0.989481	0.387274	0.697768	x
PA14_10620	PA4124	hpcB	homoprotocatechuate 2,3-dioxygenase	core	CCatab	1.72185	7.10908e-05	0.794206	0.071632	-0.927648	0.0594981	0.144765	0.910776	-0.46278	0.626974	-0.607545	0.342504	x
PA14_10630	PA4123	hpcC	5-carboxy-2-hydroxymuconate semialdehyde dehydrogenase	core	CCatab	2.16523	2.62114e-05	0.90434	0.0749905	-1.26089	0.0278754	-0.203229	0.890192	-0.262638	0.846222	-0.0594081	0.958606	x
PA14_10640	PA4122	hpaG2	hypothetical protein	core	CIM	1.88325	0.000860587	0.673758	0.243729	-1.2095	0.068656	-0.183481	0.915158	-0.485025	0.711621	-0.301544	0.776565	x
PA14_10650	PA4121	hpaG1	hypothetical protein	core	CIM	1.52456	0.0229758	0.420884	0.580564	-1.10368	0.177197	-0.287864	0.890901	-1.14933	0.39918	-0.861463	0.433249	x
PA14_10660	PA4120	hpaA	putative transcriptional regulator	core	TRs	1.70634	0.00010161	0.834837	0.0632016	-0.871504	0.0829092	-0.546806	0.586285	-0.0920435	0.956432	0.454762	0.501097	x
PA14_10670	PA4119	aph	aminoglycoside 3'-phosphotransferase type IIb	core	ABresist	0.918611	0.0105121	0.528762	0.171827	-0.38985	0.381452	-0.399886	0.685717	-0.215941	0.836389	0.183945	0.801763
PA14_10680	PA4118	-	hypothetical protein	core	Membrane	0.591835	0.0329725	0.163142	0.616825	-0.428693	0.207862	-0.0748723	0.934843	0.0121519	0.994133	0.0870242	0.887961
PA14_10700	PA4117	-	putative bacteriophytochrome	core	TwoComp	-0.00871654	0.984345	0.502648	0.194556	0.511364	0.236221	0.433144	0.646193	0.985672	0.0503614	0.552528	0.327672
PA14_10710	PA4116	-	hypothetical protein	core	SmallTrans	-0.0755712	0.816057	0.264413	0.421335	0.339984	0.347545	0.328805	0.685576	0.846209	0.038079	0.517405	0.2661
PA14_10730	PA4115	-	hypothetical protein	core	Putative	-0.162778	0.436135	-0.171558	0.4492	-0.00877978	0.977741	0.29965	0.520038	-0.128164	0.820388	-0.427815	0.184557
PA14_10740	PA4114	-	spermidine acetyltransferase	core	Putative	0.234318	0.355281	0.00152138	0.998643	-0.232797	0.454305	0.0822575	0.917854	-0.0750569	0.929817	-0.157314	0.735209
PA14_10750	PA4113	sotB	sugar efflux transporter	core	SmallTrans	1.08328	0.0062484	0.847525	0.052726	-0.235755	0.654074	-0.634291	0.447675	0.114793	0.933097	0.749084	0.230088
PA14_10770	PA4112	-	putative sensor/response regulator hybrid	core	TwoComp	0.155305	0.684016	0.154692	0.712552	-0.000612731	1	0.317864	0.756249	1.22098	0.00867956	0.903117	0.0991234
PA14_10780	PA4111	-	hypothetical protein	core	Hypoth	1.06027	0.332859	-0.410463	0.747168	-1.47074	0.269512	1.31766	0.642797	1.38106	0.574017	0.0633977	0.985465
PA14_10790	PA4110	ampC	beta-lactamase	core	AdptProt	1.02918	0.473858	-0.0522004	0.980129	-1.08138	0.54672	1.82061	0.617584	1.25661	0.706275	-0.563994	0.842984
PA14_10800	PA4109	ampR	transcriptional regulator AmpR	core	TRs	1.16409	8.9403e-05	0.557946	0.0700533	-0.606142	0.0768319	-0.321518	0.670363	0.00554681	1	0.327065	0.478415
PA14_10820	PA4108	-	HDIG domain-containing protein	core	Hypoth	0.025874	0.93192	-0.0719858	0.82048	-0.0978598	0.79331	0.436377	0.412876	0.579509	0.152452	0.143132	0.779235
PA14_10830	-	-	LysR family transcriptional regulator	RGP44	TRs	-0.972568	0.573992	-1.17911	0.533277	-0.206539	0.931819	-1.0069	0.833928	-1.88166	0.641929	-0.874766	0.792595
PA14_10840	-	-	putative dehydrogenase	RGP44	Putative	-0.630551	0.700519	-1.01337	0.564994	-0.382823	0.865247	-1.0817	0.807623	-1.64636	0.666803	-0.564664	0.861757
PA14_10850	PA4100	-	putative dehydrogenase	core	Putative	2.28399	0.00172386	1.208	0.106042	-1.076	0.20312	-0.358262	0.865479	-0.57972	0.744531	-0.221458	0.884989	x
PA14_10870	PA4099	-	hypothetical protein	core	SmallTrans	1.95802	0.0186347	1.03913	0.235891	-0.918892	0.364419	-0.472241	0.847061	1.18055	0.517235	1.65279	0.214262	x
PA14_10890	PA4098	-	putative short-chain dehydrogenase	core	Putative	2.08319	0.0171347	1.24947	0.171859	-0.833715	0.436823	-0.471329	0.85705	1.13773	0.572681	1.60906	0.240438	x
PA14_10900	PA4097	ydjL	putative alcohol dehydrogenase (Zn-dependent)	core	Putative	2.07963	0.0122799	1.1457	0.186633	-0.933931	0.351914	-0.711008	0.760285	0.827556	0.683424	1.53856	0.237242	x
PA14_10910	PA4096	phlE	major facilitator transporter	core	SmallTrans	2.21263	0.00784509	1.15807	0.180368	-1.05456	0.288501	-0.246188	0.925235	1.30627	0.456369	1.55246	0.232077	x
PA14_10920	PA4095	dad	hypothetical protein	core	Putative	1.94649	0.00998973	1.16007	0.143132	-0.786417	0.393554	-0.482213	0.82105	0.969603	0.574017	1.45182	0.225469	x
PA14_10940	PA4094	-	AraC family transcriptional regulator	core	TRs	1.09199	1.34891e-05	0.130478	0.625919	-0.961508	0.00157743	0.107408	0.882163	-0.162177	0.797168	-0.269585	0.480006
PA14_10950	PA4093	-	hypothetical protein	core	Hypoth	2.16613	1.23929e-05	1.02576	0.0359274	-1.14037	0.03645	-0.0871215	0.958793	-0.313978	0.796659	-0.226857	0.799873	x
PA14_10960	-	-	ferridoxin oxidoreductase subunit	other	Putative	0.727107	0.709377	-0.0421761	0.988917	-0.769283	0.762196	-0.87759	0.878562	-0.849739	0.880114	0.0278511	0.998459
PA14_10970	-	-	putative flavodoxin reductase	other	EnergMb	1.27598	0.49267	0.194294	0.932545	-1.08169	0.648969	-1.16977	0.823588	-1.30488	0.796659	-0.135112	0.978856
PA14_10980	-	-	hypothetical protein	other	Hypoth	0.336202	0.86579	0.00660656	0.999703	-0.329595	0.899866	-1.06211	0.840221	-0.342017	0.963208	0.720091	0.843345
PA14_10990	PA4092	hpaC	4-hydroxyphenylacetate 3-monooxygenase small chain	core	CCatab	1.47711	0.0184951	0.589711	0.3865	-0.887398	0.244841	-0.386103	0.833928	0.325011	0.86773	0.711115	0.496479
PA14_11000	PA4091	hpaA	4-hydroxyphenylacetate 3-monooxygenase large chain	core	CCatab	1.5241	0.00678151	-0.219609	0.739306	-1.74371	0.0131823	-0.323632	0.846538	0.293986	0.860427	0.617618	0.5024	x		x
PA14_11010	PA4090	-	hypothetical protein	core	Hypoth	-1.44096	0.000722577	-0.683206	0.130826	0.757751	0.129728	-0.00374225	0.998441	0.178196	0.889993	0.181939	0.830256
PA14_11020	PA4089	fabG	3-ketoacyl-(acyl-carrier-protein) reductase	core	Putative	2.37922	0.00374062	1.26826	0.132307	-1.11096	0.249254	-0.699263	0.757773	1.00722	0.597674	1.70648	0.186303	x
PA14_11030	PA4088	-	aminotransferase	core	SmallTrans	1.72917	0.0234376	0.808372	0.322704	-0.920801	0.322517	-0.255373	0.915158	0.83391	0.648213	1.08928	0.370532	x
PA14_11050	PA4087	moaF	hypothetical protein	core	Hypoth	1.7394	0.00407191	0.767178	0.22633	-0.972223	0.178515	-0.388739	0.821036	0.788307	0.567548	1.17705	0.219999	x
PA14_11060	PA4086	cupB1	putative fimbrial subunit CupB1	core	MotAtt	1.3458	0.00145155	0.916226	0.0443185	-0.429569	0.399643	-0.355871	0.76602	0.163389	0.898829	0.51926	0.436343
PA14_11070	PA4085	cupB2	chaperone CupB2	core	MotAtt	2.62558	0.00142662	1.59042	0.0620351	-1.03516	0.272638	-0.606079	0.783762	0.726869	0.698559	1.33295	0.276654	x
PA14_11080	PA4084	cupB3	usher CupB3	core	MotAtt	2.0019	0.00440416	1.11822	0.127951	-0.883681	0.290997	-0.684192	0.71244	0.791113	0.629467	1.47531	0.176875	x
PA14_11090	PA4083	cupB4	chaperone CupB4	core	MotAtt	2.53296	0.00187113	1.40215	0.0932622	-1.13081	0.229981	-0.565496	0.797357	1.05611	0.539801	1.6216	0.190785	x
PA14_11100	PA4082	cupB5	adhesive protein CupB5	core	MotAtt	2.56781	2.0303e-05	1.26168	0.0338603	-1.30614	0.046781	-0.520012	0.715373	0.33978	0.81746	0.859792	0.299153	x
PA14_11110	PA4081	cupB6	fimbrial protein cupB6	core	MotAtt	1.73874	0.00176691	0.996146	0.0890863	-0.742595	0.257359	-0.698172	0.606056	0.288113	0.859583	0.986285	0.24072	x
PA14_11120	PA4080	rcsB	putative response regulator	core	TwoComp	1.66981	0.00597585	1.05986	0.101902	-0.609947	0.410998	0.0199696	0.992723	1.00281	0.414194	0.982845	0.298894	x
PA14_11130	PA4079	-	short chain dehydrogenase	core	Putative	-1.27552	7.5937e-05	-0.955207	0.00792644	0.320312	0.395158	-0.271321	0.757019	-0.36329	0.611899	-0.0919684	0.892768
PA14_11140	PA4078	-	putative nonribosomal peptide synthetase	core	Cofactor	-0.258486	0.67616	0.741266	0.234538	0.999753	0.150136	0.486804	0.773381	1.16875	0.242448	0.681945	0.478017
PA14_11150	PA4077	-	putative transcriptional regulator	core	TRs	1.38364	0.00227378	0.912664	0.0622475	-0.47098	0.393554	-0.516619	0.667327	0.24899	0.852618	0.765609	0.280232
PA14_11160	PA4076	-	hypothetical protein	core	Hypoth	1.74576	2.3168e-05	1.04026	0.0148795	-0.7055	0.124058	-0.0046543	0.997117	0.197887	0.86173	0.202541	0.787328	x
PA14_11170	PA4075	-	hypothetical protein	core	Hypoth	0.151723	0.701916	-0.0249002	0.961091	-0.176623	0.728088	-0.159737	0.890901	0.154428	0.890461	0.314165	0.62624
PA14_11180	PA4074	-	putative transcriptional regulator	core	TRs	0.676332	0.0293619	0.277248	0.424736	-0.399085	0.299033	0.111741	0.911887	0.430828	0.537046	0.319087	0.544731
PA14_11190	PA4073	styD	putative aldehyde dehydrogenase	core	Putative	1.97474	0.001135	0.943095	0.12928	-1.03165	0.145516	-0.0533727	0.981932	-1.61747	0.0503614	-1.5641	0.0837861	x
PA14_11210	PA4072	-	putative amino acid permease	core	SmallTrans	2.11106	0.00250002	1.19981	0.0995448	-0.911257	0.267904	-0.471971	0.807623	-0.231083	0.916255	0.240888	0.868053	x
PA14_11230	PA4071	-	hypothetical protein	core	Hypoth	1.86122	0.0327858	0.783397	0.403681	-1.07783	0.309407	-0.315919	0.907695	0.312683	0.913614	0.628602	0.69141	x
PA14_11240	PA4070	-	DNA-binding transcriptional activator FeaR	core	TRs	1.08088	0.00172386	-0.0259536	0.954743	-1.10683	0.00860294	0.0575167	0.965619	-0.384154	0.633199	-0.441671	0.427213
PA14_11250	PA4069	-	hypothetical protein	core	CellEnv	-0.957989	7.14848e-06	-0.678485	0.0040603	0.279503	0.236221	0.00826579	0.992554	-0.259413	0.554197	-0.267679	0.396589
PA14_11260	PA4068	-	putative epimerase	core	CIM	-0.114973	0.501984	0.0155778	0.942549	0.130551	0.536341	0.179446	0.686191	-0.0776405	0.878083	-0.257087	0.32297
PA14_11270	PA4067	oprG	outer membrane protein OprG precursor	core	Membrane	-2.39466	4.00432e-07	-1.08865	0.0154808	1.30601	0.00605924	0.315153	0.77922	-0.444364	0.630148	-0.759517	0.226354	x
PA14_11280	PA4066	-	hypothetical protein	core	FAPOL	-0.0924918	0.853267	-0.978737	0.0506213	-0.886246	0.104223	-0.0929378	0.955588	-0.986211	0.16611	-0.893273	0.214262
PA14_11290	PA4065	-	putative permease	core	Membrane	0.519706	0.306029	-0.715396	0.188208	-1.2351	0.0470209	-0.0866415	0.965619	-1.06025	0.208564	-0.973606	0.229627
PA14_11310	PA4064	-	ABC transporter ATP-binding protein	core	SmallTrans	0.3566	0.541771	-0.778787	0.19696	-1.13539	0.0979452	-0.219215	0.903476	-1.27854	0.151117	-1.05932	0.237242
PA14_11320	PA4063	-	hypothetical protein	core	Hypoth	-0.111532	0.909385	-2.54331	0.0129674	-2.43178	0.0261733	0.0484147	0.990848	-2.67102	0.0275344	-2.71944	0.0391926		x	x		x	x
PA14_11330	PA4062	-	hypothetical protein	core	Hypoth	-0.973088	0.0409266	-0.783062	0.136088	0.190026	0.781077	-0.65618	0.5729	-0.213138	0.888549	0.443042	0.597477
PA14_11340	PA4061	trx-1	putative thioredoxin	core	EnergMb	-1.15135	0.000552778	-0.934533	0.0130859	0.216817	0.612763	0.322822	0.714955	0.0731415	0.956077	-0.24968	0.672082
PA14_11350	PA4059	-	hypothetical protein	core	Hypoth	-0.446894	0.0580196	-0.365033	0.158857	0.0818609	0.813503	-0.224217	0.737613	-0.0217417	0.984092	0.202476	0.633092
PA14_11370	PA4058	-	putative lipoprotein	core	FAPOL	-0.364877	0.19923	-0.267671	0.396736	0.0972063	0.813539	0.00453879	0.995481	0.335542	0.613799	0.331003	0.480952
PA14_11380	PA4057	nrdR	transcriptional regulator NrdR	core	Hypoth	-1.40809	2.72673e-07	-0.678385	0.0109266	0.7297	0.00908273	-0.201003	0.761626	-0.185823	0.754408	0.0151798	0.982899
PA14_11400	PA4056	ribD	riboflavin-specific deaminase/reductase	core	ABresist	-1.36705	2.24479e-05	-1.07549	0.00373801	0.291555	0.43106	-0.509567	0.401836	0.158661	0.859583	0.668228	0.159647
PA14_11410	PA4055	ribC	riboflavin synthase subunit alpha	core	Cofactor	-1.44717	0.000802549	-0.405976	0.382711	1.0412	0.0407015	-0.52738	0.631022	-0.239666	0.846222	0.287714	0.709708
PA14_11420	PA4054	ribB	bifunctional 3,4-dihydroxy-2-butanone 4-phosphate synthase/GTP cyclohydrolase II-like protein	core	Cofactor	-1.79447	3.94513e-06	-0.4928	0.190377	1.30167	0.0022163	-0.446564	0.6141	-0.163103	0.878264	0.283461	0.645957	x
PA14_11430	PA4053	ribH	6,7-dimethyl-8-ribityllumazine synthase	core	Cofactor	-1.6011	2.64221e-06	-0.761177	0.0252267	0.839925	0.0212992	-0.252076	0.773381	-0.293159	0.68695	-0.0410825	0.954456	x
PA14_11450	PA4052	nusB	transcription antitermination protein NusB	core	TranscRNA	-0.757412	0.00399418	-0.246014	0.401198	0.511398	0.108992	-0.248919	0.734406	-0.430808	0.426347	-0.181889	0.709698
PA14_11460	PA4051	thiL	thiamine monophosphate kinase	core	Hypoth	-1.31922	5.06818e-05	-0.641612	0.0607249	0.677609	0.0662748	-0.650446	0.223202	-0.11533	0.906411	0.535116	0.264961
PA14_11470	PA4050	pgpA	phosphatidylglycerophosphatase A	core	FAPOL	-0.00236945	0.995865	0.0054111	0.990905	0.00778055	0.985411	-0.820956	0.0416139	-0.139813	0.869822	0.681143	0.118921
PA14_11480	PA4049	-	hypothetical protein	core	Hypoth	-0.0676386	0.812889	-0.32937	0.242732	-0.261732	0.417932	0.0968638	0.906466	0.602073	0.128218	0.505209	0.220121
PA14_11490	PA4048	-	hypothetical protein	core	Hypoth	0.365046	0.0927026	0.15208	0.544025	-0.212966	0.437298	0.0747539	0.915158	0.235107	0.655891	0.160353	0.68777
PA14_11510	PA4047	ribA	GTP cyclohydrolase II	core	Cofactor	-1.40069	6.67786e-08	-0.737567	0.00417094	0.663128	0.0110028	-0.313264	0.526427	-0.342285	0.445514	-0.0290214	0.955377
PA14_11520	PA4046	-	hypothetical protein	core	Hypoth	0.171821	0.584161	0.192925	0.5716	0.0211047	0.961477	-0.389452	0.603313	-0.119452	0.897531	0.27	0.603489
PA14_11530	PA4045	-	hypothetical protein	core	SmallTrans	-1.31089	0.000272152	-0.923487	0.020129	0.387398	0.361571	-0.230873	0.819121	-0.0597673	0.966833	0.171106	0.808337
PA14_11550	PA4044	dxs	1-deoxy-D-xylulose-5-phosphate synthase	core	Cofactor	-1.02411	8.22032e-07	-0.518628	0.0125313	0.505483	0.0210815	-0.0303336	0.965619	-0.260244	0.507518	-0.22991	0.434647
PA14_11560	PA4043	ispA	geranyltranstransferase	core	Cofactor	-0.678693	0.00295185	-0.519361	0.0429857	0.159332	0.594108	0.0371736	0.966675	0.0603633	0.943121	0.0231897	0.96805
PA14_11570	PA4042	xseB	exodeoxyribonuclease VII small subunit	core	DNAetc	-1.35782	1.02799e-05	-0.861889	0.0087433	0.495935	0.143726	-0.34607	0.641652	-0.29559	0.666803	0.0504801	0.940288
PA14_11580	PA4041	-	hypothetical protein	core	Putative	0.499407	0.213285	0.0984021	0.843275	-0.401005	0.42075	-0.31309	0.784709	0.776197	0.275458	1.08929	0.0703063
PA14_11590	PA4040	-	hypothetical protein	core	Hypoth	2.06567	0.00102152	1.04762	0.103986	-1.01805	0.164145	-0.314874	0.864358	0.595837	0.684765	0.91071	0.338838	x
PA14_11600	PA4039	-	ABC transporter	core	SmallTrans	2.38749	0.00270645	1.15329	0.155639	-1.2342	0.184007	-0.400971	0.862925	1.24598	0.424997	1.64695	0.174314	x
PA14_11610	PA4038	-	ABC transporter permease	core	SmallTrans	1.65697	0.0350753	0.933714	0.266409	-0.723257	0.462632	-0.45465	0.846538	1.05859	0.553636	1.51324	0.229627	x
PA14_11620	PA4037	-	ABC transporter	core	SmallTrans	3.3764	6.86094e-06	1.76113	0.0148795	-1.61526	0.0393971	-0.63132	0.709867	0.613406	0.68695	1.24473	0.214262	x	x	x
PA14_11630	PA4036	-	putative two-component sensor	core	TwoComp	1.60274	1.03622e-06	0.833073	0.0097556	-0.769663	0.0256492	-0.104094	0.906466	0.19941	0.796045	0.303504	0.515748	x
PA14_11650	PA4035	-	hypothetical protein	core	Hypoth	0.694046	0.0113977	0.12467	0.7035	-0.569376	0.0918946	0.153584	0.856212	-0.00372715	1	-0.157311	0.770975
PA14_11660	PA4034	aqpZ	aquaporin Z	core	SmallTrans	1.73606	0.000129694	0.877768	0.0598723	-0.858291	0.0980416	-0.298538	0.809072	0.224171	0.862559	0.52271	0.455045	x
PA14_11670	PA4033	-	hypothetical protein	core	Hypoth	2.01531	4.2813e-05	1.0877	0.0300225	-0.927601	0.092759	-0.292101	0.821232	0.326258	0.788437	0.618359	0.388448	x
PA14_11680	PA4032	-	two-component regulator	core	TwoComp	0.14747	0.409985	0.191324	0.314083	0.043854	0.865247	-0.327529	0.325262	-0.201337	0.62075	0.126193	0.68977
PA14_11690	PA4031	ppa	inorganic pyrophosphatase	core	EnergMb	-0.971385	0.0052612	-0.251055	0.530162	0.72033	0.0883786	0.105568	0.925722	0.03048	0.984417	-0.0750881	0.928141
PA14_11700	PA4030	-	hypothetical protein	core	Hypoth	-0.488002	0.0309801	-0.18622	0.47227	0.301782	0.278348	-0.328422	0.541348	-0.214687	0.698559	0.113735	0.80743
PA14_11720	PA4029	-	hypothetical protein	core	Membrane	-0.896003	0.000332189	-0.308569	0.241713	0.587433	0.0452759	-0.229714	0.733579	-0.146194	0.835002	0.0835191	0.874169
PA14_11730	-	-	protein kinase	other	TranslEtc	0.671752	0.0519116	-0.0583505	0.896969	-0.730102	0.0882903	-0.487353	0.556267	-0.126787	0.912317	0.360566	0.534773
PA14_11740	PA4027	-	hypothetical protein	core	Hypoth	-0.268769	0.330162	-0.686922	0.0252267	-0.418153	0.204193	0.128054	0.881086	0.0820507	0.929929	-0.0460037	0.945202
PA14_11750	PA4026	-	acetyltransferase	core	Putative	-0.00776021	0.974951	-0.143017	0.546857	-0.135257	0.622077	-0.193581	0.738091	-0.361207	0.38017	-0.167626	0.651736
PA14_11760	PA4025	eutC	ethanolamine ammonia-lyase small subunit	core	Hypoth	-0.382548	0.375245	-0.460851	0.320286	-0.0783031	0.900814	0.763142	0.362588	-0.103472	0.950783	-0.866615	0.207925
PA14_11770	PA4024	eutB	ethanolamine ammonia-lyase large subunit	core	CIM	-0.270974	0.516224	-0.137512	0.776274	0.133462	0.81715	0.731764	0.355207	-0.135191	0.917692	-0.866954	0.175746
PA14_11790	PA4023	-	putative amino acid transporter	core	SmallTrans	-0.191367	0.656036	-0.0706456	0.891911	0.120721	0.835667	0.592341	0.523967	-0.180265	0.886886	-0.772606	0.229627
PA14_11810	PA4022	-	putative aldehyde dehydrogenase	core	Putative	-1.16007	0.0613795	-1.42946	0.0451187	-0.269393	0.759948	0.917357	0.52986	-0.249808	0.897531	-1.16717	0.243223
PA14_11830	PA4021	-	transcriptional regulator	core	TRs	-0.63744	0.0173806	-1.03634	0.00275414	-0.398903	0.22682	0.252101	0.742328	0.055408	0.961976	-0.196693	0.692162
PA14_11845	PA4020	mpl	UDP-N-acetylmuramate:L-alanyl-gamma-D-glutamyl- meso-diaminopimelate ligase	core	Hypoth	-0.446353	0.00458005	-0.580399	0.00310751	-0.134046	0.508031	0.124075	0.784992	-0.0835958	0.860427	-0.207671	0.422501
PA14_11860	PA4019	-	aromatic acid decarboxylase	core	Putative	0.197333	0.27946	0.116059	0.578182	-0.0812738	0.747491	-0.114353	0.82893	-0.179895	0.683528	-0.0655413	0.867219
PA14_11880	PA4018	-	hypothetical protein	core	Hypoth	-0.0528577	0.890049	-0.38898	0.289589	-0.336122	0.422077	-0.125966	0.906466	0.156237	0.88163	0.282203	0.639656
PA14_11890	PA4017	-	hypothetical protein	core	Hypoth	-0.835441	0.00451496	-0.62898	0.0570497	0.206461	0.592588	0.148382	0.869267	-0.161422	0.853212	-0.309804	0.531549
PA14_11900	PA4016	-	hypothetical protein	core	Hypoth	-0.496217	0.0517009	-0.369654	0.188208	0.126563	0.722723	0.103248	0.902664	0.0941789	0.911639	-0.00906878	0.995092
PA14_11910	PA4015	-	hypothetical protein	core	Hypoth	0.343138	0.253065	0.157599	0.651126	-0.185539	0.640882	0.531276	0.369126	0.290103	0.686676	-0.241173	0.651736
PA14_11920	PA4014	-	hypothetical protein	core	Hypoth	0.543069	0.036704	0.435572	0.125862	-0.107497	0.773946	-0.614399	0.155643	-0.0989259	0.906529	0.515473	0.219587
PA14_11930	PA4013	-	hypothetical protein	core	Membrane	-1.02196	5.09253e-05	-0.590295	0.0287661	0.431668	0.134099	-0.41886	0.380872	-0.142671	0.835984	0.276189	0.482535
PA14_11940	PA4012	-	hypothetical protein	core	Hypoth	-0.685819	0.00371608	-0.544222	0.0412661	0.141597	0.654074	-0.405935	0.40083	-0.0810085	0.917182	0.324927	0.39254
PA14_11960	PA4011	-	hypothetical protein	core	Hypoth	-0.608833	0.0010682	-0.265405	0.182542	0.343428	0.122349	-0.109051	0.84296	0.0205719	0.980047	0.129623	0.701224
PA14_11970	PA4010	-	3-methyladenine DNA glycosylase	core	Putative	-0.993677	5.92687e-05	-0.288002	0.259239	0.705675	0.0133143	-0.149132	0.827644	-0.387142	0.418512	-0.238009	0.547834
PA14_11980	PA4009	-	hypothetical protein	core	Putative	1.34442	2.69511e-06	0.267319	0.330491	-1.0771	0.00157524	-0.477799	0.32378	-0.0737045	0.93205	0.404095	0.309059
PA14_11990	PA4008	-	putative hydrolase	core	Putative	1.80744	0.00206348	0.677344	0.266758	-1.1301	0.104884	-0.704532	0.640485	0.396061	0.804313	1.10059	0.226365	x
PA14_12010	PA4007	proA	gamma-glutamyl phosphate reductase	core	AAsynth	-1.09856	0.000301415	-0.708828	0.0331408	0.389736	0.273199	-0.104221	0.911887	-0.358172	0.605192	-0.253951	0.625482
PA14_12020	PA4006	nadD	nicotinic acid mononucleotide adenylyltransferase	core	Cofactor	-1.16976	6.66763e-05	-0.539069	0.0802516	0.630694	0.0599604	-0.214943	0.786221	-0.127406	0.88163	0.0875377	0.886158
PA14_12030	PA4005	-	hypothetical protein	core	Hypoth	-1.22478	0.000207079	-1.21529	0.00275414	0.00948645	0.984899	-0.254069	0.780174	-0.318843	0.683227	-0.0647746	0.932808
PA14_12050	PA4004	-	rRNA large subunit methyltransferase	core	Hypoth	-0.615269	0.0221772	-0.607879	0.0469774	0.00738997	0.985591	-0.495153	0.355207	-0.246739	0.711095	0.248415	0.600762
PA14_12060	PA4003	pbpA	penicillin-binding protein 2	core	CellEnv	-0.43158	0.0498014	-0.342169	0.15692	0.0894108	0.77763	-0.372134	0.420078	-0.203349	0.709644	0.168786	0.676776
PA14_12070	PA4002	rodA	rod shape-determining protein	core	CellEnv	-0.713748	0.000975884	-0.53837	0.0252267	0.175378	0.52011	-0.46313	0.200399	-0.0759928	0.913614	0.387137	0.244208
PA14_12080	PA4001	sltB1	soluble lytic transglycosylase B	core	CellEnv	-1.1085	6.65417e-07	-0.744996	0.00242106	0.3635	0.115695	-0.21945	0.672077	-0.269739	0.52092	-0.0502895	0.908037
PA14_12090	PA4000	-	RlpA family lipoprotein	core	Hypoth	-0.910186	0.00187576	-0.72724	0.0269849	0.182946	0.634494	-0.19124	0.820685	0.0256379	0.984417	0.216878	0.67968
PA14_12100	PA3999	dacC	D-ala-D-ala-carboxypeptidase	core	CellEnv	-1.17808	3.52504e-06	-0.754607	0.00582775	0.42347	0.125912	0.166337	0.800438	-0.181572	0.759471	-0.347909	0.338838
PA14_12110	PA3998	-	hypothetical protein	core	Hypoth	-1.78806	3.9739e-09	-0.943486	0.00179153	0.844577	0.00291271	-0.154052	0.819121	-0.217064	0.698559	-0.0630114	0.904638	x
PA14_12120	PA3997	lipB	lipoate-protein ligase B	core	Cofactor	-0.661298	0.00309007	-0.459796	0.0645185	0.201502	0.474582	-0.0600805	0.934843	-0.154869	0.804147	-0.0947887	0.837153
PA14_12130	PA3996	lis	lipoyl synthase	core	Cofactor	-1.0178	2.06808e-05	-0.642925	0.012318	0.374876	0.163018	-0.0939261	0.89451	-0.200473	0.711621	-0.106547	0.815495
PA14_12140	PA3995	-	putative transcriptional regulator	core	TRs	-0.27839	0.252644	-0.0801385	0.785553	0.198252	0.522064	0.0859634	0.911887	0.259416	0.657697	0.173453	0.695719
PA14_12150	PA3994	-	epoxide hydrolase	core	Putative	1.94841	0.000523791	1.11502	0.0575045	-0.833388	0.198528	-0.654661	0.641652	0.401241	0.778048	1.0559	0.21671	x
PA14_12160	PA3992	-	putative murein transglycosylase	core	Putative	-0.984982	1.50828e-05	-0.643703	0.00867554	0.341279	0.178905	0.15959	0.795586	-0.112786	0.859583	-0.272377	0.431565
PA14_12170	PA3991	-	hypothetical protein	core	Hypoth	2.96771	0.00243335	0.971457	0.316712	-1.99626	0.0859915	-1.03133	0.688249	0.191509	0.963208	1.22284	0.433249	x
PA14_12180	PA3990	-	hypothetical protein	core	Hypoth	0.887007	0.122556	0.626964	0.317599	-0.260043	0.7469	-0.824739	0.555103	0.682845	0.635694	1.50758	0.108224
PA14_12200	PA3989	holA	DNA polymerase III subunit delta	core	DNAetc	-0.472235	0.0234376	-0.287119	0.210885	0.185116	0.488501	-0.146876	0.812122	-0.141683	0.81168	0.0051933	0.995956
PA14_12210	PA3988	-	hypothetical protein	core	Hypoth	-1.19754	9.63656e-07	-0.591585	0.0152088	0.60595	0.018805	0.101653	0.878562	-0.047989	0.956077	-0.149642	0.701651
PA14_12230	PA3987	leuS	leucyl-tRNA synthetase	core	TranslEtc	-1.21845	4.38073e-07	-0.693936	0.00481577	0.524516	0.0345637	0.0184135	0.982468	-0.303987	0.493539	-0.3224	0.32297
PA14_12260	PA3986	-	hypothetical protein	core	Hypoth	-1.49656	0.0106308	-1.55352	0.0221888	-0.0569621	0.949655	-0.0774797	0.974705	0.0896777	0.970091	0.167157	0.900866		x
PA14_12270	PA3985	-	hypothetical protein	core	Hypoth	-0.07259	0.837308	-0.562749	0.10445	-0.490159	0.203282	-0.200478	0.82893	-0.145658	0.88163	0.0548196	0.943177
PA14_12280	PA3984	lnt	apolipoprotein N-acyltransferase	core	CellEnv	0.243619	0.241712	0.258832	0.247435	0.0152129	0.960815	-0.108036	0.864358	-0.380237	0.326143	-0.2722	0.420279
PA14_12300	PA3983	-	hypothetical protein	core	AdptProt	-1.2817	2.69511e-06	-0.531049	0.050794	0.750651	0.0110028	0.33796	0.559562	-0.0930572	0.901335	-0.431018	0.259982
PA14_12310	PA3982	-	putative metalloprotease	core	Hypoth	-0.949042	0.00225444	-0.971542	0.00758021	-0.0224998	0.960815	0.108109	0.912866	-0.0751975	0.951576	-0.183306	0.758169
PA14_12330	PA3981	-	hypothetical protein	core	AdptProt	-1.16086	9.27587e-06	-0.776195	0.00643703	0.384669	0.183728	0.208131	0.76748	-0.171922	0.794479	-0.380053	0.319714
PA14_12350	PA3980	orf2	(dimethylallyl)adenosine tRNA methylthiotransferase	core	Hypoth	-0.445692	0.0164644	-0.0151678	0.953291	0.430524	0.0582374	-0.162082	0.768188	-0.290825	0.469032	-0.128743	0.711714
PA14_12360	PA3979	-	hypothetical protein	core	Hypoth	0.176023	0.521779	-0.0340605	0.922667	-0.210084	0.534765	-0.40026	0.488215	-0.425901	0.429103	-0.0256416	0.969524
PA14_12370	PA3978	-	hypothetical protein	core	Hypoth	-0.55931	0.0595486	-0.444587	0.172822	0.114724	0.790733	0.0405583	0.974705	0.195583	0.815824	0.155024	0.799832
PA14_12390	PA3977	hemL	glutamate-1-semialdehyde aminotransferase	core	Cofactor	-0.907112	1.65753e-05	-0.381737	0.0779751	0.525374	0.0266519	0.0737701	0.906466	-0.230904	0.613799	-0.304674	0.325914
PA14_12400	PA3976	thiE	thiamine-phosphate pyrophosphorylase	core	Hypoth	-1.00403	0.00178722	-0.523459	0.13096	0.480575	0.210198	0.241935	0.793944	0.195088	0.830655	-0.0468468	0.951891
PA14_12410	PA3975	thiD	phosphomethylpyrimidine kinase	core	Cofactor	-1.6431	4.44687e-06	-1.12603	0.0040603	0.517073	0.180254	0.283569	0.760285	0.140679	0.889182	-0.14289	0.829478	x
PA14_12420	-	-		core	Hypoth	1.15064	1.01734e-05	0.653426	0.0153868	-0.49721	0.0861192	0.0879953	0.906466	0.294555	0.594957	0.20656	0.61903
PA14_12430	-	-		core	Hypoth	-0.23148	0.537621	-0.329025	0.406095	-0.0975453	0.854128	0.3663	0.706159	0.519988	0.502692	0.153688	0.834269
PA14_12440	PA3973	-	AcrR family transcriptional regulator	core	TRs	-0.658994	0.135891	-0.723917	0.13554	-0.0649225	0.921263	0.592807	0.595173	-0.150843	0.917692	-0.74365	0.296472
PA14_12450	PA3972	-	putative acyl-CoA dehydrogenase	core	FAPOL	-0.754443	0.0384114	-0.728602	0.0762289	0.0258418	0.962262	0.488572	0.598799	-0.260055	0.797363	-0.748627	0.213073
PA14_12470	PA3971	-	hypothetical protein	core	Hypoth	-0.682921	0.0395998	-1.03681	0.0085779	-0.353887	0.397147	-0.199473	0.844828	-0.598486	0.371399	-0.399012	0.478415
PA14_12490	PA3970	-	AMP nucleosidase	core	NuclSynth	-1.3892	1.49853e-07	-0.701457	0.0070491	0.68774	0.0103196	0.256348	0.665958	-0.127889	0.842307	-0.384237	0.270321
PA14_12530	PA3969	-	hypothetical protein	core	Hypoth	-1.34326	0.000607269	-0.00764684	0.990688	1.33561	0.00426458	-0.0170209	0.992499	0.116663	0.928243	0.133684	0.871749
PA14_12540	PA3968	-	putative pseudouridine synthase	core	TranscRNA	0.286891	0.296072	0.203166	0.507584	-0.0837255	0.832064	-0.192569	0.804969	0.0827782	0.928243	0.275347	0.544661
PA14_12550	PA3967	-	hypothetical protein	core	Hypoth	1.31835	0.00605917	0.998765	0.058372	-0.319581	0.610889	-0.201487	0.89451	-0.302171	0.822495	-0.100684	0.930332
PA14_12560	PA3966	-	hypothetical protein	core	Hypoth	0.741996	0.0195324	0.487275	0.157108	-0.254721	0.537731	-0.172068	0.860957	0.172037	0.859583	0.344105	0.52033
PA14_12570	PA3965	-	transcription regulator AsnC	core	TRs	1.25693	3.08055e-06	0.844391	0.00373801	-0.412535	0.156338	-0.3489	0.526427	-0.423516	0.36717	-0.074616	0.887519
PA14_12590	PA3964	-	hypothetical protein	core	Hypoth	1.47553	4.80884e-05	0.568479	0.116826	-0.907055	0.0287497	-0.20169	0.840862	0.248103	0.786319	0.449793	0.411158
PA14_12610	PA3963	cepA	putative transporter	core	SmallTrans	0.591705	0.0194111	0.179462	0.538801	-0.412242	0.183797	-0.184201	0.801732	-0.0771719	0.929929	0.107029	0.839129
PA14_12620	PA3962	-	hypothetical protein	core	Hypoth	-0.311871	0.355942	0.136048	0.730746	0.447919	0.263405	-0.113739	0.914252	-0.214677	0.815824	-0.100939	0.890311
PA14_12630	PA3961	-	putative ATP-dependent helicase	core	DNAetc	-0.175952	0.46845	0.0595362	0.837654	0.235488	0.415623	-0.225374	0.72339	0.267833	0.626974	0.493207	0.180416
PA14_12640	PA3960	-	hypothetical protein	core	Hypoth	1.38954	0.000650885	0.260854	0.558137	-1.12869	0.0207528	-0.318853	0.77922	-0.050863	0.976147	0.26799	0.710819
PA14_12650	PA3959	-	hypothetical protein	core	Hypoth	0.472368	0.0438056	-0.194463	0.46525	-0.666831	0.0219763	-0.131956	0.8566	-0.233142	0.686676	-0.101186	0.836811
PA14_12670	PA3958	-	hypothetical protein	core	DNAetc	-0.306844	0.273082	-0.537541	0.0804446	-0.230697	0.516915	0.141277	0.868197	0.221303	0.759471	0.0800261	0.900229
PA14_12680	PA3957	-	short chain dehydrogenase	core	FAPOL	0.766081	0.0543656	0.197402	0.676547	-0.568679	0.244904	0.191914	0.87984	0.81547	0.237016	0.623556	0.327813
PA14_12690	PA3956	-	hypothetical protein	core	CCatab	0.24223	0.388135	-0.0456046	0.897303	-0.287835	0.395375	0.285242	0.696591	0.664744	0.0975797	0.379503	0.383386
PA14_12700	PA3955	-	hypothetical protein	core	Hypoth	0.586825	0.0247761	0.462929	0.10656	-0.123896	0.734576	-0.134243	0.868013	-0.00272532	1	0.131518	0.805334
PA14_12710	PA3954	-	hypothetical protein	core	Cofactor	2.48969	4.32083e-05	1.37205	0.025002	-1.11764	0.0958812	-0.504876	0.740992	0.416054	0.771475	0.92093	0.285974	x
PA14_12730	PA3953	-	hypothetical protein	core	AAsynth	1.98618	2.8234e-05	1.09779	0.0225057	-0.888389	0.0920316	-0.573272	0.591834	-0.0612149	0.973165	0.512057	0.473123	x
PA14_12740	PA3952	-	hypothetical protein	core	Hypoth	-0.435706	0.318319	-0.516623	0.272415	-0.0809169	0.899866	-0.20933	0.874474	-0.429787	0.683528	-0.220457	0.799921
PA14_12750	PA3951	-	hypothetical protein	core	Hypoth	0.240083	0.304376	0.28869	0.247927	0.0486067	0.888105	-0.105134	0.886933	-0.218199	0.698177	-0.113065	0.810407
PA14_12760	PA3950	-	ATP-dependent RNA helicase	core	TranscRNA	-0.803302	6.60638e-06	-0.296956	0.0978417	0.506346	0.0110028	0.0185092	0.978784	0.05806	0.913614	0.0395508	0.917879
PA14_12770	PA3949	-	hypothetical protein	core	Hypoth	-0.0268189	0.916764	0.0845455	0.748255	0.111364	0.711287	-0.107969	0.873691	-0.0536836	0.951576	0.0542851	0.916344
PA14_12780	PA3948	-	putative two-component response regulator	core	TwoComp	0.423755	0.0178857	0.346577	0.0815356	-0.0771774	0.762136	0.0972447	0.860957	-0.025519	0.973165	-0.122764	0.713805
PA14_12810	PA3947	-	two-component response regulator	core	TwoComp	1.91311	1.0628e-05	1.02437	0.019407	-0.888744	0.0610341	-0.570082	0.521015	-0.0763423	0.961976	0.49374	0.433037	x
PA14_12820	PA3946	-	two-component sensor	core	TwoComp	1.88715	0.000115955	0.993629	0.0487098	-0.893517	0.107548	-0.452344	0.712769	0.353907	0.763945	0.806251	0.255356	x
PA14_12840	PA3945	-	acetyltransferase	core	TranslEtc	-0.333263	0.168149	-0.477862	0.0760618	-0.144599	0.656578	-0.168432	0.812603	0.0900954	0.908215	0.258527	0.524919
PA14_12850	PA3944	-	acetyltransferase	core	TranslEtc	-0.616238	0.00674888	-0.630782	0.0162062	-0.0145442	0.965264	-0.22841	0.714033	-0.121437	0.860372	0.106973	0.82145
PA14_12860	PA3943	-	hypothetical protein	core	Hypoth	0.542258	0.00473497	0.398449	0.061048	-0.143809	0.565829	-0.245507	0.619234	-0.266775	0.531932	-0.0212683	0.966933
PA14_12870	PA3942	tesB	acyl-CoA thioesterase II	core	FAPOL	1.08213	7.76139e-05	0.82149	0.00663418	-0.260645	0.415623	-0.191931	0.797357	-0.357467	0.531895	-0.165535	0.730942
PA14_12890	PA3941	-	hypothetical protein	core	Putative	-0.405911	0.256967	-0.250776	0.539661	0.155135	0.755326	-0.0833932	0.947757	-0.133897	0.906529	-0.0505034	0.952825
PA14_12900	PA3940	-	putative DNA binding protein	core	DNAetc	-1.55825	5.72178e-06	-0.256693	0.462085	1.30156	0.00157524	0.302881	0.718731	0.342936	0.642364	0.040055	0.958606	x
PA14_12910	PA3939	-	hypothetical protein	core	Hypoth	0.960763	0.0693336	0.303853	0.620312	-0.65691	0.31632	-0.688415	0.619234	-0.313249	0.845193	0.375167	0.705649
PA14_12920	PA3938	-	taurine ABC transporter periplasmic protein	core	SmallTrans	2.53388	0.000136907	1.27496	0.0564964	-1.25892	0.0918339	-0.994855	0.42686	0.354362	0.84115	1.34922	0.165261	x
PA14_12940	PA3937	-	taurine ABC transporter ATP-binding protein	core	SmallTrans	1.96287	0.00101369	1.13195	0.0702721	-0.830917	0.231926	-0.803233	0.555103	0.58121	0.683275	1.38444	0.130751	x
PA14_12960	PA3936	-	taurine ABC transporter permease	core	SmallTrans	1.13628	0.0425429	0.69291	0.252745	-0.443373	0.541951	-0.496135	0.760285	0.548171	0.694158	1.04431	0.239503
PA14_12970	PA3935	tauD	taurine dioxygenase	core	CCatab	1.13862	0.0228024	0.794187	0.139863	-0.344428	0.60152	-0.382043	0.793759	1.04283	0.223919	1.42487	0.0595827
PA14_12980	PA3934	-	hypothetical protein	core	Membrane	0.318645	0.335044	0.22128	0.55172	-0.0973654	0.837132	0.259001	0.780212	0.219827	0.809354	-0.039174	0.962005
PA14_12990	PA3933	-	choline transporter	core	SmallTrans	0.904757	0.00564011	0.357582	0.315395	-0.547175	0.166447	0.135555	0.895762	-0.12578	0.900855	-0.261336	0.656077
PA14_13000	PA3932	-	transcriptional regulator	core	TRs	1.29368	0.00296376	0.451239	0.334494	-0.842437	0.108951	-0.0825802	0.959324	0.403479	0.698559	0.486059	0.493027
PA14_13010	PA3931	-	hypothetical protein	core	Hypoth	0.770368	0.0887105	0.517124	0.296552	-0.253244	0.678915	-0.504503	0.683369	0.0713849	0.968674	0.575888	0.434647
PA14_13030	PA3930	cioA	CioA, cyanide insensitive terminal oxidase	core	EnergMb	-0.970475	0.0451523	-0.882524	0.102867	0.0879509	0.903645	-0.447207	0.749014	0.239004	0.873682	0.686212	0.379921
PA14_13040	PA3929	cioB	CioB, cyanide insensitive terminal oxidase	core	EnergMb	-0.499868	0.253864	-0.845485	0.0808548	-0.345617	0.539615	-0.558487	0.617584	0.123728	0.934187	0.682216	0.321361
PA14_13050	PA3928	-	hypothetical protein	core	Hypoth	-0.226281	0.723885	-0.647548	0.321691	-0.421267	0.589557	-0.185826	0.925037	0.488179	0.754706	0.674006	0.501683
PA14_13060	PA3927	-	putative transcriptional regulator	core	TRs	0.661614	0.0654203	0.440117	0.261427	-0.221498	0.648606	-0.223492	0.833928	-0.208697	0.845193	0.0147943	0.993472
PA14_13070	PA3926	-	MFS family transporter	core	SmallTrans	2.36331	0.000115955	1.21609	0.0497979	-1.14722	0.0964893	-0.450032	0.77922	0.663842	0.615636	1.11387	0.215046	x
PA14_13090	PA3925	-	putative acyl-CoA thiolase	core	FAPOL	-0.011322	0.970216	-0.0883683	0.774906	-0.0770462	0.836183	0.0106507	0.992554	-0.080294	0.926522	-0.0909447	0.869156
PA14_13110	PA3924	-	long-chain-fatty-acid--CoA ligase	core	FAPOL	-0.000880814	0.99946	-0.179638	0.685772	-0.178757	0.729653	-0.0893739	0.946372	-0.0322106	0.984562	0.0571633	0.949824
PA14_13130	PA3923	-	hypothetical protein	core	Hypoth	-0.069636	0.909385	-0.660756	0.246322	-0.59112	0.361448	0.197183	0.906466	0.0822994	0.968341	-0.114883	0.926814
PA14_13140	PA3922	-	hypothetical protein	core	Hypoth	0.128419	0.826848	-0.498403	0.399666	-0.626821	0.340618	0.264478	0.871371	0.112629	0.960232	-0.151849	0.901852
PA14_13150	PA3921	-	putative transcriptional regulator	core	TRs	-0.334992	0.299994	-0.406272	0.242718	-0.0712796	0.882948	0.381018	0.65076	0.542177	0.402624	0.161159	0.802479
PA14_13170	PA3920	-	putative metal transporting P-type ATPase	core	SmallTrans	0.187353	0.682402	0.742017	0.108693	0.554664	0.280586	0.520687	0.642797	0.633367	0.490403	0.11268	0.907905
PA14_13190	PA3919	-	hypothetical protein	core	Hypoth	-0.0189057	0.965091	0.0437785	0.92607	0.0626842	0.904188	0.640514	0.355207	-0.0412607	0.979385	-0.681775	0.227223
PA14_13200	-	-	hypothetical protein	other	Hypoth	1.94808	0.310589	0.817651	0.703025	-1.13043	0.649829	1.1303	0.835955	0.636674	0.913614	-0.493625	0.906325
PA14_13210	-	-	hypothetical protein	other	Hypoth	2.95226	0.0793671	1.6063	0.350461	-1.34596	0.522064	1.12101	0.814075	2.22293	0.572681	1.10192	0.735164
PA14_13220	-	-	protein-tyrosine-phosphatase	other	Putative	2.50809	0.168255	0.819692	0.683498	-1.6884	0.452693	0.872695	0.869267	1.47286	0.744401	0.600167	0.875876
PA14_13230	PA3918	moaC	molybdenum cofactor biosynthesis protein MoaC	core	Cofactor	-0.822652	0.00130581	-0.469552	0.0911628	0.3531	0.247104	0.08189	0.920832	-0.00182297	1	-0.0837129	0.880124
PA14_13240	PA3917	moaD	molybdopterin converting factor, small subunit	core	Hypoth	-0.959336	0.000162296	-0.463529	0.0864516	0.495807	0.0939864	-0.0514524	0.955228	0.00917334	0.994985	0.0606257	0.915876
PA14_13250	PA3916	moaE	molybdopterin converting factor, large subunit	core	Cofactor	-0.250889	0.221062	0.0343002	0.897303	0.285189	0.249254	-0.0349468	0.965619	0.168491	0.746111	0.203438	0.555141
PA14_13260	PA3915	moaB1	MoaB1	core	Cofactor	1.8304	0.00240376	1.06825	0.0925817	-0.762151	0.287124	-0.729443	0.627641	1.50728	0.0767468	2.23673	0.00489092	x					x
PA14_13280	PA3914	moeA1	molybdenum cofactor biosynthetic protein A1	core	Cofactor	0.567243	0.426907	0.797254	0.287079	0.230012	0.817989	-0.983256	0.535522	1.58308	0.14906	2.56634	0.00641857						x
PA14_13290	PA3913	-	putative protease	core	TranslEtc	0.765848	0.0677356	0.575607	0.206364	-0.190241	0.747491	0.127678	0.925327	0.495069	0.613591	0.367391	0.616103
PA14_13300	PA3912	-	hypothetical protein	core	TranslEtc	0.300396	0.520336	0.294141	0.564994	-0.00625432	0.992907	0.218899	0.872519	0.660544	0.487519	0.441645	0.55329
PA14_13320	PA3911	-	hypothetical protein	core	FAPOL	-0.112692	0.815514	-0.153701	0.773438	-0.0410089	0.952367	0.277109	0.828584	0.78432	0.351932	0.507211	0.480952
PA14_13330	PA3910	-	hypothetical protein	core	Putative	2.02266	0.000434656	0.861097	0.137283	-1.16157	0.0822436	-0.449553	0.774988	0.421214	0.764602	0.870767	0.306897	x
PA14_13340	PA3909	-	extracellular nuclease	core	TranscRNA	2.11656	0.00158908	1.15621	0.0962449	-0.960348	0.217373	-0.423358	0.819121	0.910295	0.515278	1.33365	0.192378	x
PA14_13350	PA3908	-	hypothetical protein	core	Hypoth	1.91975	0.00638097	1.31883	0.0802516	-0.600927	0.490128	2.00761	0.0553788	3.70169	7.54166e-05	1.69409	0.122719	x				x
PA14_13360	PA3907	-	hypothetical protein	core	Hypoth	1.29858	0.0967262	1.48067	0.0854962	0.182093	0.875211	2.52262	0.0313021	4.04737	0.000169613	1.52475	0.220179				x	x
PA14_13370	PA3906	-	hypothetical protein	core	Hypoth	1.18573	0.118758	1.38841	0.0939723	0.202682	0.857382	2.35118	0.0380669	4.32193	7.54166e-05	1.97075	0.10716				x	x
PA14_13380	PA3905	-	hypothetical protein	core	Hypoth	0.456675	0.620303	0.986504	0.294844	0.52983	0.646741	2.79825	0.0327911	4.18898	0.00063014	1.39072	0.319714				x	x
PA14_13390	PA3904	-	hypothetical protein	core	Hypoth	-0.928293	0.370155	0.0715117	0.959328	0.999805	0.424618	2.08171	0.282163	3.30607	0.0235771	1.22436	0.471505					x
PA14_13410	PA3903	prfC	peptide chain release factor 3	core	TranslEtc	-0.0696474	0.737266	0.191445	0.365733	0.261093	0.261466	-0.0705123	0.907773	-0.247867	0.574017	-0.177355	0.59777
PA14_13420	PA3902	-	hypothetical protein	core	Hypoth	-1.36291	7.84618e-06	-0.676123	0.031901	0.686791	0.0411421	0.0931256	0.915942	-0.0185819	0.989481	-0.111707	0.847001
PA14_13430	PA3901	fecA	Fe(III) dicitrate transport protein FecA	core	SmallTrans	-0.998468	0.140606	0.824346	0.266079	1.82281	0.0292184	-0.819673	0.646617	-1.93079	0.0509065	-1.11112	0.310817			x
PA14_13450	PA3900	fecR	putative transmembrane sensor	core	Membrane	0.615922	0.167514	0.723389	0.13364	0.107467	0.871716	-0.668911	0.519476	-0.115756	0.948002	0.553155	0.455045
PA14_13460	PA3899	fecI	RNA polymerase sigma factor	core	TRs	-0.611854	0.187843	0.0269763	0.967774	0.63883	0.256024	-1.05465	0.185382	-0.730265	0.471334	0.324383	0.708853
PA14_13470	PA3898	-	AraC family transcriptional regulator	core	TRs	-0.572507	0.0105615	-0.441307	0.0785989	0.1312	0.665204	0.0356103	0.968937	0.00292772	1	-0.0326826	0.952825
PA14_13490	PA3897	-	hypothetical protein	core	Membrane	2.0665	0.00101449	1.08539	0.0941156	-0.981111	0.178508	-0.681169	0.675085	0.815803	0.555091	1.49697	0.120511	x
PA14_13500	PA3896	-	putative 2-hydroxyacid dehydrogenase	core	EnergMb	0.378906	0.0316238	0.276446	0.150746	-0.102459	0.669045	0.162132	0.753203	-0.0501715	0.935103	-0.212303	0.475
PA14_13510	PA3895	-	LysR family transcriptional regulator	core	TRs	0.0174527	0.946946	-0.116587	0.651615	-0.13404	0.648912	0.12097	0.857508	-0.111048	0.869083	-0.232018	0.52987
PA14_13520	PA3894	-	putative outer membrane protein	core	ProtExpo	0.39589	0.487215	0.871308	0.139863	0.475418	0.48932	-0.469731	0.768515	-0.132162	0.953163	0.337568	0.743567
PA14_13530	PA3893	-	putative outer membrane protein	core	ProtExpo	1.44964	0.0250752	1.07675	0.122682	-0.372896	0.665125	-0.466628	0.800438	0.412449	0.81964	0.879077	0.396883
PA14_13560	PA3892	-	hypothetical protein	core	ProtExpo	0.280837	0.584572	0.510372	0.337177	0.229535	0.730466	-0.425408	0.763162	-0.219773	0.887579	0.205635	0.837153
PA14_13580	PA3891	-	ABC transporter ATP-binding protein	core	SmallTrans	0.661925	0.227923	0.325535	0.605656	-0.33639	0.644967	0.0927594	0.965619	-0.218786	0.895534	-0.311545	0.769522
PA14_13590	PA3890	-	ABC transporter permease	core	SmallTrans	1.21042	0.0306798	0.758406	0.209532	-0.452009	0.532774	-0.0573815	0.979136	-0.31323	0.849304	-0.255848	0.823317
PA14_13600	PA3889	-	putative binding protein component of ABC transporter	core	SmallTrans	1.26324	0.0306829	0.676404	0.28571	-0.58684	0.42029	0.0829595	0.972382	-0.285985	0.871186	-0.368944	0.735391
PA14_13610	PA3888	-	ABC transporter permease	core	SmallTrans	-0.134004	0.825085	-0.116011	0.869002	0.0179934	0.983461	0.148915	0.933489	-0.0736238	0.974119	-0.222538	0.84569
PA14_13620	PA3887	nhaP	Na+/H+ antiporter NhaP	core	SmallTrans	1.45893	0.000102917	0.941925	0.0181492	-0.517007	0.226661	0.282019	0.780174	0.305441	0.728429	0.0234221	0.982807
PA14_13630	-	-	hypothetical protein	other	Hypoth	-0.234721	0.627873	-0.45376	0.364967	-0.219039	0.727938	-0.331902	0.799142	-0.335768	0.779533	-0.00386652	1
PA14_13650	PA3886	-	hypothetical protein	core	CCatab	0.524537	0.0198353	0.370307	0.132121	-0.15423	0.608045	-0.121807	0.861404	0.0787777	0.915588	0.200585	0.615537
PA14_13660	PA3885	tpbA	protein tyrosine phosphatase TpbA	core	MotAtt	-0.687992	0.193409	0.195289	0.759635	0.883281	0.166024	-0.787492	0.52986	0.594247	0.654745	1.38174	0.10716
PA14_13670	PA3884	-	hypothetical protein	core	Hypoth	1.02617	0.0047996	0.475072	0.222092	-0.551099	0.211276	-0.243324	0.819121	-0.0175959	0.993687	0.225728	0.743567
PA14_13680	PA3883	-	short chain dehydrogenase	core	Cofactor	-0.340251	0.250947	-0.477788	0.135257	-0.137537	0.737092	0.200969	0.816673	-0.243196	0.746599	-0.444164	0.343951
PA14_13690	PA3882	-	putative methyltransferase	core	Cofactor	-0.294077	0.16563	-0.306878	0.18418	-0.0128015	0.967581	0.391604	0.352247	0.0169531	0.98607	-0.374651	0.2661
PA14_13710	PA3881	-	hypothetical protein	core	Hypoth	-1.15301	1.48293e-05	-1.01632	0.00179153	0.136692	0.678699	0.215681	0.761534	-0.165581	0.811639	-0.381262	0.327951
PA14_13720	PA3880	-	hypothetical protein	core	Hypoth	-0.703938	0.100267	-1.24376	0.0139721	-0.53982	0.309407	0.0341095	0.98474	0.0132936	0.996786	-0.0208159	0.990643
PA14_13730	PA3879	narL	transcriptional regulator NarL	core	TwoComp	-0.204106	0.565403	-1.06786	0.0072153	-0.863756	0.0368372	0.0294126	0.983017	-0.323257	0.695227	-0.35267	0.532956
PA14_13740	PA3878	narX	two-component sensor NarX	core	TwoComp	-0.00114495	0.99811	-0.580634	0.0199027	-0.579489	0.0307209	-0.334985	0.487236	-0.351324	0.442257	-0.0163389	0.979435
PA14_13750	PA3877	narK1	nitrite extrusion protein 1	core	SmallTrans	0.777282	0.17961	0.81862	0.188809	0.0413373	0.961366	-0.652962	0.675085	0.370427	0.817665	1.02339	0.255578
PA14_13770	PA3876	narK2	nitrite extrusion protein 2	core	SmallTrans	1.09927	0.0410271	0.849294	0.143481	-0.249976	0.738714	-0.622725	0.666706	-0.175916	0.921055	0.446809	0.639343
PA14_13780	PA3875	narG	putative respiratory nitrate reductase alpha subun	core	EnergMb	0.863265	0.0872369	0.773276	0.156749	-0.089989	0.904467	-1.02667	0.262324	-0.393039	0.765721	0.633626	0.43945
PA14_13800	PA3874	narH	respiratory nitrate reductase beta subuni	core	EnergMb	1.43926	0.00345473	1.14537	0.0347254	-0.293886	0.64878	-0.973491	0.264626	-0.253193	0.860427	0.720298	0.341377
PA14_13810	PA3873	narJ	respiratory nitrate reductase delta chain	core	EnergMb	0.543109	0.313579	0.673549	0.240153	0.13044	0.868748	-0.786927	0.509148	-0.0450291	0.984857	0.741898	0.37764
PA14_13830	PA3872	narI	respiratory nitrate reductase gamma chain	core	EnergMb	0.8541	0.110835	0.930772	0.110862	0.0766721	0.923055	-0.838996	0.468688	-0.0867393	0.967355	0.752257	0.377719
PA14_13840	PA3871	-	putative peptidyl-prolyl cis-trans isomerase, PpiC-type	core	TranslEtc	0.828072	0.0788403	0.74782	0.142733	-0.0802514	0.908809	-0.92585	0.285569	-0.150789	0.924314	0.775061	0.295079
PA14_13850	PA3870	moaA	molybdenum cofactor biosynthesis protein A	core	Cofactor	1.50048	0.0045954	0.964879	0.089811	-0.535602	0.409619	-1.27517	0.126949	-0.301514	0.842589	0.973658	0.232077	x
PA14_13860	-	-	hypothetical protein	RGP37	Hypoth	1.49195	0.268525	0.870243	0.55434	-0.621705	0.732413	0.0586241	0.992499	-0.480151	0.913614	-0.538775	0.849649
PA14_13870	PA3869	-	hypothetical protein	RGP37	Hypoth	2.71086	0.124549	0.790211	0.685237	-1.92065	0.369127	-0.364686	0.955228	-1.59992	0.702198	-1.23523	0.695309
PA14_13880	-	-	hypothetical protein	RGP37	Hypoth	4.21175	0.0370376	1.11151	0.579096	-3.10023	0.195726	1.32974	0.816588	-1.36572	0.778048	-2.69546	0.407819	x
PA14_13890	PA3868	-	putative integrase protein	RGP37	PhaTraPla	2.95338	0.148766	0.524044	0.818401	-2.42933	0.328078	1.41352	0.815178	-1.46868	0.777183	-2.8822	0.408451
PA14_13900	-	-		core	Hypoth	3.12159	0.142116	0.788223	0.733083	-2.33337	0.364828	0.241031	0.976507	-0.667116	0.917692	-0.908148	0.825845
PA14_13910	-	-		core	Hypoth	2.69913	0.173128	1.04047	0.626711	-1.65866	0.499461	0.235146	0.97542	-0.0245583	1	-0.259704	0.9541
PA14_13920	-	-	hypothetical protein	RGP37	Hypoth	3.08572	0.0969576	1.7259	0.363177	-1.35982	0.55712	1.73549	0.756536	-1.25366	0.797168	-2.98915	0.344659
PA14_13940	PA3866	-	putative S-type pyocin protein	RGP37	Secreted	1.96395	0.363144	0.650694	0.789241	-1.31326	0.634011	0.88634	0.890901	-0.110108	0.992735	-0.996448	0.811525
PA14_13950	-	-	hypothetical protein	RGP37	Hypoth	1.7134	0.456556	0.587754	0.822558	-1.12564	0.706478	1.01387	0.881086	-0.0695899	0.996678	-1.08346	0.804936
PA14_13960	-	-	hypothetical protein	RGP37	Hypoth	2.76193	0.0921	1.22072	0.467187	-1.54121	0.445376	-0.00216286	0.999311	-1.31136	0.755583	-1.30919	0.658505
PA14_13970	-	-	hypothetical protein	RGP37	Hypoth	-0.00251943	0.999888	0.58477	0.766702	0.587289	0.803825	-1.21604	0.799142	-0.0546975	0.996678	1.16134	0.699772
PA14_13990	PA3865	-	putative amino acid ABC transporter	core	SmallTrans	-0.187332	0.446339	-0.243348	0.353359	-0.0560159	0.875211	-0.257666	0.691457	-0.375174	0.456895	-0.117508	0.808068
PA14_14000	PA3864	-	hypothetical protein	core	Hypoth	0.502158	0.0128591	0.312993	0.153485	-0.189166	0.461977	-0.369734	0.355207	-0.258551	0.585349	0.111183	0.783785
PA14_14010	PA3863	-	putative amino acid oxidase	core	AAsynth	1.16532	1.12562e-05	0.639522	0.019407	-0.525798	0.0761616	0.326148	0.577105	-0.0963397	0.897531	-0.422488	0.266982
PA14_14020	PA3862	-	hypothetical protein	core	AAsynth	1.31482	5.85022e-05	0.765422	0.025002	-0.549394	0.139718	0.608131	0.279874	0.400479	0.558318	-0.207652	0.711714
PA14_14040	PA3861	rhl	ATP-dependent RNA helicase RhlB	core	TranscRNA	-1.13163	2.47118e-05	-0.76667	0.0085779	0.364958	0.226792	-0.00291956	0.997243	-0.260693	0.668811	-0.257773	0.542551
PA14_14060	PA3860	-	AMP-binding domain protein	core	FAPOL	0.602822	0.0478191	0.191582	0.588991	-0.41124	0.272874	-0.0610096	0.958793	0.108653	0.913614	0.169663	0.779284
PA14_14080	PA3859	estB	carboxylesterase	core	FAPOL	-0.806431	0.00104585	-0.456309	0.0884695	0.350122	0.231486	-0.0834566	0.914252	-0.133306	0.853212	-0.0498492	0.932476
PA14_14100	PA3858	yhdW	putative amino acid-binding protein	core	SmallTrans	-0.553376	0.0970619	-0.966301	0.0135995	-0.412925	0.319361	0.209843	0.833306	0.36787	0.647386	0.158027	0.820278
PA14_14110	PA3857	pcs	Phosphatidylserine synthase	core	FAPOL	-0.658807	0.00650917	-0.363466	0.169413	0.295341	0.321084	0.282297	0.669225	0.196284	0.754706	-0.0860129	0.871414
PA14_14130	PA3856	-	hypothetical protein	core	Hypoth	-0.087945	0.761149	-0.183139	0.551556	-0.0951943	0.806381	0.0990476	0.907016	0.0407593	0.97069	-0.0582883	0.927159
PA14_14140	PA3855	-	hypothetical protein	core	Hypoth	0.0278697	0.867159	0.189812	0.234285	0.161942	0.371158	-0.0832014	0.85217	-0.0982101	0.81168	-0.0150086	0.96805
PA14_14150	PA3854	-	GIY-YIG nuclease superfamily protein	core	DNAetc	-0.236082	0.290277	-0.353583	0.139628	-0.117501	0.696082	-0.062379	0.929669	-0.0107612	0.993687	0.0516179	0.921358
PA14_14160	PA3853	-	putative acetyltransferase	core	AAsynth	0.338698	0.0730911	0.124607	0.572055	-0.214092	0.363754	-0.00917366	0.99249	0.0552043	0.933097	0.0643779	0.878006
PA14_14170	PA3852	-	hypothetical protein	core	TranslEtc	-0.891674	0.00274899	-0.533066	0.102277	0.358608	0.322193	-0.142245	0.878562	-0.146477	0.871186	-0.00423163	0.99849
PA14_14200	PA3851	-	hypothetical protein	core	Membrane	-0.390813	0.150877	-0.175445	0.58025	0.215369	0.541273	-0.151657	0.856981	-0.0772965	0.935058	0.0743603	0.904638
PA14_14210	PA3850	-	hypothetical protein	core	Hypoth	-0.281696	0.568715	-0.643455	0.206437	-0.361759	0.550893	-0.135981	0.928423	-0.235949	0.86875	-0.0999684	0.928141
PA14_14220	PA3849	-	nucleoid-associated protein NdpA	core	Hypoth	0.0179424	0.924082	0.165443	0.35514	0.1475	0.471356	0.000233109	1	-0.105454	0.815824	-0.105687	0.727979
PA14_14230	PA3848	-	hypothetical protein	core	ProtExpo	0.288724	0.216531	0.00308544	0.994436	-0.285638	0.316706	0.433252	0.343322	0.283037	0.604536	-0.150215	0.730566
PA14_14250	PA3847	-	hypothetical protein	core	Hypoth	0.253252	0.118449	0.0117998	0.958253	-0.241453	0.223767	0.301329	0.350661	0.446452	0.0503614	0.145122	0.612958
PA14_14270	PA3846	-	isochorismatase family hydrolase	core	Putative	-0.678717	0.0558659	-0.825117	0.0423687	-0.1464	0.774732	0.0466937	0.975146	0.540403	0.483063	0.493709	0.391681
PA14_14280	PA3845	-	LysR family transcriptional regulator	core	TRs	0.92924	0.00138531	0.492093	0.110346	-0.437147	0.205245	0.0175276	0.989907	0.00916926	0.996678	-0.0083583	0.995637
PA14_14290	PA3844	-	hypothetical protein	core	Hypoth	-0.533921	0.0379165	-0.661958	0.025002	-0.128037	0.722723	0.114634	0.890901	-0.456695	0.380195	-0.57133	0.173635
PA14_14300	-	-	putative zinc-binding oxidoreductase	other	CCatab	2.2288	0.260044	0.74228	0.736236	-1.48652	0.551483	-0.22124	0.977521	-0.584944	0.927741	-0.363703	0.936069
PA14_14310	-	-	putative transcriptional regulator	other	TRs	-0.100094	0.964894	-0.634935	0.775248	-0.534841	0.843632	0.636579	0.914252	-1.19548	0.815824	-1.83206	0.57665
PA14_14320	-	-	hypothetical protein	other	Hypoth	1.99679	0.000514541	0.338806	0.583055	-1.65799	0.0156205	0.0853783	0.969233	-0.244505	0.888549	-0.329883	0.756946	x		x
PA14_14330	PA3842	-	chaperone	core	Hypoth	1.16511	0.12872	-0.394141	0.658811	-1.55925	0.102332	1.14023	0.523376	-0.816294	0.658655	-1.95652	0.118921
PA14_14340	PA3840	ybiN	putative SAM-dependent methyltransferase	core	Hypoth	1.26264	0.00129714	0.773993	0.0657673	-0.488652	0.295504	-0.269783	0.807623	-0.00609391	1	0.263689	0.708853
PA14_14360	PA3839	-	putative sodium:sulfate symporter	core	SmallTrans	0.324025	0.228323	0.486699	0.0962449	0.162673	0.648726	-0.0132251	0.992393	-0.0398656	0.970811	-0.0266405	0.968549
PA14_14370	PA3838	-	putative ABC-transporter ATP-binding component	core	SmallTrans	0.141534	0.517462	0.0373983	0.890461	-0.104136	0.716261	0.352794	0.408319	0.0529979	0.948002	-0.299796	0.369782
PA14_14380	PA3837	-	ABC transporter permease	core	SmallTrans	0.762112	0.00155775	0.372475	0.144038	-0.389637	0.175402	0.322805	0.5729	-0.0692248	0.93205	-0.39203	0.296472
PA14_14390	PA3836	-	putative ABC-type transport protein, periplasmic c	core	SmallTrans	-0.78315	0.00833055	-0.788484	0.0207947	-0.00533422	0.991119	0.156641	0.864358	-0.14286	0.876721	-0.2995	0.555141
PA14_14400	-	-	hypothetical protein	other	Hypoth	3.2048	0.00144608	0.93953	0.340229	-2.26527	0.0541097	-0.255163	0.93144	0.360065	0.901335	0.615228	0.720354	x
PA14_14420	-	-	hypothetical protein	other	Hypoth	2.0556	0.143899	1.57352	0.29123	-0.482076	0.807547	-0.407428	0.926072	0.873899	0.82137	1.28133	0.592466
PA14_14430	PA3835	-	hypothetical protein	core	Hypoth	2.66892	0.0663748	0.933702	0.55125	-1.73522	0.323286	-0.428401	0.923349	0.151642	0.980233	0.580043	0.837306
PA14_14440	PA3834	valS	valyl-tRNA synthetase	core	TranslEtc	-0.767212	0.00032069	-0.332702	0.138469	0.434509	0.0836434	0.200514	0.72339	-0.246604	0.611899	-0.447118	0.175746
PA14_14450	PA3833	-	hypothetical protein	core	Hypoth	-0.503362	0.0343396	-0.460881	0.0842722	0.0424809	0.905321	0.295484	0.642797	0.110974	0.88163	-0.18451	0.67504
PA14_14460	PA3832	holC	DNA polymerase III subunit chi	core	DNAetc	-0.227548	0.298506	-0.151746	0.541478	0.0758016	0.808967	0.135381	0.831645	-0.0407818	0.963894	-0.176162	0.650646
PA14_14470	PA3831	pepA	leucyl aminopeptidase	core	TranslEtc	-1.26659	1.01069e-06	-0.734599	0.00617907	0.531991	0.0506163	0.240595	0.694767	-0.151738	0.811639	-0.392333	0.270321
PA14_14480	PA3830	-	putative transcriptional regulator	core	TRs	1.24336	0.000238171	0.489972	0.156506	-0.75339	0.0556163	-0.549242	0.402574	0.0590443	0.96512	0.608286	0.230214
PA14_14490	PA3829	-	putative hydrolase	core	AAsynth	1.0489	0.000150944	0.541357	0.0618378	-0.507542	0.114852	-0.285152	0.691457	-0.108148	0.893697	0.177004	0.71604
PA14_14500	PA3828	yjgP	hypothetical protein	core	Membrane	-0.569858	0.00845683	-0.253329	0.289805	0.31653	0.230347	-0.10498	0.878562	-0.232711	0.661464	-0.127731	0.763754
PA14_14510	PA3827	yjgQ	hypothetical protein	core	Membrane	-0.45143	0.0134488	-0.140351	0.505224	0.31108	0.163517	-0.125243	0.817473	-0.148324	0.757608	-0.023081	0.960892
PA14_14520	PA3826	-	hypothetical protein	core	Membrane	0.341928	0.225402	0.385492	0.204053	0.0435639	0.916821	-0.338849	0.646826	0.050442	0.966388	0.389291	0.388784
PA14_14530	PA3825	-	hypothetical protein	core	Membrane	0.986256	0.00376953	0.572512	0.117037	-0.413744	0.31795	-0.394981	0.662595	0.317305	0.698559	0.712286	0.184236
PA14_14540	-	-	hypothetical protein	other	Hypoth	3.18876	0.162609	3.07411	0.201679	-0.114644	0.973061	-0.905435	0.890192	1.09769	0.859583	2.00313	0.575961
PA14_14550	-	-	hypothetical protein	other	Hypoth	1.87998	0.424056	2.19993	0.377924	0.319952	0.921263	-0.99128	0.887145	0.610662	0.935103	1.60194	0.688262
PA14_14560	-	-	hypothetical protein	other	Hypoth	0.289815	0.870438	3.53767	0.0706217	3.24786	0.122514	-0.169533	0.979301	1.65895	0.731204	1.82848	0.56599
PA14_14570	-	tRNA-Leu	tRNA-Leu	tRNA	ncRNA	0.681428	0.213739	0.324023	0.606614	-0.357405	0.621111	-0.268354	0.874049	-0.239094	0.889993	0.0292605	0.98815
PA14_14590	PA3824	queA	S-adenosylmethionine:tRNA ribosyltransferase-isomerase	core	TranslEtc	-0.206236	0.380898	0.0754759	0.786459	0.281712	0.312947	-0.159575	0.812211	-0.399287	0.38331	-0.239712	0.534606
PA14_14600	PA3823	tgt	queuine tRNA-ribosyltransferase	core	TranslEtc	-0.871459	5.09253e-05	-0.336137	0.129007	0.535322	0.0299856	-0.273627	0.582521	-0.388283	0.291443	-0.114655	0.774633
PA14_14610	PA3822	yajC	preprotein translocase subunit YajC	core	ProtExpo	-1.95225	3.2588e-08	-1.1885	0.00170249	0.763754	0.023985	-0.0631135	0.950682	-0.416774	0.489493	-0.35366	0.438896	x
PA14_14630	PA3821	secD	preprotein translocase subunit SecD	core	ProtExpo	-1.22984	5.97565e-05	-0.867166	0.0101337	0.362669	0.302893	0.0496831	0.965619	-0.296973	0.674333	-0.346656	0.471505
PA14_14650	PA3820	secF	preprotein translocase subunit SecF	core	ProtExpo	-0.501949	0.0532591	-0.39014	0.171827	0.111809	0.763079	-0.0010297	0.999761	-0.161449	0.830779	-0.160419	0.747943
PA14_14660	PA3819	ycfJ	hypothetical protein	core	ProtExpo	-1.64128	0.00475164	-1.42394	0.0317487	0.217336	0.79305	-0.129529	0.950959	-0.559854	0.690449	-0.430325	0.682248	x
PA14_14680	PA3818	suhB	extragenic suppressor protein SuhB	core	Hypoth	-1.06175	0.00050635	-0.462377	0.151353	0.599377	0.0957998	-0.19738	0.819121	-0.589137	0.25815	-0.391757	0.421932
PA14_14690	PA3817	-	putative methyltransferase	core	TranslEtc	-0.509422	0.00905929	-0.143847	0.522432	0.365574	0.125994	-0.121216	0.833928	-0.141076	0.794714	-0.0198594	0.96805
PA14_14700	PA3816	cysE	serine O-acetyltransferase	core	AAsynth	-0.574881	0.00915214	-0.393096	0.106856	0.181785	0.524232	-0.377529	0.40775	-0.314614	0.523037	0.062915	0.902804
PA14_14710	PA3815	-	putative Rrf2 family protein	core	TRs	-1.27683	0.00324637	-0.442647	0.353425	0.834185	0.109727	0.382225	0.760285	0.23598	0.853212	-0.146245	0.877323
PA14_14730	PA3814	iscS	cysteine desulfurase	core	AAsynth	-0.884518	0.0289242	-0.340894	0.460398	0.543624	0.273199	0.445714	0.691457	0.113984	0.93514	-0.33173	0.65267
PA14_14740	PA3813	iscU	scaffold protein	core	Cofactor	-0.855706	0.0147655	-0.259914	0.520238	0.595793	0.163426	0.345884	0.719985	0.0933943	0.943365	-0.25249	0.698898
PA14_14750	PA3812	icsA	putative iron-binding protein IscA	core	EnergMb	-0.84227	0.00541523	-0.238041	0.489976	0.604229	0.100741	0.39094	0.619234	0.419536	0.533785	0.0285951	0.971163
PA14_14770	PA3811	hscB	co-chaperone HscB	core	ChapHsp	-0.902574	0.00902727	-0.330374	0.392908	0.5722	0.172266	0.377707	0.692496	0.244114	0.798578	-0.133593	0.855924
PA14_14780	PA3810	hscA	chaperone protein HscA	core	ChapHsp	-0.439947	0.10715	-0.0309822	0.932421	0.408965	0.218555	0.278941	0.710609	0.30122	0.647386	0.0222788	0.976399
PA14_14800	PA3809	fdx2	ferredoxin (2Fe-2S)	core	EnergMb	-0.928372	0.00505902	-0.479132	0.184763	0.449239	0.264436	-0.0310972	0.981598	-0.0505087	0.97069	-0.0194115	0.986094
PA14_14810	PA3808	-	hypothetical protein	core	Hypoth	-0.917075	0.00506118	-0.716393	0.0522779	0.200681	0.647807	-0.00524165	0.995481	0.162907	0.871086	0.168149	0.799921
PA14_14820	PA3807	ndk	nucleoside diphosphate kinase	core	NuclSynth	-1.96812	6.00064e-08	-0.631829	0.0551033	1.33629	0.000708702	-0.0843906	0.928474	-0.41183	0.525845	-0.32744	0.50381	x
PA14_14830	PA3806	-	hypothetical protein	core	EnergMb	-1.07843	1.42564e-05	-0.414828	0.0999566	0.663605	0.0178404	-0.125188	0.857952	-0.131554	0.846222	-0.00636579	0.995696
PA14_14850	PA3805	pilF	type 4 fimbrial biogenesis protein PilF	core	MotAtt	-0.764115	0.00146596	-0.247247	0.346412	0.516868	0.0718254	-0.239341	0.710609	0.0127737	0.992926	0.252115	0.525686
PA14_14860	PA3804	-	hypothetical protein	core	Hypoth	-0.632746	0.00345126	-0.328405	0.162413	0.304341	0.24536	-0.0250735	0.978452	0.144017	0.811817	0.169091	0.66315
PA14_14880	PA3803	ispG	4-hydroxy-3-methylbut-2-en-1-yl diphosphate synthase	core	FAPOL	-1.02804	7.36023e-06	-0.587828	0.0149424	0.440208	0.0839685	-0.0711295	0.91569	0.0476494	0.956077	0.118779	0.772836
PA14_14890	PA3802	hisS	histidyl-tRNA synthetase	core	TranslEtc	-0.640456	0.0037969	-0.237322	0.331634	0.403134	0.13282	0.136867	0.833928	-0.0672651	0.929743	-0.204132	0.599096
PA14_14900	PA3801	-	hypothetical protein	core	Hypoth	-0.989361	0.000195943	-0.63694	0.0276578	0.352421	0.253983	0.0881611	0.914252	-0.0261468	0.981497	-0.114308	0.829478
PA14_14910	PA3800	-	hypothetical protein	core	Hypoth	-1.25493	1.82428e-05	-0.642714	0.0353667	0.612213	0.0610212	0.0989707	0.908447	0.0254541	0.98335	-0.0735165	0.904638
PA14_14930	PA3799	engA	GTP-binding protein EngA	core	TranslEtc	-0.629042	0.00015904	-0.437517	0.0167746	0.191525	0.328078	0.0243723	0.970241	-0.0978892	0.831228	-0.122261	0.675615
PA14_14940	PA3798	ybdL	putative aminotransferase	core	AAsynth	-0.556433	0.00128643	-0.21453	0.247927	0.341903	0.0980416	-0.16579	0.720099	-0.160825	0.698559	0.00496444	0.995637
PA14_14960	PA3797	yafV	hypothetical protein	core	AAsynth	-0.804751	0.000135882	-0.613426	0.00883152	0.191325	0.449644	0.018544	0.981932	-0.046624	0.955397	-0.0651679	0.883435
PA14_14975	PA3796	-	hypothetical protein	core	Hypoth	-0.0156869	0.962884	-0.0340545	0.925841	-0.0183676	0.96303	-0.0891264	0.918648	-0.0450747	0.967217	0.0440517	0.947724
PA14_14990	PA3795	mocA	putative oxidoreductase	core	EnergMb	-0.727994	0.0692177	-0.470985	0.289825	0.257009	0.6323	0.159552	0.903476	-0.136938	0.917692	-0.29649	0.689311
PA14_15000	PA3794	-	hypothetical protein	core	Hypoth	1.39404	5.85337e-06	0.926528	0.00477894	-0.46751	0.163018	0.117247	0.89286	0.214395	0.763945	0.0971485	0.870423
PA14_15020	PA3793	-	hypothetical protein	core	Hypoth	-0.225196	0.297214	0.118751	0.635059	0.343947	0.181371	-0.122642	0.84913	-0.105404	0.871186	0.0172376	0.976399
PA14_15030	PA3792	leuA	2-isopropylmalate synthase	core	AAsynth	-0.294348	0.417611	-1.2167	0.00449456	-0.922349	0.0340044	0.374315	0.694767	-0.0549543	0.969072	-0.42927	0.460579
PA14_15050	PA3791	-	hypothetical protein	core	Hypoth	-1.79651	0.0012203	-1.6218	0.010971	0.174708	0.821928	0.287182	0.863379	0.203211	0.905332	-0.083971	0.949824	x	x
PA14_15070	PA3790	oprC	outer membrane copper receptor OprC	core	SmallTrans	-0.983006	0.0442785	-1.2691	0.0251924	-0.286093	0.667081	0.776395	0.477112	-0.0070587	1	-0.783454	0.32297
PA14_15080	PA3789	-	hypothetical protein	core	Membrane	-0.158731	0.724014	-0.62238	0.169402	-0.463649	0.369034	0.33794	0.77922	0.46113	0.642364	0.123191	0.895813
PA14_15090	PA3788	-	hypothetical protein	core	Hypoth	-0.581776	0.272777	-0.436097	0.462085	0.145679	0.851222	0.452239	0.768515	-0.0535442	0.981497	-0.505783	0.578911
PA14_15100	PA3787	-	hypothetical protein	core	Membrane	-0.593578	0.0551845	-0.0750041	0.848856	0.518574	0.169387	-0.541116	0.39667	-0.239025	0.773161	0.302091	0.574485
PA14_15110	PA3786	-	hypothetical protein	core	Hypoth	-1.33323	0.00956746	-1.45201	0.0158265	-0.118779	0.878185	-0.0667808	0.975146	0.0430361	0.985028	0.109817	0.928409
PA14_15120	PA3785	-	hypothetical protein	core	Membrane	-1.45014	0.000255363	-1.26388	0.00593746	0.186255	0.721738	0.444998	0.662595	-0.252205	0.811817	-0.697203	0.246273
PA14_15130	PA3784	-	hypothetical protein	core	Hypoth	-0.439981	0.150933	-0.858445	0.0154375	-0.418463	0.266173	0.119535	0.904311	-0.119002	0.900855	-0.238536	0.669291
PA14_15140	PA3783	-	hypothetical protein	core	Hypoth	1.67459	0.000464397	0.902768	0.0708013	-0.771823	0.164414	-0.511963	0.67617	0.327194	0.796045	0.839157	0.240438	x
PA14_15150	PA3782	-	putative transcriptional regulator	core	TRs	0.183016	0.558936	0.106356	0.765733	-0.0766597	0.862606	0.134584	0.88792	0.24577	0.746111	0.111186	0.860996
PA14_15160	-	-	hypothetical protein	other	Hypoth	0.50403	0.135933	0.762836	0.0437271	0.258806	0.555526	-0.161052	0.880835	-0.167312	0.873617	-0.0062603	0.997677
PA14_15180	PA3781	-	putative transporter	core	SmallTrans	1.76985	4.4669e-05	0.940882	0.0344572	-0.828967	0.0895291	-0.208234	0.864377	-0.158021	0.900169	0.0502129	0.960617	x
PA14_15190	PA3780	-	hypothetical protein	core	SmallTrans	1.52227	0.00985998	0.946566	0.132274	-0.575704	0.430814	-0.614086	0.699767	-0.142271	0.954948	0.471814	0.655978	x
PA14_15200	PA3779	-	hypothetical protein	core	SmallTrans	-0.417061	0.316937	0.427272	0.346412	0.844334	0.0907791	-0.000512413	1	-0.525157	0.585349	-0.524645	0.438832
PA14_15210	PA3778	-	LysR family transcriptional regulator	core	TRs	0.932789	0.000455142	0.438544	0.115246	-0.494246	0.115431	-0.0718751	0.931055	0.0191886	0.988027	0.0910637	0.871237
PA14_15230	PA3777	xseA	exodeoxyribonuclease VII large subunit	core	DNAetc	0.0104205	0.967667	0.0256963	0.927004	0.0152758	0.960815	-0.116249	0.8566	0.112052	0.859583	0.228302	0.51309
PA14_15240	PA3776	-	LysR family transcriptional regulator	core	TRs	1.34857	0.00531031	0.884532	0.090572	-0.464037	0.438494	-0.191082	0.902577	0.140021	0.93205	0.331104	0.708886
PA14_15250	PA3775	-	hypothetical protein	core	Membrane	2.05225	0.00285132	1.00739	0.15505	-1.04486	0.198528	-0.498658	0.7966	0.647573	0.697086	1.14623	0.281867	x
PA14_15260	PA3774	-	putative acetylpolyamine aminohydrolase	core	Putative	2.45182	0.00378425	1.16987	0.175291	-1.28195	0.197929	-0.472536	0.846538	0.522689	0.81964	0.995224	0.456497	x
PA14_15270	PA3773	-	hypothetical protein	core	SmallTrans	2.58294	0.00206376	1.05502	0.210885	-1.52792	0.120085	-0.72825	0.747611	0.672051	0.746599	1.4003	0.271459	x
PA14_15280	PA3772	-	hypothetical protein	core	Hypoth	2.16908	0.00602741	1.37115	0.0995448	-0.797932	0.400326	-0.530212	0.809633	1.23679	0.447034	1.767	0.153862	x
PA14_15290	PA3771	-	putative transcriptional regulator	core	TwoComp	0.747517	0.0220322	0.127546	0.745515	-0.619972	0.122863	-0.10142	0.925235	0.254561	0.767005	0.355981	0.515856
PA14_15310	PA3770	guaB	inosine 5'-monophosphate dehydrogenase	core	NuclSynth	-1.69352	3.71828e-08	-0.717798	0.012318	0.975725	0.00177067	-0.23752	0.729017	-0.432552	0.380195	-0.195032	0.661274	x
PA14_15340	PA3769	guaA	GMP synthase	core	NuclSynth	-0.977677	2.08623e-05	-0.0897741	0.725473	0.887903	0.00157524	-0.00804348	0.992554	-0.327333	0.471334	-0.31929	0.347509
PA14_15350	-	-	putative integrase	RGP36	PhaTraPla	-7.9078	9.98582e-05	0.288636	0.91083	8.19644	0.00157743	-8.82597	0.00374778	-0.0286172	1	8.79736	0.00132167	x		x	x		x
PA14_15360	-	-	hypothetical protein	RGP36	Hypoth	-7.67878	0.00043422	1.87095	0.434645	9.54973	0.00177067	-8.00719	0.00869938	0.188147	0.98607	8.19534	0.0056074	x		x	x		x
PA14_15370	-	-	hypothetical protein	RGP36	Hypoth	-4.96347	0.0101369	0	1	4.96347	0.0509	-3.47557	0.410705	0	1	3.47557	0.299101	x
PA14_15380	-	repA	replicative helicase, RepA	RGP36	PhaTraPla	-6.57582	0.00672675	0	1	6.57582	0.0352489	-4.54961	0.35342	0	1	4.54961	0.255463	x		x
PA14_15400	-	repC	putative replication protein, RepC	RGP36	PhaTraPla	-5.24625	0.00178542	1.42293	0.364919	6.66918	0.00334277	-5.40303	0.032162	0.436115	0.950783	5.83915	0.0231299	x		x	x		x
PA14_15410	-	-		core	Hypoth	0.979906	0.535144	-1.64257	0.317706	-2.62247	0.172199	-1.74759	0.692686	-3.6062	0.200332	-1.85862	0.471902
PA14_15420	-	-		core	Hypoth	0.194058	0.91267	-2.51779	0.140633	-2.71184	0.167631	-0.538844	0.915743	-2.74634	0.417224	-2.2075	0.394613
PA14_15430	-	tnpR	putative resolvase, essential for transposition	RGP36	PhaTraPla	0.39693	0.817252	-2.79019	0.117501	-3.18712	0.1246	-0.663373	0.895356	-3.37272	0.257315	-2.70935	0.301083
PA14_15435	-	-	hypothetical protein	RGP36	Hypoth	1.23649	0.4865	-1.49888	0.425792	-2.73537	0.211023	0.0850641	0.992393	-1.8931	0.64596	-1.97816	0.492992
PA14_15445	-	merE	putative mercury resistance protein	RGP36	Hypoth	1.12289	0.526152	-2.21697	0.219033	-3.33986	0.129088	0.227876	0.973678	-1.43464	0.726158	-1.66251	0.552712
PA14_15450	-	merD	transcriptional regulator MerD	RGP36	TRs	-0.0190286	0.994034	-2.24065	0.197996	-2.22162	0.266212	0.627641	0.901036	-1.25356	0.75519	-1.88121	0.479695
PA14_15460	-	merA	putative mercuric reductase	RGP36	AdptProt	0.326277	0.850639	-2.0222	0.240153	-2.34848	0.234914	0.247295	0.967036	-2.11476	0.553636	-2.36205	0.361204
PA14_15470	-	merP	Periplasmic mercuric ion binding protein, MerP	RGP36	AdptProt	0.258254	0.890899	-2.02257	0.265499	-2.28082	0.276451	0.223652	0.973752	-1.98736	0.608096	-2.21101	0.421885
PA14_15475	-	merT	putative mercuric transport protein	RGP36	Hypoth	0.787884	0.675432	-1.51751	0.43408	-2.30539	0.301118	-0.567823	0.915942	-2.20679	0.594957	-1.63896	0.591031
PA14_15480	-	merR	putative transcriptional regulator MerR	RGP36	TRs	0.829473	0.658404	-1.05796	0.600477	-1.88743	0.39815	-0.651519	0.906041	-2.32995	0.576456	-1.67843	0.588611
PA14_15490	-	-	hypothetical protein	RGP36	Hypoth	-5.88294	0.00595195	0	1	5.88294	0.0340044	-3.33578	0.484571	0	1	3.33578	0.343394	x		x
PA14_15500	-	traK	oriT-binding protein, TraK	RGP36	PhaTraPla	-5.27193	0.0214957	0	1	5.27193	0.0818139	-6.3001	0.154256	0	1	6.3001	0.15078	x
PA14_15510	-	traJ	conjugal transfer relaxosome component TraJ	RGP36	PhaTraPla	-6.69914	0.00244459	0	1	6.69914	0.0179778	-6.97682	0.0511863	-1.00905	0.848167	5.96777	0.0891399	x		x
PA14_15520	-	trbJ	conjugal transfer protein TrbJ	RGP36	PhaTraPla	-6.34328	0.00173811	0.470777	0.663715	6.81406	0.00925679	-4.54951	0.199119	0	1	4.54951	0.176875	x		x
PA14_15530	-	trbK	entry/exclusion protein TrbK	RGP36	PhaTraPla	-6.78634	0.00629864	0	1	6.78634	0.0334819	-4.61136	0.355207	0	1	4.61136	0.255463	x		x
PA14_15540	-	trbL	putative mating pair formation protein TrbL	RGP36	PhaTraPla	-7.08772	0.000448579	-0.79653	0.549898	6.29119	0.00928183	-7.06782	0.0188457	-1.4564	0.744401	5.61142	0.0499158	x		x	x		x
PA14_15560	-	-	hypothetical protein	RGP36	Hypoth	-7.72607	0.000715101	0.482353	0.713164	8.20842	0.00476548	-7.70104	0.0197267	0.981904	0.86773	8.68294	0.00940703	x		x	x		x
PA14_15570	-	-	hypothetical protein	RGP36	Hypoth	-8.63797	0.00018731	0.24319	0.938187	8.88116	0.00199763	-11.1548	0.00374778	-0.971929	0.889996	10.1829	0.00140744	x		x	x		x
PA14_15580	-	-	Type II restriction enzyme, methylase subunit	RGP36	Putative	-8.4392	0.000461923	2.88586	0.39932	11.3251	0.00177067	-9.48745	0.00624913	0.258375	0.984857	9.74582	0.00308129	x		x	x		x
PA14_15590	-	-	hypothetical protein	RGP36	Hypoth	-7.96113	0.000539907	2.85055	0.383493	10.8117	0.00177067	-9.53932	0.00623777	0.605222	0.9634	10.1445	0.00229229	x		x	x		x
PA14_15600	-	-	hypothetical protein	RGP36	Hypoth	-8.14428	0.000398683	1.85979	0.526309	10.0041	0.00193389	-9.08907	0.00621724	1.6298	0.864468	10.7189	0.00151288	x		x	x		x
PA14_15610	-	-	hypothetical protein	RGP36	Hypoth	-7.79658	0.000397581	2.07314	0.457422	9.86972	0.00177067	-9.11956	0.00502958	1.29806	0.889993	10.4176	0.00144832	x		x	x		x
PA14_15620	-	-	oxidoreductase	RGP36	Putative	1.47482	0.402997	3.94453	0.0615496	2.46971	0.257039	-0.371913	0.950959	2.08036	0.618662	2.45227	0.388943
PA14_15630	-	-	hypothetical protein	RGP36	Hypoth	1.63166	0.369268	5.49909	0.0213363	3.86743	0.104048	-0.572094	0.917246	1.85562	0.673918	2.42772	0.407119		x
PA14_15650	-	-	hypothetical protein	RGP36	Hypoth	0.122657	0.952776	3.33319	0.109015	3.21054	0.157414	-0.591505	0.915146	2.22839	0.605213	2.81989	0.330924
PA14_15660	-	-	oxidoreductase	RGP36	Putative	1.43044	0.405317	5.5069	0.0168283	4.07646	0.0787692	-0.45792	0.929931	3.60739	0.277196	4.06531	0.170916		x
PA14_15670	PA3768	cumA	putative metallo-oxidoreductase	core	Cofactor	-0.555898	0.0238303	-0.0639278	0.837303	0.491971	0.102827	-0.223457	0.756536	-0.0697948	0.935103	0.153662	0.743567
PA14_15680	PA3767	cumB	hypothetical protein	core	NuclSynth	-0.856879	0.000647107	-0.347891	0.193268	0.508988	0.0876232	-0.354526	0.535522	0.0136646	0.992404	0.368191	0.34364
PA14_15700	PA3766	-	putative amino acid permease	core	SmallTrans	1.13372	0.0225399	1.11017	0.0451424	-0.0235527	0.975743	-0.129536	0.938612	-0.45076	0.711621	-0.321224	0.730942
PA14_15710	PA3765	-	hypothetical protein	core	Hypoth	0.0355466	0.923553	-0.0817689	0.836566	-0.117315	0.799714	-0.0186461	0.990524	-0.43188	0.544079	-0.413234	0.431068
PA14_15720	PA3764	yfhD	putative transglycosylase	core	SmallTrans	0.151818	0.601613	-0.530639	0.0792508	-0.682457	0.0412823	-0.0485693	0.965262	-0.00763064	0.997185	0.0409386	0.951222
PA14_15740	PA3763	purL	phosphoribosylformylglycinamidine synthase	core	NuclSynth	-1.16119	7.64282e-07	-0.634866	0.0074767	0.526325	0.0319254	0.0380664	0.960181	-0.225216	0.641638	-0.263283	0.427213
PA14_15750	-	-	hypothetical protein	other	Hypoth	-0.0637767	0.91593	-0.830036	0.139863	-0.76626	0.226591	-0.602625	0.675085	0.0990547	0.96512	0.70168	0.419866
PA14_15770	PA3762	-	hypothetical protein	core	Hypoth	0.488592	0.129143	0.179661	0.634041	-0.308931	0.446889	-0.0410621	0.975231	0.214723	0.811817	0.255786	0.657441
PA14_15780	PA3761	nagE	N-Acetyl-D-Glucosamine phosphotransferase system transporter	core	SmallTrans	1.49251	6.3682e-05	0.724999	0.0589949	-0.767509	0.0709623	0.0678261	0.959324	0.141659	0.89418	0.0738334	0.928998
PA14_15790	PA3760	-	N-Acetyl-D-Glucosamine phosphotransferase system transporter	core	SmallTrans	0.984767	0.000153831	0.511154	0.0615496	-0.473613	0.116631	0.20277	0.777224	0.312219	0.585349	0.109449	0.829478
PA14_15810	PA3759	glmS	putative aminotransferase	core	CellEnv	1.27751	0.000100024	0.784609	0.0234959	-0.492906	0.188951	0.343599	0.683369	0.499949	0.427774	0.156349	0.802425
PA14_15820	PA3758	nagA	putative N-acetylglucosamine-6-phosphate deacetylase	core	SmallTrans	0.983969	0.000559702	0.460791	0.12314	-0.523178	0.120651	0.384824	0.559514	0.293562	0.660409	-0.0912619	0.88089
PA14_15830	PA3757	nagR	GntR family transcriptional regulator	core	TRs	1.16696	0.000305329	0.45229	0.173834	-0.714666	0.0586075	0.178819	0.84791	0.293004	0.698177	0.114185	0.862878
PA14_15840	PA3756	-	hypothetical protein	core	Hypoth	-0.699512	0.00388836	-0.572622	0.0365273	0.126889	0.701076	-0.109062	0.889882	-0.173211	0.796045	-0.0641496	0.907911
PA14_15850	PA3755	-	hypothetical protein	core	NuclSynth	-0.690752	0.000337593	-0.36731	0.0768162	0.323442	0.153598	-0.087498	0.882163	-0.123539	0.812553	-0.0360407	0.936069
PA14_15860	PA3754	-	hypothetical protein	core	DNAetc	-0.572596	0.0137078	-0.684962	0.0118583	-0.112366	0.729819	0.253321	0.694476	-0.0972019	0.893033	-0.350523	0.348655
PA14_15870	PA3753	-	hypothetical protein	core	SmallTrans	-0.337783	0.160681	-0.769085	0.00705	-0.431302	0.142635	0.278417	0.672077	0.0167818	0.989309	-0.261635	0.519366
PA14_15880	PA3752	-	hypothetical protein	core	Hypoth	-0.129254	0.619119	-0.29145	0.272215	-0.162196	0.616175	0.475877	0.298953	0.0184778	0.987458	-0.457399	0.237574
PA14_15890	PA3751	purT	phosphoribosylglycinamide formyltransferase 2	core	NuclSynth	-0.25938	0.238069	-0.0161387	0.957094	0.243242	0.365684	0.521308	0.145473	0.0849201	0.900855	-0.436388	0.214262
PA14_15910	PA3750	-	hypothetical protein	core	AAsynth	-0.098871	0.742898	-0.379477	0.210623	-0.280606	0.419841	0.0586499	0.95552	0.340952	0.604522	0.282302	0.547905
PA14_15920	PA3749	yhjE	major facilitator transporter	core	SmallTrans	1.48926	0.00375948	0.57877	0.289825	-0.910491	0.140248	-0.391057	0.788294	0.449893	0.72611	0.84095	0.296472
PA14_15930	PA3748	yfjD	hemolysin	core	SmallTrans	0.47508	0.0113668	0.0300947	0.90257	-0.444985	0.0539132	-0.0725355	0.905405	-0.159867	0.744073	-0.0873317	0.822656
PA14_15940	PA3747	-	hypothetical protein	core	Membrane	-0.186552	0.478116	-0.29078	0.293465	-0.104228	0.77214	-0.109898	0.890901	-0.264457	0.667789	-0.154559	0.747561
PA14_15960	PA3746	ffh	signal recognition particle protein Ffh	core	ProtExpo	-1.46717	1.12326e-06	-0.928642	0.00392951	0.538527	0.089771	-0.265509	0.709867	-0.226027	0.735387	0.0394817	0.950844
PA14_15970	PA3745	rpsP	30S ribosomal protein S16	core	TranslEtc	-1.59525	5.23927e-05	-0.859205	0.0394211	0.736041	0.0987919	-0.262503	0.804969	-0.256369	0.803251	0.00613415	0.998105	x
PA14_15980	PA3744	rimM	16S rRNA-processing protein RimM	core	TranscRNA	-1.46728	5.61487e-05	-0.874668	0.0247003	0.59261	0.151019	-0.420241	0.641652	-0.346347	0.680298	0.0738937	0.927613
PA14_15990	PA3743	trmD	tRNA (guanine-N(1)-)-methyltransferase	core	TranscRNA	-1.17121	0.00244364	-0.68197	0.10505	0.489237	0.293474	-0.156031	0.900053	-0.226061	0.839054	-0.0700299	0.939201
PA14_16000	PA3742	rplS	50S ribosomal protein L19	core	TranscRNA	-1.15554	0.000298977	-0.632676	0.0657673	0.522867	0.160475	0.045768	0.97082	-0.278764	0.711095	-0.324532	0.530897
PA14_16010	PA3741	-	hypothetical protein	core	FAPOL	1.15979	0.0113331	0.892322	0.0762666	-0.26747	0.662074	-0.288077	0.831467	0.225867	0.87371	0.513944	0.501097
PA14_16020	PA3740	-	hypothetical protein	core	Hypoth	0.424537	0.348509	0.188398	0.719856	-0.236138	0.694997	0.0375585	0.983017	0.125507	0.934187	0.0879482	0.93448
PA14_16030	PA3739	-	putative sodium/hydrogen antiporter	core	SmallTrans	0.852863	0.00393803	0.371539	0.242718	-0.481324	0.178197	0.398413	0.575825	0.423326	0.507518	0.0249135	0.974669
PA14_16040	PA3738	xerD	site-specific tyrosine recombinase XerD	core	DNAetc	0.274214	0.161563	0.0966867	0.67769	-0.177527	0.474638	0.0811949	0.897447	-0.146289	0.779375	-0.227483	0.48611
PA14_16050	PA3737	dsbC	thiol:disulfide interchange protein DsbC	core	ChapHsp	-1.84219	3.06133e-07	-1.01148	0.00512331	0.830711	0.0220367	-0.0661339	0.951468	-0.178571	0.835984	-0.112437	0.859967	x
PA14_16070	PA3736	hom	homoserine dehydrogenase	core	AAsynth	-0.498066	0.000936209	-0.166939	0.304716	0.331127	0.0649013	0.0433802	0.928423	-0.179371	0.606083	-0.222751	0.343418
PA14_16090	PA3735	thrC	Threonine synthase	core	AAsynth	-0.254696	0.190563	-0.00710404	0.981435	0.247592	0.297592	0.147321	0.795586	-0.177274	0.709644	-0.324595	0.295079
PA14_16100	PA3734	-	hypothetical protein	core	Hypoth	1.37481	0.00894205	0.765518	0.171827	-0.609296	0.34201	0.557575	0.694767	1.55757	0.0316435	0.999998	0.230214					x
PA14_16110	-	-	hypothetical protein	other	Hypoth	-0.493143	0.344123	0.0926175	0.8903	0.585761	0.349456	-0.543977	0.694767	-0.715386	0.529867	-0.171409	0.878588
PA14_16130	PA3733	-	hypothetical protein	core	EnergMb	0.252765	0.115121	0.176621	0.319005	-0.0761436	0.733731	0.0180474	0.979136	0.248623	0.469032	0.230576	0.372975
PA14_16140	PA3732	-	hypothetical protein	core	Hypoth	-1.38509	0.000854333	-0.72598	0.103024	0.659106	0.176956	0.158208	0.904311	-0.340738	0.744401	-0.498946	0.455148
PA14_16150	PA3731	-	hypothetical protein	core	TranscRNA	-1.33931	0.00174095	-0.714886	0.120627	0.624419	0.217373	0.263925	0.831467	-0.0585129	0.973535	-0.322438	0.6732
PA14_16160	PA3730	-	hypothetical protein	core	Hypoth	0.191436	0.722939	-0.493256	0.373581	-0.684692	0.26444	0.738825	0.525709	0.168187	0.917692	-0.570638	0.492505
PA14_16180	PA3729	-	hypothetical protein	core	Hypoth	0.0265756	0.966325	-0.499471	0.377956	-0.526047	0.4098	0.801206	0.478241	0.145837	0.933561	-0.655369	0.435128
PA14_16190	PA3728	-	hypothetical protein	core	Hypoth	0.666957	0.113617	0.137591	0.787313	-0.529366	0.307713	0.626035	0.523967	0.0872765	0.960832	-0.538759	0.436343
PA14_16200	PA3727	-	hypothetical protein	core	Hypoth	0.700038	0.172886	0.00231612	0.999221	-0.697722	0.267228	0.574046	0.679761	0.0518564	0.981497	-0.52219	0.546239
PA14_16210	PA3726	-	hypothetical protein	core	Hypoth	-0.0770067	0.721805	0.038849	0.880356	0.115856	0.666262	-0.101622	0.868847	0.0116272	0.992404	0.11325	0.773341
PA14_16220	PA3725	recJ	single-stranded-DNA-specific exonuclease RecJ	core	DNAetc	-0.295128	0.157322	-0.0568569	0.825502	0.238271	0.353635	-0.15668	0.797357	0.0287614	0.973685	0.185441	0.615537
PA14_16250	PA3724	lasB	elastase LasB	core	AAsynth	0.730061	0.532484	0.226542	0.871687	-0.503519	0.744948	2.45445	0.235863	2.58967	0.151897	0.135221	0.96145
PA14_16260	PA3723	-	putative FMN oxidoreductase	core	EnergMb	-0.608645	0.297291	-0.324955	0.630958	0.283689	0.720428	0.805408	0.563018	0.736003	0.579422	-0.0694051	0.962425
PA14_16270	PA3722	-	hypothetical protein	core	Hypoth	0.0938439	0.887805	-0.26339	0.705213	-0.357234	0.64878	0.390273	0.819121	0.455525	0.763945	0.0652517	0.965831
PA14_16280	PA3721	-	putative transcriptional regulator	core	TRs	-0.961602	0.135748	-0.444936	0.551039	0.516666	0.534765	-0.152641	0.94743	-0.562271	0.73488	-0.40963	0.738227
PA14_16290	PA3720	-	hypothetical protein	core	Hypoth	-0.988465	0.282408	-0.407205	0.707195	0.58126	0.627534	-0.279756	0.925235	0.0565968	0.991728	0.336352	0.861376
PA14_16300	PA3719	-	hypothetical protein	core	Hypoth	-0.174566	0.856426	-0.0928046	0.93449	0.0817612	0.951172	-0.769443	0.756536	-0.374043	0.889993	0.3954	0.822656
PA14_16310	PA3718	-	putative MFS permease	core	SmallTrans	0.833925	0.22004	0.514932	0.497501	-0.318993	0.732204	-0.442661	0.821232	0.047479	0.989309	0.49014	0.692688
PA14_16320	PA3717	fkbP-	putative peptidyl-prolyl cis-trans isomerase, FkbP-type	core	TranslEtc	-0.227719	0.24385	-0.147971	0.502364	0.0797477	0.772942	-0.217935	0.677017	-0.215042	0.644045	0.00289354	0.998459
PA14_16330	PA3716	-	hypothetical protein	core	Hypoth	0.0470622	0.898273	-0.0168608	0.971543	-0.063923	0.894003	0.740413	0.16376	0.263127	0.746111	-0.477286	0.348763
PA14_16340	PA3715	-	hypothetical protein	core	Hypoth	0.40979	0.219597	-0.128073	0.747208	-0.537863	0.183442	0.754125	0.175415	0.619685	0.307063	-0.13444	0.84569
PA14_16350	PA3714	-	putative two-component response regulator	core	TwoComp	1.80426	8.49957e-05	0.875343	0.0615893	-0.928921	0.075885	0.0590404	0.974481	0.790406	0.328842	0.731365	0.281867	x
PA14_16360	PA3713	-	hypothetical protein	core	Putative	1.87414	1.11185e-05	0.997607	0.0205304	-0.876529	0.0606716	-0.125084	0.91948	0.27855	0.786319	0.403634	0.526255	x
PA14_16370	PA3712	-	hypothetical protein	core	Membrane	-2.36283	8.52518e-06	-1.13646	0.0346838	1.22638	0.0322606	-0.342464	0.800438	-0.0501782	0.980233	0.292285	0.742454	x
PA14_16380	PA3711	-	LysR family transcriptional regulator	core	TRs	1.68246	1.09079e-05	1.09133	0.00666013	-0.591128	0.158851	-0.328736	0.729017	0.0687124	0.961976	0.397449	0.483533	x
PA14_16390	PA3710	-	putative GMC-type oxidoreductase	core	Putative	-0.446537	0.480285	-0.0476415	0.954707	0.398895	0.619401	-1.11536	0.353399	0.175822	0.933097	1.29118	0.180125
PA14_16410	PA3709	-	putative MFS transporter	core	SmallTrans	0.982707	0.151244	0.522469	0.495741	-0.460239	0.609832	-1.51571	0.194542	-0.16204	0.954649	1.35367	0.214262
PA14_16430	PA3708	wspA	putative chemotaxis transducer	core	MotAtt	-0.237275	0.185525	-0.135212	0.507529	0.102063	0.671899	0.0734194	0.899392	0.263183	0.502436	0.189764	0.528097
PA14_16440	PA3707	wspB	hypothetical protein	core	MotAtt	-0.116923	0.663738	0.0238628	0.942457	0.140786	0.675892	-0.0922081	0.907092	0.296765	0.611899	0.388973	0.324826
PA14_16450	PA3706	wspC	putative methyltransferase	core	MotAtt	-0.256819	0.25653	-0.144804	0.578213	0.112016	0.716387	0.0520644	0.948133	0.286713	0.579	0.234649	0.532027
PA14_16460	PA3705	wspD	CheW domain-containing protein	core	MotAtt	-0.315516	0.105247	-0.122563	0.59079	0.192952	0.430283	0.14623	0.797357	0.562211	0.0369495	0.415981	0.180416
PA14_16470	PA3704	wspE	putative chemotaxis sensor/effector fusion protein	core	MotAtt	-0.258168	0.154928	-0.107509	0.613367	0.15066	0.517745	-0.110449	0.837905	0.372413	0.222974	0.482862	0.0800995
PA14_16480	PA3703	wspF	chemotaxis-specific methylesterase	core	MotAtt	-0.516375	0.00179574	-0.310613	0.0867825	0.205763	0.30455	-0.183055	0.683146	0.332103	0.232739	0.515158	0.0250398
PA14_16500	PA3702	wspR	two-component response regulator	core	MotAtt	-0.240178	0.334705	-0.274819	0.306543	-0.034641	0.923593	0.370858	0.499173	0.60273	0.0925443	0.231873	0.582696
PA14_16510	-	-	putative peptide chain release factor 2	other	TranslEtc	-1.29118	4.40336e-06	-0.663604	0.0214999	0.627572	0.040818	-0.144411	0.851107	-0.449022	0.371185	-0.304611	0.470103
PA14_16530	PA3700	lysS	lysyl-tRNA synthetase	core	TranslEtc	-1.48942	4.46052e-06	-0.510449	0.110293	0.978975	0.00605924	0.0534556	0.96192	-0.397283	0.539801	-0.450739	0.331809
PA14_16550	PA3699	-	TetR family transcriptional regulator	core	TRs	-0.0192175	0.941023	-0.0676072	0.800843	-0.0483897	0.883584	-0.0280303	0.975231	0.0479394	0.959506	0.0759696	0.873551
PA14_16560	PA3698	-	putative lipoprotein	core	FAPOL	-0.111803	0.619759	-0.455897	0.0531139	-0.344094	0.17856	-0.119733	0.851319	-0.0452624	0.960232	0.0744703	0.870423
PA14_16580	PA3697	-	hypothetical protein	core	Hypoth	-0.246428	0.30239	-0.273589	0.290065	-0.0271613	0.937304	0.239778	0.709867	0.0691391	0.93205	-0.170639	0.692923
PA14_16590	PA3696	-	hypothetical protein	core	Hypoth	0.545808	0.0140537	0.231847	0.346412	-0.313961	0.249254	0.0825431	0.907103	-0.126635	0.847976	-0.209178	0.592466
PA14_16600	PA3695	-	alpha/beta family hydrolase	core	FAPOL	-0.438579	0.0634861	-0.418481	0.11002	0.0200986	0.957256	0.22434	0.739264	0.0432881	0.966017	-0.181052	0.677778
PA14_16610	PA3694	-	hypothetical protein	core	FAPOL	-0.16326	0.421346	-0.197899	0.362285	-0.0346396	0.905321	0.109351	0.856227	0.0253302	0.976147	-0.0840213	0.835908
PA14_16620	PA3693	-	hypothetical protein	core	Putative	-0.0463644	0.884753	-0.405495	0.183121	-0.35913	0.297592	-0.0380896	0.974705	0.258968	0.705278	0.297058	0.528097
PA14_16630	PA3692	-	putative outer membrane protein, OmpA	core	Membrane	-1.75784	0.0225067	-1.28957	0.128567	0.468274	0.646741	0.526988	0.815178	-0.639599	0.744531	-1.16659	0.346493	x
PA14_16640	PA3691	-	putative lipoprotein	core	FAPOL	-2.05596	0.0110692	-1.94277	0.0369393	0.113184	0.923055	0.32303	0.900306	-0.619735	0.766726	-0.942766	0.480952	x	x
PA14_16660	PA3690	cadA	putative metal-transporting P-type ATPase	core	SmallTrans	-1.72548	1.43997e-05	-0.627563	0.114288	1.09792	0.0131823	0.185141	0.868013	0.607869	0.414063	0.422729	0.480952	x
PA14_16670	PA3689	cadR	putative transcriptional regulator CadR	core	TRs	0.281136	0.24841	0.0191398	0.95402	-0.261996	0.380737	0.00222352	0.998441	-0.104802	0.889993	-0.107026	0.829478
PA14_16680	PA3688	-	hypothetical protein	core	Hypoth	-0.709547	0.189602	-0.84769	0.151278	-0.138143	0.86466	0.471838	0.767042	0.564573	0.669184	0.0927352	0.944211
PA14_16690	PA3687	ppc	phosphoenolpyruvate carboxylase	core	EnergMb	-0.704026	0.000608148	-0.413854	0.0645185	0.290172	0.2326	0.0713165	0.911887	-0.102166	0.867919	-0.173482	0.625664
PA14_16700	PA3686	adk	adenylate kinase	core	NuclSynth	-1.62149	7.72829e-07	-1.04204	0.00302712	0.579451	0.0876232	0.130848	0.882163	-0.0680239	0.951836	-0.198872	0.69982	x
PA14_16710	PA3685	yeaZ	hypothetical protein	core	TranslEtc	-1.27101	8.6546e-05	-0.891786	0.012318	0.379224	0.309157	-0.258781	0.773345	-0.20675	0.811643	0.0520315	0.945202
PA14_16720	PA3684	-	hypothetical protein	core	Hypoth	-1.47124	8.25791e-05	-0.779774	0.0496992	0.691468	0.104048	0.157557	0.890192	0.137722	0.900855	-0.0198351	0.986973
PA14_16730	PA3683	-	hypothetical protein	core	Hypoth	0.0925126	0.749512	0.234543	0.432968	0.14203	0.696784	-0.23327	0.767042	-0.0738696	0.937415	0.1594	0.758169
PA14_16740	PA3682	-	hypothetical protein	core	CCatab	-0.137529	0.703571	0.0392669	0.929821	0.176795	0.696808	-0.0169496	0.992393	-0.00444557	1	0.0125041	0.994273
PA14_16750	PA3681	-	hypothetical protein	core	Membrane	0.564035	0.1628	0.530307	0.223905	-0.0337277	0.957427	-0.296287	0.800438	0.117688	0.933561	0.413975	0.54785
PA14_16770	PA3680	-	hypothetical protein	core	Hypoth	-0.472499	0.0663748	-0.390534	0.167102	0.081965	0.828558	-0.270922	0.699767	-0.169475	0.815824	0.101447	0.8538
PA14_16780	PA3679	-	hypothetical protein	core	Cofactor	0.140597	0.615342	-0.106823	0.732946	-0.24742	0.452693	-0.0619576	0.947108	0.232721	0.717749	0.294679	0.492992
PA14_16790	PA3678	-	TetR family transcriptional regulator	core	TRs	-0.733228	0.026139	-0.387036	0.290861	0.346192	0.40109	0.728645	0.211556	0.468529	0.525845	-0.260116	0.670154
PA14_16800	PA3677	-	putative efflux transmembrane protein	core	SmallTrans	0.243085	0.59393	-0.474429	0.313572	-0.717514	0.16876	1.27394	0.0439224	1.42251	0.0121626	0.148578	0.873422
PA14_16820	PA3676	-	putative efflux transmembrane protein	core	ABresist	0.959408	0.0296689	-0.248976	0.629931	-1.20838	0.028127	0.818888	0.352247	0.919507	0.211528	0.100618	0.923341
PA14_16830	PA3675	-	hypothetical protein	core	Hypoth	-0.968129	3.93812e-05	-0.256245	0.290861	0.711885	0.00849899	-0.068252	0.925235	-0.218554	0.684765	-0.150302	0.713888
PA14_16840	PA3674	-	putative lipoprotein	core	FAPOL	-0.603229	0.012488	-0.107852	0.711194	0.495377	0.0945	0.501432	0.254815	0.305416	0.58919	-0.196015	0.655519
PA14_16860	PA3673	plsB	glycerol-3-phosphate acyltransferase	core	FAPOL	0.288638	0.0738395	0.269818	0.127317	-0.0188193	0.937197	-0.244102	0.509148	-0.291208	0.359344	-0.0471053	0.899746
PA14_16870	PA3672	-	putative ABC transporter ATP-binding protein	core	SmallTrans	0.715086	0.0138843	0.764589	0.0205778	0.0495034	0.908809	-0.797782	0.067026	-0.369798	0.58582	0.427984	0.354296
PA14_16880	PA3671	-	putative permease of ABC transporter	core	SmallTrans	1.48833	9.67965e-05	0.644696	0.0968769	-0.84363	0.0539132	-0.712534	0.274649	-0.0501376	0.973165	0.662397	0.23697
PA14_16890	PA3670	-	putative auxiliary component of ABC transporter	core	MotAtt	0.426441	0.231363	0.387088	0.317599	-0.039353	0.940449	-0.794795	0.177233	0.015438	0.994133	0.810233	0.15078
PA14_16910	PA3669	-	hypothetical protein	core	Hypoth	-0.395958	0.269388	-0.239453	0.557575	0.156505	0.753479	-1.17228	0.0188457	-0.173758	0.873617	0.998519	0.0581148
PA14_16920	PA3668	sufE	hypothetical protein	core	SmallTrans	-0.0628174	0.827116	-0.101925	0.745083	-0.0391073	0.918915	-0.207653	0.783762	-0.150031	0.846222	0.057622	0.926881
PA14_16930	PA3667	csdA	putative pyridoxal-phosphate dependent enzyme	core	AAsynth	-0.160295	0.51056	-0.00689304	0.985344	0.153402	0.618043	0.108243	0.883723	-0.0260165	0.980047	-0.13426	0.768632
PA14_16950	PA3666	dapD	tetrahydrodipicolinate succinylase	core	AAsynth	-1.39355	2.65444e-06	-0.486394	0.0928167	0.907159	0.00472438	0.133477	0.868013	-0.467993	0.363179	-0.60147	0.155061
PA14_16960	PA3665	-	amino acid transporter LysE	core	AAsynth	-0.614173	0.0221234	-0.134246	0.67769	0.479927	0.143317	0.166172	0.836316	0.0653963	0.953163	-0.100775	0.862878
PA14_16970	PA3664	-	arsenate reductase glutaredoxin family protein	core	SmallTrans	-1.34004	7.59079e-05	-0.95381	0.0106996	0.386225	0.322193	-0.390849	0.642797	-0.309957	0.691494	0.0808921	0.914081
PA14_16980	PA3663	-	hypothetical protein	core	Hypoth	-0.450668	0.0990998	-0.14517	0.65555	0.305498	0.368683	-0.285028	0.705866	-0.491793	0.371185	-0.206765	0.683238
PA14_16990	PA3662	-	hypothetical protein	core	Hypoth	-0.509668	0.330294	-0.621462	0.270476	-0.111794	0.884699	0.338824	0.821036	-0.226887	0.888962	-0.565711	0.51309
PA14_17000	PA3661	-	hypothetical protein	core	Hypoth	2.34073	0.00231369	0.120599	0.897303	-2.22013	0.0179778	0.464726	0.825866	0.918008	0.586774	0.453283	0.741515	x		x
PA14_17010	PA3660	yjcE	putative putative Na(+)/H(+) exchanger protein	core	SmallTrans	0.167407	0.503994	0.14272	0.607523	-0.0246869	0.94599	-0.246665	0.703292	-0.297963	0.595267	-0.0512981	0.928141
PA14_17030	PA3659	dapC	succinyldiaminopimelate transaminase	core	AAsynth	-0.718417	0.000822886	0.112162	0.651126	0.830579	0.00177067	0.226834	0.694767	0.0954038	0.886886	-0.13143	0.742842
PA14_17040	PA3658	glnD	PII uridylyl-transferase	core	CIM	-0.0898437	0.663195	0.305858	0.139665	0.395702	0.0882903	0.117882	0.833928	0.00251686	1	-0.115365	0.752673
PA14_17050	PA3657	map	methionine aminopeptidase	core	TranslEtc	-1.35406	1.01069e-06	-0.499062	0.0625889	0.854997	0.00353242	-0.0692087	0.928474	-0.248095	0.673454	-0.178886	0.683238
PA14_17060	PA3656	rpsB	30S ribosomal protein S2	core	TranslEtc	-1.65601	1.34223e-05	-0.962116	0.01625	0.69389	0.0987801	0.0888932	0.939676	-0.397223	0.630148	-0.486116	0.386064	x
PA14_17070	PA3655	tsf	elongation factor Ts	core	TranslEtc	-1.39236	3.16763e-05	-0.701032	0.0450415	0.69133	0.0658259	-0.0297982	0.981389	-0.37757	0.606083	-0.347771	0.5024
PA14_17080	PA3654	pyrH	uridylate kinase	core	NuclSynth	-1.06193	0.00054846	-0.770531	0.023531	0.291396	0.433226	-0.121096	0.900306	-0.190355	0.820388	-0.0692589	0.92267
PA14_17100	PA3653	frr	ribosome recycling factor	core	TranslEtc	-0.85559	0.00491466	-0.747806	0.0308503	0.107784	0.807254	-0.182058	0.842164	-0.149721	0.873492	0.0323365	0.967378
PA14_17110	PA3652	uppS	undecaprenyl pyrophosphate synthetase	core	CellEnv	-1.03322	0.000732016	-0.58896	0.076415	0.444261	0.21749	-0.328053	0.686069	-0.213216	0.796045	0.114837	0.855924
PA14_17120	PA3651	cdsA	phosphatidate cytidylyltransferase	core	FAPOL	-0.540346	0.0624041	-0.499043	0.11966	0.0413026	0.924117	-0.265796	0.753203	0.222475	0.774802	0.48827	0.294386
PA14_17130	PA3650	dxr	1-deoxy-d-xylulose 5-phosphate reductoisomerase	core	Cofactor	-0.684782	0.0120138	-0.741107	0.0188801	-0.0563254	0.891905	-0.269624	0.718731	-0.0453237	0.967355	0.2243	0.649198
PA14_17140	PA3649	yaeL	putative membrane-associated zinc metalloprotease	core	Membrane	-0.721853	0.000473186	-0.618603	0.00856384	0.10325	0.706803	-0.309567	0.486494	0.00451513	0.999063	0.314082	0.32297
PA14_17150	PA3648	-	putative outer membrane antigen	core	CellEnv	-0.866563	0.00688567	-1.04565	0.00662958	-0.179084	0.680008	0.24333	0.796536	-0.0936385	0.932967	-0.336968	0.534606
PA14_17170	PA3647	ompH	hypothetical protein	core	CellEnv	-0.799572	0.0145824	-0.773653	0.0386829	0.0259189	0.959226	0.142348	0.89286	-0.24855	0.777183	-0.390899	0.478415
PA14_17180	PA3646	lpxD	UDP-3-O-[3-hydroxymyristoyl] glucosamine N-acyltransferase	core	CellEnv	-0.442118	0.0332449	-0.302896	0.185027	0.139222	0.617635	-0.00506164	0.994187	0.0034424	1	0.00850404	0.993486
PA14_17190	PA3645	fabZ	(3R)-hydroxymyristoyl-ACP dehydratase	core	FAPOL	-0.941563	0.00201674	-0.502656	0.127668	0.438907	0.229495	0.0479227	0.968829	-0.0513084	0.967217	-0.0992311	0.88132
PA14_17210	PA3644	lpxA	UDP-N-acetylglucosamine acyltransferase	core	CellEnv	-0.866772	0.00136838	-0.483069	0.0995448	0.383702	0.233898	-0.21846	0.777224	-0.237744	0.717982	-0.0192838	0.980251
PA14_17220	PA3643	lpxB	lipid-A-disaccharide synthase	core	CellEnv	-0.605595	0.0251199	-0.163112	0.609728	0.442483	0.180254	-0.61614	0.178314	-0.129432	0.878264	0.486708	0.255817
PA14_17230	PA3642	rnhB	ribonuclease HII	core	DNAetc	-0.402316	0.166219	-0.296228	0.358557	0.106088	0.802435	-0.809675	0.0607569	-0.139554	0.876913	0.670121	0.15078
PA14_17250	PA3641	yaaJ	putative amino acid permease	core	SmallTrans	1.23586	6.43216e-05	0.655887	0.0422607	-0.579969	0.100902	0.0844416	0.928423	-0.383948	0.554197	-0.46839	0.308194
PA14_17260	PA3640	dnaE	DNA polymerase III subunit alpha	core	DNAetc	-0.832485	1.10245e-05	-0.550063	0.0072434	0.282422	0.180061	-0.16315	0.739264	-0.240922	0.535593	-0.0777719	0.829478
PA14_17270	PA3639	accA	acetyl-CoA carboxylase carboxyltransferase subunit alpha	core	FAPOL	-1.25561	0.00238395	-0.956688	0.039124	0.298924	0.573531	0.0205049	0.992393	-0.314931	0.770192	-0.335435	0.648747
PA14_17280	PA3638	mesJ	hypothetical protein	core	CellDiv	0.0113662	0.967667	0.0828075	0.762329	0.0714413	0.828558	-0.433987	0.318557	0.0612061	0.940875	0.495193	0.170916
PA14_17290	PA3637	pyrG	CTP synthetase	core	NuclSynth	-1.28153	3.24223e-06	-0.689856	0.0152045	0.591677	0.0474869	0.0214022	0.983017	-0.318323	0.574017	-0.339725	0.394613
PA14_17310	PA3636	kdsA	2-dehydro-3-deoxyphosphooctonate aldolase	core	CellEnv	-0.714176	0.00293874	-0.145802	0.601541	0.568374	0.0499912	0.0818675	0.915158	-0.22951	0.697888	-0.311378	0.429055
PA14_17320	PA3635	eno	phosphopyruvate hydratase	core	EnergMb	-0.783263	0.00234525	-0.497862	0.0796925	0.285401	0.364794	0.0398631	0.968937	-0.207708	0.753927	-0.247571	0.575055
PA14_17330	PA3634	-	hypothetical protein	core	CellDiv	-0.932728	0.000230411	-0.537042	0.0499728	0.395686	0.178508	0.00755686	0.993046	-0.394531	0.440748	-0.402087	0.301083
PA14_17340	PA3633	ispD	2-C-methyl-D-erythritol 4-phosphate cytidylyltransferase	core	Cofactor	-0.213507	0.422027	-0.31988	0.253555	-0.106373	0.771479	0.247643	0.729167	0.114061	0.888549	-0.133582	0.799832
PA14_17350	PA3632	-	hypothetical protein	core	TranslEtc	-0.609554	0.142041	0.0669076	0.902102	0.676461	0.179941	-0.682993	0.436548	-0.130187	0.927741	0.552806	0.414234
PA14_17370	PA3631	yedE	putative inner membrane protein	core	SmallTrans	-0.396036	0.0531208	0.0697117	0.782742	0.465748	0.0638402	-0.0782479	0.906466	-0.110417	0.860372	-0.0321687	0.949824
PA14_17380	PA3630	-	LysR family transcriptional regulator	core	TRs	1.03845	0.00124694	0.743922	0.0342712	-0.294531	0.455354	-0.360516	0.674139	0.14521	0.88163	0.505726	0.309059
PA14_17400	PA3629	adhC	alcohol dehydrogenase class III	core	CIM	-0.167059	0.667529	-0.103026	0.816119	0.0640337	0.904602	0.373429	0.704508	-0.350764	0.690449	-0.724194	0.214262
PA14_17410	PA3628	-	putative esterase	core	Putative	-0.0863844	0.841748	-0.310471	0.478288	-0.224087	0.666921	0.371711	0.729669	-0.476484	0.602017	-0.848195	0.1756
PA14_17420	PA3627	ispF	2-C-methyl-D-erythritol 2,4-cyclodiphosphate synthase	core	Hypoth	-1.15106	0.000137456	-0.853798	0.0109205	0.297261	0.40343	0.11969	0.895762	0.0123356	0.994133	-0.107354	0.861376
PA14_17440	PA3626	truD	tRNA pseudouridine synthase D	core	TranslEtc	-1.2885	2.3252e-05	-0.948956	0.00535754	0.339549	0.325733	-0.0864905	0.925327	-0.403977	0.513463	-0.317486	0.499913
PA14_17450	PA3625	surE	stationary phase survival protein SurE	core	AdptProt	-0.714625	0.00115327	-0.423495	0.0780541	0.29113	0.26856	0.162959	0.7966	-0.363297	0.414063	-0.526256	0.128168
PA14_17460	PA3624	pcm	protein-L-isoaspartate O-methyltransferase	core	TranslEtc	-0.544099	0.0264651	-0.549909	0.0487098	-0.00581014	0.987545	-0.227397	0.748756	-0.259755	0.667789	-0.0323578	0.958606
PA14_17470	PA3623	nlpD	hypothetical protein	core	CellEnv	-1.05712	0.0153182	-1.44505	0.00643703	-0.387929	0.488008	0.238192	0.859466	0.458366	0.666803	0.220174	0.80396
PA14_17480	PA3622	rpoS	RNA polymerase sigma factor RpoS	core	TRs	-1.08179	0.0153175	-1.0671	0.0369393	0.0146911	0.983461	0.524153	0.666706	0.438212	0.68695	-0.0859415	0.936455
PA14_17490	PA3621	fdxA	ferredoxin I	core	EnergMb	-0.429407	0.122979	-0.27639	0.374046	0.153017	0.685524	0.0246866	0.983017	0.0431096	0.969997	0.0184229	0.982899
PA14_17500	PA3620	mutS	DNA mismatch repair protein MutS	core	DNAetc	-0.175822	0.464276	-0.0127155	0.970127	0.163106	0.589557	0.182311	0.784709	-0.145712	0.822495	-0.328023	0.377719
PA14_17510	PA3619	-	hypothetical protein	core	ProtExpo	1.39233	0.000309461	0.817801	0.0451479	-0.574532	0.198528	0.175886	0.878562	0.209526	0.846222	0.0336399	0.972146
PA14_17520	PA3618	cinA	hypothetical protein	core	DNAetc	-0.540525	0.0281529	-0.674815	0.0183449	-0.134291	0.692206	-0.0392066	0.968937	0.0491202	0.961976	0.0883267	0.870298
PA14_17530	PA3617	recA	recombinase A	core	DNAetc	-0.593993	0.0503856	-0.386185	0.248871	0.207808	0.608298	-0.0336159	0.979136	-0.556423	0.350094	-0.522807	0.288657
PA14_17540	PA3616	recX	recombination regulator RecX	core	DNAetc	0.123894	0.705398	0.29788	0.372244	0.173986	0.667681	-0.132948	0.890901	-0.429177	0.523037	-0.296229	0.570958
PA14_17550	PA3615	-	hypothetical protein	core	Putative	-1.25562	2.13791e-05	-0.610507	0.0471876	0.64511	0.051268	0.210251	0.790276	-0.249125	0.709644	-0.459376	0.292901
PA14_17570	PA3614	-	hypothetical protein	core	TranslEtc	-1.48487	5.34285e-06	-0.43709	0.170965	1.04778	0.00352102	0.0564978	0.959324	-0.268747	0.709282	-0.325245	0.507283
PA14_17580	PA3613	-	hypothetical protein	core	Hypoth	-1.67048	2.59127e-05	-0.702628	0.0841147	0.967854	0.0294133	0.184382	0.869267	-0.364005	0.683528	-0.548387	0.348322	x
PA14_17590	PA3612	-	hypothetical protein	core	Hypoth	0.181454	0.54091	-0.292213	0.346412	-0.473667	0.165097	-0.204158	0.800438	-0.196656	0.80065	0.00750256	0.995818
PA14_17600	PA3611	-	hypothetical protein	core	ProtExpo	-0.887262	0.000244891	-0.269968	0.291449	0.617294	0.0293161	-0.223662	0.729017	-0.248851	0.660409	-0.0251892	0.967347
PA14_17610	PA3610	potD	polyamine ABC transporter	core	SmallTrans	2.26786	0.000177486	1.08878	0.0749905	-1.17908	0.0863233	-0.309841	0.854727	0.338243	0.831228	0.648085	0.480006	x
PA14_17620	PA3609	potC	polyamine transport protein PotC	core	SmallTrans	2.27321	0.00240171	1.11963	0.143597	-1.15359	0.18805	-0.518293	0.800438	0.644994	0.71466	1.16329	0.305656	x
PA14_17630	PA3608	potB	polyamine transport protein PotB	core	SmallTrans	1.82848	0.00316191	1.01477	0.118153	-0.813711	0.269512	-0.591325	0.717716	0.25499	0.890461	0.846314	0.380358	x
PA14_17640	PA3607	potA	polyamine transport protein PotA	core	SmallTrans	2.01686	0.00219929	1.0711	0.116652	-0.94576	0.220815	-0.521691	0.776444	0.259699	0.89418	0.78139	0.453934	x
PA14_17650	PA3606	-	hypothetical protein	core	Hypoth	1.01319	0.00087598	0.57723	0.0760635	-0.435958	0.22682	-0.16732	0.85216	-0.156063	0.860427	0.0112577	0.994273
PA14_17660	PA3605	-	hypothetical protein	core	Membrane	0.580716	0.0399802	0.66314	0.0380063	0.0824242	0.843958	-0.384183	0.583188	-0.141884	0.871186	0.242299	0.633512
PA14_17670	PA3604	-	LuxR family transcriptional regulator	core	TwoComp	-0.632817	0.00453512	-0.60526	0.0181533	0.0275572	0.933642	-0.0488203	0.953093	-0.431782	0.278939	-0.382962	0.283357
PA14_17675	PA3603	dgkA	diacylglycerol kinase	core	Hypoth	-1.27489	2.26508e-05	-0.383461	0.208063	0.891425	0.00898964	-0.406397	0.535313	-0.385567	0.539801	0.02083	0.979579
PA14_17690	PA3602	-	hypothetical protein	core	SmallTrans	0.140042	0.671794	0.476496	0.149667	0.336454	0.370645	0.0384963	0.975329	-0.267604	0.728123	-0.3061	0.556429
PA14_17700	PA3601	rpmE2	50S ribosomal protein L31 type B	core	TranslEtc	-1.07149	0.291777	-3.31446	0.00907499	-2.24297	0.0830478	-0.207709	0.956089	-4.10536	0.00604153	-3.89765	0.0128855		x			x	x
PA14_17710	PA3600	rpmJ	50S ribosomal protein L36	core	TranslEtc	-0.0890071	0.93192	-1.86794	0.0644644	-1.77893	0.112155	-0.372907	0.8982	-3.4243	0.00731102	-3.05139	0.0256314					x	x
PA14_17720	PA3599	-	LuxR family transcriptional regulator	core	TRs	-0.076808	0.672385	-0.0654884	0.746316	0.0113197	0.96303	-0.0042645	0.994187	0.0833247	0.871186	0.0875892	0.79827
PA14_17730	PA3598	-	hypothetical protein	core	Putative	2.1601	1.88469e-05	0.951098	0.0560828	-1.209	0.0304364	-0.467756	0.699767	-0.253163	0.849773	0.214593	0.816105	x
PA14_17740	PA3597	ycjJ	amino acid ABC transporter permease	core	SmallTrans	1.74644	0.000771125	0.956281	0.078848	-0.790156	0.191309	-0.455883	0.748756	0.16838	0.917692	0.624263	0.445126	x
PA14_17760	PA3596	ada	putative methylated-DNA--protein-cysteine methyltransferase	core	DNAetc	0.854986	0.0419787	0.196167	0.694097	-0.658818	0.200933	-0.188687	0.890192	0.331794	0.764602	0.520481	0.455045
PA14_17780	PA3595	-	major facilitator transporter	core	SmallTrans	1.92447	0.000487186	0.922693	0.102756	-1.00178	0.117433	-0.440359	0.772201	0.590957	0.636305	1.03132	0.218997	x
PA14_17790	PA3594	-	LysR family transcriptional regulator	core	TRs	1.52799	1.94919e-05	0.691935	0.0550139	-0.836053	0.0367357	0.0056243	0.995481	0.293559	0.711621	0.287934	0.61443	x
PA14_17810	PA3593	-	putative acyl-CoA dehydrogenase	core	Putative	1.70094	0.00168032	1.0236	0.0749905	-0.677343	0.289948	-0.515744	0.716097	0.601917	0.630377	1.11766	0.179939	x
PA14_17820	PA3592	-	hypothetical protein	core	FAPOL	2.03634	0.00195985	1.05999	0.118311	-0.976357	0.20432	-0.679965	0.692496	0.668023	0.666803	1.34799	0.182507	x
PA14_17850	PA3591	fadB	enoyl-CoA hydratase	core	FAPOL	2.39975	0.000502519	1.17533	0.0911628	-1.22442	0.122863	-0.953674	0.521015	0.238015	0.911383	1.19169	0.239933	x
PA14_17860	PA3590	paaH	3-hydroxy-acyl-CoA dehydrogenase	core	FAPOL	1.94091	0.000194987	1.03018	0.0550785	-0.91073	0.126443	-0.676019	0.559562	0.270773	0.852618	0.946792	0.221196	x
PA14_17880	PA3589	paaJ	acetyl-CoA acetyltransferase	core	FAPOL	1.96583	0.00369097	0.901854	0.198843	-1.06397	0.186413	-0.663955	0.709867	0.802138	0.608361	1.46609	0.170017	x
PA14_17890	PA3588	-	putative porin	core	Membrane	1.47922	0.00240461	0.771146	0.132488	-0.708075	0.222017	-0.51259	0.694476	0.616793	0.577711	1.12938	0.141114
PA14_17900	PA3587	metR	transcriptional regulator MetR	core	TRs	-0.82371	0.0033297	-0.804796	0.0131926	0.0189139	0.96303	0.325169	0.671471	-0.24182	0.73684	-0.566989	0.214007
PA14_17910	PA3586	lipG	alpha/beta family hydrolase	core	Putative	0.762697	0.113537	0.542567	0.301916	-0.22013	0.744635	-0.381908	0.784709	0.284606	0.843795	0.666514	0.397164
PA14_17920	PA3585	glpM	membrane protein GlpM	core	Membrane	0.267497	0.338977	0.0740077	0.826088	-0.19349	0.591113	-0.284797	0.70229	-0.39033	0.518635	-0.105532	0.855924
PA14_17930	PA3584	glpD	glycerol-3-phosphate dehydrogenase	core	EnergMb	-0.967967	0.263592	-0.341312	0.739596	0.626655	0.572483	0.0105813	0.997117	0.302131	0.913614	0.29155	0.875336
PA14_17940	PA3583	glpR	glycerol-3-phosphate regulon repressor	core	TRs	-0.597498	0.0536272	-0.0655998	0.870096	0.531898	0.160888	0.0347049	0.979136	-0.30901	0.684765	-0.343715	0.513049
PA14_17960	PA3582	glpK	glycerol kinase	core	CIM	-0.60177	0.436897	-0.107438	0.91299	0.494332	0.616586	0.570171	0.794517	0.22826	0.928243	-0.34191	0.824871
PA14_17980	PA3581	glpF	glycerol uptake facilitator protein	core	SmallTrans	-1.18338	0.168081	-0.434053	0.669443	0.74933	0.488008	0.220502	0.93954	-0.115945	0.973741	-0.336447	0.852441
PA14_17990	PA3580	ybaK	hypothetical protein	core	Hypoth	-0.615476	0.0853898	-0.126644	0.773438	0.488832	0.265779	-0.589362	0.439618	-0.226082	0.82751	0.363281	0.55172
PA14_18010	PA3579	glpK	putative glycerol kinase	core	CIM	-0.113927	0.762704	0.0433831	0.92607	0.15731	0.746904	-0.408181	0.661759	-0.167487	0.876721	0.240694	0.708853
PA14_18020	PA3578	-	PhzF family phenazine biosynthesis protein	core	Secreted	0.423392	0.114584	-0.144194	0.648916	-0.567587	0.0862156	0.338458	0.6328	0.216577	0.755583	-0.121881	0.826699
PA14_18040	PA3577	-	hypothetical protein	core	Hypoth	-0.464136	0.55395	0.0176748	0.988917	0.48181	0.624196	-0.708948	0.737788	0.205335	0.940875	0.914283	0.4665
PA14_18050	PA3576	-	hypothetical protein	core	Hypoth	-0.498629	0.0638737	-0.92462	0.00485182	-0.425991	0.198528	0.204756	0.7966	0.349116	0.577711	0.144361	0.793113
PA14_18060	PA3575	-	hypothetical protein	core	EnergMb	0.401157	0.287288	0.296512	0.478762	-0.104645	0.849167	-0.438008	0.65742	-0.985974	0.0656577	-0.547966	0.35723
PA14_18070	-	-	putative periplasmic metal-binding protein	other	SmallTrans	-1.0753	0.00435786	-0.687786	0.0984461	0.387511	0.405171	-0.55531	0.525184	-0.876698	0.136007	-0.321388	0.633092
PA14_18080	PA3574	-	TetR family transcriptional regulator	core	TRs	-0.880205	0.00108857	-0.557411	0.0600338	0.322794	0.318068	-0.0200188	0.985601	-0.0493944	0.96512	-0.0293756	0.966942
PA14_18090	PA3573	-	major facilitator subfamily transporter protein	core	SmallTrans	0.920944	0.0150215	0.416973	0.314717	-0.50397	0.277539	-0.471902	0.641652	-0.130659	0.917692	0.341243	0.610871
PA14_18100	PA3572	-	hypothetical protein	core	Hypoth	-2.29938	2.31607e-05	-1.92108	0.00275414	0.378301	0.550203	0.10123	0.956089	-0.314902	0.819251	-0.416131	0.635749	x	x
PA14_18110	PA3571	mmsR	transcriptional regulator MmsR	core	TRs	0.667454	0.0186347	0.216718	0.502364	-0.450736	0.194939	0.353521	0.641652	0.382229	0.548371	0.0287074	0.96805
PA14_18120	PA3570	mmsA	methylmalonate-semialdehyde dehydrogenase	core	AAsynth	-0.500593	0.437926	-0.813958	0.233379	-0.313364	0.715875	0.625487	0.714874	-0.464116	0.780192	-1.0896	0.281056
PA14_18140	PA3569	mmsB	3-hydroxyisobutyrate dehydrogenase	core	CCatab	-0.725573	0.286621	-0.925129	0.210057	-0.199556	0.839459	0.802403	0.655537	-0.155587	0.955397	-0.95799	0.382039
PA14_18150	PA3568	acsL	putative acetyl-coa synthetase	core	FAPOL	-0.114499	0.857012	-0.686522	0.267291	-0.572022	0.41859	0.274003	0.877168	-0.45195	0.758674	-0.725953	0.435128
PA14_18160	PA3567	-	putative oxidoreductase	core	EnergMb	-1.1058	0.00016081	-0.217502	0.494696	0.888299	0.00944282	0.564632	0.276411	0.0252476	0.984092	-0.539384	0.229701
PA14_18180	PA3566	-	hypothetical protein	core	ABresist	-0.686779	0.107007	-0.207904	0.684775	0.478876	0.364601	0.825812	0.322984	0.124081	0.933097	-0.701731	0.308194
PA14_18200	PA3565	-	LysR family transcriptional regulator	core	TRs	0.247206	0.355871	0.0536917	0.871882	-0.193514	0.570401	0.27542	0.69609	-0.0860485	0.919868	-0.361468	0.3922
PA14_18210	PA3564	-	TatD family deoxyribonuclease	core	DNAetc	0.484793	0.157033	0.0366538	0.935083	-0.44814	0.286509	-0.072297	0.95552	0.0212481	0.991728	0.0935451	0.904638
PA14_18230	PA3563	fruR	DNA-binding transcriptional regulator FruR	core	TRs	-0.721794	0.00234043	-0.441345	0.0900998	0.280449	0.330419	0.0903195	0.905858	-0.0848769	0.913614	-0.175196	0.685433
PA14_18250	PA3562	fruI	phosphotransferase system transporter enzyme I, FruI	core	SmallTrans	-0.75941	0.16265	0.529432	0.379836	1.28884	0.0521426	-0.582423	0.694767	-0.085017	0.969107	0.497406	0.599398
PA14_18260	PA3561	fruK	1-phosphofructokinase	core	SmallTrans	-1.00335	0.0732645	0.433943	0.501239	1.43729	0.0377738	-0.675278	0.647198	0.111948	0.961976	0.787225	0.382101
PA14_18275	PA3560	fruA	phosphotransferase system transporter fructose-specific IIBC component, FruA	core	Hypoth	-0.994047	0.0764245	0.417082	0.518859	1.41113	0.0412823	-0.714264	0.62731	-0.0110209	1	0.703243	0.445129
PA14_18300	PA3559	-	putative nucleotide sugar dehydrogenase	core	Putative	-0.361546	0.734521	-1.9219	0.0896808	-1.56036	0.208145	-2.39893	0.157374	-3.71262	0.0106626	-1.31368	0.42988					x
PA14_18310	PA3558	-	hypothetical protein	core	Membrane	-1.1328	0.287887	-3.15213	0.0158265	-2.01934	0.131153	-2.50588	0.16376	-3.78655	0.0152556	-1.28067	0.471715		x			x
PA14_18320	PA3557	-	hypothetical protein	core	Membrane	-0.144471	0.898186	-1.31385	0.226092	-1.16938	0.341345	-2.80197	0.0753705	-2.76166	0.0716847	0.0403103	0.993436
PA14_18330	PA3556	arnT	4-amino-4-deoxy-L-arabinose transferase	core	CellEnv	0.273291	0.778527	-0.824029	0.408056	-1.09732	0.323763	-2.46755	0.0845732	-2.89403	0.0275344	-0.42648	0.816792					x
PA14_18340	PA3555	-	hypothetical protein	core	CCatab	-0.159328	0.887284	-1.35916	0.21423	-1.19984	0.331901	-3.01757	0.0555757	-3.77419	0.0102885	-0.756615	0.676889					x
PA14_18350	PA3554	fmt	bifunctional UDP-glucuronic acid decarboxylase/UDP-4-amino-4-deoxy-L-arabinose formyltransferase	core	TranslEtc	-1.04251	0.31003	-2.4141	0.0437232	-1.37159	0.277539	-2.9718	0.0606941	-4.06231	0.00727573	-1.09051	0.528097		x			x
PA14_18360	PA3553	prmF	putative glycosyl transferase	core	CellEnv	-0.677298	0.494761	-2.02187	0.0658272	-1.34457	0.256229	-2.16691	0.195028	-3.53066	0.0108349	-1.36375	0.384656					x
PA14_18370	PA3552	arnB	UDP-4-amino-4-deoxy-L-arabinose--oxoglutarate aminotransferase	core	AAsynth	-1.13726	0.267397	-2.18016	0.0643341	-1.04289	0.414415	-2.59036	0.127816	-4.04491	0.00731102	-1.45455	0.384656					x
PA14_18380	PA3551	algA	mannose-1-phosphate guanylyltransferase/mannose-6-phosphate isomerase	core	Secreted	1.13622	0.0683435	1.57006	0.0264197	0.433837	0.592588	-0.0320197	0.992393	-0.124348	0.961976	-0.0923285	0.951891		x
PA14_18410	PA3550	algF	alginate o-acetyltransferase AlgF	core	Secreted	1.37465	0.0259609	1.64902	0.019407	0.274375	0.748343	0.223695	0.909491	0.0249818	0.994421	-0.198713	0.883871		x
PA14_18430	PA3549	algJ	alginate o-acetyltransferase AlgJ	core	Secreted	1.64819	0.0249786	1.29904	0.102199	-0.349153	0.728258	-0.190192	0.937827	0.66669	0.709644	0.856882	0.479333	x
PA14_18450	PA3548	algI	alginate o-acetyltransferase AlgI	core	Secreted	1.99548	0.00627365	1.22547	0.111213	-0.770007	0.381554	-0.416487	0.844828	0.486812	0.807815	0.903299	0.434647	x
PA14_18470	PA3547	algL	poly(beta-D-mannuronate) lyase	core	Secreted	1.95946	0.0102698	1.49527	0.0706217	-0.464195	0.640827	-0.331132	0.890192	0.513798	0.807689	0.844929	0.493027	x
PA14_18480	PA3546	algX	alginate biosynthesis protein AlgX	core	Secreted	1.49891	0.0342858	1.47939	0.0596981	-0.0195214	0.985411	-0.141674	0.957993	0.66821	0.698177	0.809884	0.487358
PA14_18500	PA3545	algG	alginate-c5-mannuronan-epimerase AlgG	core	Secreted	1.64724	0.0230643	1.40131	0.0773094	-0.245926	0.811821	-0.250201	0.912866	0.407618	0.8471	0.65782	0.599096	x
PA14_18510	PA3544	algE	alginate production outer membrane protein AlgE	core	Secreted	1.43633	0.0554004	1.41548	0.0859243	-0.0208487	0.985411	-0.201765	0.93448	0.605749	0.755583	0.807514	0.52033
PA14_18520	PA3543	algK	alginate biosynthetic protein AlgK precursor	core	Secreted	1.36068	0.0846789	1.55532	0.075328	0.194633	0.867373	-0.325917	0.896719	0.470024	0.838452	0.795941	0.55172
PA14_18550	PA3542	alg44	alginate biosynthesis protein Alg44	core	Secreted	1.87793	0.017757	1.47362	0.0860724	-0.404307	0.702403	-0.298827	0.905119	0.653291	0.744531	0.952118	0.458415	x
PA14_18565	PA3541	alg8	alginate biosynthesis protein Alg8	core	Hypoth	2.01539	0.0111076	1.39269	0.0999883	-0.622691	0.533679	-0.395365	0.867105	0.606509	0.764602	1.00187	0.430525	x
PA14_18580	PA3540	algD	GDP-mannose 6-dehydrogenase AlgD	core	Secreted	1.18362	0.135543	1.94648	0.0311266	0.762857	0.433053	-0.374265	0.880672	-0.133644	0.967217	0.24062	0.890342		x
PA14_18590	PA3539	-	hypothetical protein	core	Hypoth	0.0975635	0.781694	0.749707	0.0390975	0.652143	0.0959231	0.0302846	0.981718	0.0260316	0.98607	-0.00425296	0.998562
PA14_18600	PA3538	-	ABC transporter ATP-binding protein	core	SmallTrans	-0.882516	6.12342e-05	-0.429241	0.0646793	0.453275	0.0729782	0.00815259	0.992554	-0.4426	0.198644	-0.450753	0.175746
PA14_18610	PA3537	argF	ornithine carbamoyltransferase	core	AAsynth	-0.875266	0.000125786	-0.507714	0.0389959	0.367552	0.16333	-0.0427901	0.959324	-0.371544	0.403798	-0.328754	0.343532
PA14_18620	PA3536	-	hypothetical protein	core	Hypoth	1.02169	3.70185e-05	0.3006	0.226394	-0.721085	0.0111538	-0.196104	0.768999	0.0210365	0.984092	0.217141	0.585913
PA14_18630	PA3535	eprS	putative serine protease	core	Putative	1.02723	0.161197	0.850192	0.283532	-0.177042	0.869648	1.56475	0.234283	2.7967	0.00520098	1.23195	0.288657					x
PA14_18640	PA3534	-	putative oxidoreductase	core	Putative	1.19482	0.00199633	-0.112779	0.805598	-1.30759	0.00594706	-0.0556827	0.97082	0.19752	0.862921	0.253202	0.717531
PA14_18650	PA3533	ydhD	hypothetical protein	core	TranslEtc	-1.22152	0.000154823	-0.568012	0.0946507	0.653509	0.0804464	0.493834	0.454833	0.122873	0.898014	-0.370961	0.46968
PA14_18660	PA3532	-	hypothetical protein	core	Membrane	1.37759	0.0017828	1.02008	0.0340088	-0.357506	0.515921	-0.0577428	0.974705	0.567269	0.565518	0.625012	0.362347
PA14_18670	PA3531	bfrB	bacterioferritin	core	SmallTrans	-2.01902	0.000227735	-0.518157	0.364815	1.50086	0.0178997	0.812614	0.47517	0.0350791	0.989481	-0.777535	0.346526	x		x
PA14_18680	PA3530	bfd	hypothetical protein	core	SmallTrans	-0.512819	0.435974	0.11794	0.886789	0.630759	0.423529	-1.14979	0.36824	-0.526263	0.749316	0.623526	0.566744
PA14_18690	PA3529	ahpC	putative peroxidase	core	TranslEtc	-1.91543	1.70479e-06	-1.22526	0.0040603	0.690169	0.0994373	0.0802894	0.948133	-0.322598	0.698559	-0.402888	0.484395	x
PA14_18700	PA3528	rnt	ribonuclease T	core	DNAetc	-0.658609	0.00726578	-0.533523	0.0540719	0.125086	0.711287	0.0685976	0.93119	-0.409554	0.418158	-0.478152	0.227223
PA14_18710	PA3527	pyrC	dihydroorotase	core	NuclSynth	-1.02243	0.000422528	-0.535633	0.0859243	0.486795	0.152887	0.257334	0.750578	-0.142553	0.868412	-0.399888	0.377719
PA14_18720	PA3526	motY	OmpA family membrane protein	core	Membrane	-0.272756	0.656036	-0.807586	0.193321	-0.53483	0.456316	0.280761	0.872734	0.308383	0.85519	0.0276219	0.990643
PA14_18740	PA3525	argG	argininosuccinate synthase	core	AAsynth	-1.42883	4.80352e-06	-1.01337	0.00373801	0.415458	0.220815	0.0240496	0.983017	-0.285706	0.680109	-0.309756	0.510063
PA14_18750	PA3524	gloA1	lactoylglutathione lyase	core	EnergMb	-0.868667	0.00678751	-0.465531	0.184186	0.403136	0.304683	0.274616	0.771077	-0.376699	0.620352	-0.651315	0.213717
PA14_18760	PA3523	mexE	putative RND efflux membrane fusion protein precursor	core	SmallTrans	2.0856	0.00117698	1.35439	0.046304	-0.731203	0.330257	-0.521854	0.768999	0.485109	0.763945	1.00696	0.299101	x
PA14_18780	PA3522	mexF	putative RND efflux transporter	core	SmallTrans	2.50498	5.53647e-05	1.20017	0.0523548	-1.30481	0.0582374	-0.648578	0.662595	0.382628	0.807337	1.03121	0.238618	x
PA14_18790	PA3521	opmE	putative outer membrane efflux protein	core	Membrane	1.90016	0.00218914	1.0339	0.109992	-0.86626	0.236057	-0.462084	0.786221	0.770243	0.584184	1.23233	0.204659	x
PA14_18800	PA3520	-	hypothetical protein	core	SmallTrans	0.959605	0.0640555	0.795428	0.155698	-0.164177	0.827974	0.629111	0.647198	0.617631	0.613591	-0.0114803	0.996973
PA14_18810	PA3519	-	hypothetical protein	core	Hypoth	1.66532	0.00774757	0.968881	0.143132	-0.696437	0.359864	-0.351841	0.850089	0.754995	0.604536	1.10684	0.254998	x
PA14_18820	PA3518	-	hypothetical protein	core	Hypoth	2.77783	0.000340967	1.25023	0.103024	-1.5276	0.0830478	-0.438976	0.831467	0.926703	0.566006	1.36568	0.226354	x
PA14_18830	PA3517	-	adenylosuccinate lyase	core	CCatab	1.97427	0.000714375	0.987546	0.0995943	-0.98672	0.144543	-0.540657	0.718731	0.50522	0.709644	1.04588	0.232079	x
PA14_18850	PA3516	-	adenylosuccinate lyase	core	CCatab	1.99624	2.35892e-05	1.1458	0.0177648	-0.850449	0.102827	-0.207917	0.873691	0.316056	0.779375	0.523973	0.451972	x
PA14_18860	PA3515	-	hypothetical protein	core	Hypoth	1.79229	4.34438e-05	1.00626	0.0252267	-0.786024	0.109951	-0.591441	0.523376	-3.5068e-05	1	0.591406	0.351646	x
PA14_18870	PA3496	-	hypothetical protein	core	Hypoth	-0.301356	0.612457	-0.149117	0.828003	0.152239	0.854105	-0.684188	0.641652	-0.431399	0.767005	0.252789	0.824871
PA14_18880	PA3495	nth	endonuclease III	core	DNAetc	-0.0218974	0.943555	0.152415	0.616825	0.174312	0.613081	-0.0694419	0.93522	0.0522362	0.961976	0.121678	0.82145
PA14_18890	PA3494	rnfE	electron transport complex RsxE subunit	core	EnergMb	-0.0277931	0.913276	0.240453	0.317599	0.268246	0.31625	-0.0457018	0.9557	0.0829375	0.905332	0.128639	0.761659
PA14_18900	PA3493	rnfG	hypothetical protein	core	EnergMb	0.66113	0.0128686	0.338831	0.241426	-0.322299	0.32723	-0.0930986	0.913124	0.211103	0.763539	0.304201	0.492009
PA14_18910	PA3492	rnfD	hypothetical protein	core	EnergMb	0.81743	0.00901338	0.592383	0.0854769	-0.225048	0.58298	-0.0951008	0.925717	0.568572	0.347004	0.663673	0.182507
PA14_18920	PA3491	rnfC	electron transport complex protein RnfC	core	EnergMb	-0.100728	0.677151	-0.0125219	0.969623	0.0882063	0.782193	-0.141197	0.831134	0.215581	0.694158	0.356777	0.313036
PA14_18930	PA3490	rnfB	electron transport complex protein RnfB	core	EnergMb	-1.07707	0.00196175	-0.720616	0.0615496	0.356455	0.401066	-0.255369	0.798009	-0.162689	0.878264	0.0926791	0.905415
PA14_18950	PA3489	rnfA	Na(+)-translocating NADH-quinone reductase subunit E	core	EnergMb	0.779523	0.014779	0.849758	0.0196861	0.0702354	0.884027	-0.342874	0.694767	-0.135508	0.890465	0.207366	0.730942
PA14_18960	PA3488	-	hypothetical protein	core	Hypoth	0.280101	0.896656	-2.3009	0.277942	-2.581	0.289258	0.942755	0.874676	-1.53064	0.755583	-2.47339	0.458004
PA14_18970	PA3487	pldA	phospholipase D	core	FAPOL	0.199449	0.932321	-1.94275	0.398142	-2.1422	0.414997	0.187869	0.981598	-1.5348	0.777183	-1.72267	0.641845
PA14_18985	PA3486	-	hypothetical protein	core	Hypoth	0.965622	0.024569	0.117158	0.824216	-0.848465	0.10893	0.913425	0.232159	0.38955	0.709644	-0.523875	0.4642
PA14_19010	PA3485	-	hypothetical protein	core	Hypoth	0.780527	0.135112	0.223774	0.717261	-0.556752	0.393357	1.04719	0.2794	1.35073	0.0716847	0.303531	0.762661
PA14_19020	PA3484	-	hypothetical protein	core	Hypoth	0.804175	0.126215	0.273666	0.656323	-0.53051	0.419222	0.807254	0.492093	0.915604	0.380195	0.10835	0.93238
PA14_19030	PA3483	-	hypothetical protein	core	Hypoth	-0.458456	0.213833	-0.38747	0.342169	0.0709865	0.897729	0.673698	0.355207	0.563076	0.471334	-0.110622	0.89396
PA14_19050	PA3482	metG	methionyl-tRNA synthetase	core	TranslEtc	-0.860055	0.000148635	-0.544474	0.026742	0.31558	0.229885	0.0376683	0.965619	-0.173082	0.759471	-0.210751	0.573299
PA14_19065	PA3481	mrp	hypothetical protein	core	CellDiv	-0.558418	0.00246679	-0.258247	0.196486	0.30017	0.177079	0.169678	0.745975	-0.148652	0.754706	-0.31833	0.275223
PA14_19090	PA3480	dcd	deoxycytidine triphosphate deaminase	core	NuclSynth	-0.656815	0.00023126	-0.315086	0.0962449	0.341729	0.10146	-0.0202184	0.977727	-0.352029	0.227644	-0.33181	0.227969
PA14_19100	PA3479	rhlA	rhamnosyltransferase chain A	core	Secreted	-0.419925	0.744257	0.830523	0.54524	1.25045	0.397782	2.52855	0.284639	3.47717	0.0623342	0.948618	0.670572
PA14_19110	PA3478	rhlB	rhamnosyltransferase chain B	core	Secreted	-0.209969	0.867648	1.0057	0.420703	1.21567	0.37845	2.10441	0.36824	2.83829	0.113791	0.733881	0.730566
PA14_19120	PA3477	rhlR	transcriptional regulator RhlR	core	TRs	-1.2611	0.29412	0.192096	0.899872	1.45319	0.314268	0.765984	0.822424	1.76654	0.500934	1.00056	0.63242
PA14_19130	PA3476	rhlI	autoinducer synthesis protein RhlI	core	Cofactor	-0.228608	0.864427	0.379636	0.790759	0.608244	0.705712	0.995914	0.776444	3.306	0.0776078	2.31008	0.237612
PA14_19140	PA3475	pheC	cyclohexadienyl dehydratase precursor	core	AAsynth	1.03578	0.305617	0.680483	0.546527	-0.355301	0.804488	0.259825	0.937076	1.03126	0.669695	0.771435	0.663945
PA14_19150	PA3474	yigM	hypothetical protein	core	Membrane	1.14628	0.0175544	1.01296	0.0587683	-0.133315	0.851918	-0.207099	0.89286	0.269458	0.852304	0.476557	0.564559
PA14_19160	PA3473	rarD	hypothetical protein	core	Membrane	0.414241	0.329863	0.40612	0.377074	-0.00812175	0.990062	-0.140344	0.915942	0.510637	0.603705	0.650981	0.32297
PA14_19170	PA3472	yafL	hypothetical protein	core	CellEnv	-0.673626	0.0519913	-0.664331	0.0880224	0.00929466	0.98564	-0.302783	0.768188	-0.467843	0.554197	-0.16506	0.820405
PA14_19190	PA3471	sfcA	malate dehydrogenase	core	CIM	-0.922593	0.000504685	-0.555892	0.0549189	0.366702	0.240216	-0.0112972	0.992554	-0.383632	0.493539	-0.372335	0.369905
PA14_19205	PA3470	-	hypothetical protein	core	Hypoth	-1.45085	1.05443e-05	-0.932735	0.00839772	0.518111	0.153927	-0.0103727	0.992723	0.000451878	1	0.0108246	0.994809
PA14_19210	PA3469	-	hypothetical protein	core	Cofactor	-1.20381	0.00456305	-0.738335	0.112126	0.465472	0.370621	-0.185676	0.890901	-0.724695	0.403798	-0.539019	0.43945
PA14_19230	PA3468	ybdG	hypothetical protein	core	Membrane	-0.807231	0.00138928	-0.203295	0.469812	0.603936	0.0454372	-0.041145	0.966415	-0.247553	0.683528	-0.206408	0.644013
PA14_19270	PA3467	-	putative MFS transporter	core	SmallTrans	2.38549	0.00184596	1.06996	0.16774	-1.31553	0.140833	-0.482132	0.819121	0.537972	0.787026	1.0201	0.386493	x
PA14_19290	PA3466	srmB	putative ATP-dependent RNA helicase	core	DNAetc	-1.14864	8.79255e-06	-0.822481	0.0040603	0.32616	0.254529	-0.159457	0.818221	-0.302132	0.581417	-0.142675	0.752461
PA14_19310	PA3465	-	hypothetical protein	core	SmallTrans	-0.0206947	0.945161	0.223577	0.427886	0.244272	0.438494	0.226256	0.757019	0.140761	0.85062	-0.0854943	0.878006
PA14_19320	PA3464	-	hypothetical protein	core	Hypoth	0.85294	0.00640775	0.507556	0.132488	-0.345384	0.370836	-0.201737	0.822424	0.198434	0.821518	0.400171	0.433249
PA14_19330	PA3463	-	hypothetical protein	core	Hypoth	0.0296701	0.94558	-0.119926	0.78662	-0.149596	0.77418	-0.127901	0.912866	-0.0715058	0.963208	0.0563955	0.949824
PA14_19340	PA3462	-	putative sensor/response regulator hybrid	core	TwoComp	0.986652	0.00198809	0.452129	0.181426	-0.534523	0.162215	0.0734491	0.947757	0.577488	0.325948	0.504039	0.308502
PA14_19350	PA3461	-	hypothetical protein	core	CCatab	-1.55774	0.0110618	-0.474515	0.49523	1.08322	0.14281	-0.762838	0.635889	-0.988029	0.445551	-0.225191	0.863841	x
PA14_19360	PA3460	-	GNAT family acetyltransferase	core	Putative	-1.1108	0.0700016	-0.375128	0.602362	0.735674	0.328174	-0.666142	0.69324	-0.841914	0.544079	-0.175772	0.902222
PA14_19370	PA3459	asnB	putative asparagine synthetase, glutamine-hydrolyzing	core	AAsynth	-1.37024	0.0179195	-0.69488	0.275531	0.675359	0.34062	-0.641309	0.685717	-0.73194	0.591572	-0.0906306	0.949824
PA14_19380	PA3458	-	putative transcriptional regulator	core	TRs	-0.58625	0.118324	-0.115479	0.802335	0.470771	0.306555	-0.261639	0.813351	0.0339286	0.984092	0.295568	0.66234
PA14_19390	PA3457	-	hypothetical protein	core	Membrane	-0.148686	0.651548	0.00241916	0.997902	0.151105	0.720428	0.0260082	0.983017	0.326746	0.661694	0.300738	0.565933
PA14_19400	PA3456	mnmC	5-methylaminomethyl-2-thiouridine methyltransferase	core	AAsynth	-0.829219	0.00956537	-0.580838	0.10175	0.248382	0.551206	0.288782	0.757019	0.0228105	0.989071	-0.265972	0.646731
PA14_19410	PA3455	-	hypothetical protein	core	Hypoth	-0.509921	0.0276783	-0.0966387	0.731496	0.413283	0.144762	0.382238	0.443	0.112636	0.876721	-0.269602	0.489916
PA14_19430	PA3454	-	putative acyl-CoA thiolase	core	FAPOL	1.61299	1.85579e-05	0.290654	0.443742	-1.32233	0.00214926	-0.0171055	0.992393	0.118188	0.915778	0.135293	0.850995	x
PA14_19450	PA3453	-	hypothetical protein	core	Hypoth	0.900483	0.00161009	0.829064	0.0101602	-0.0714191	0.86466	0.162832	0.847008	0.402077	0.507518	0.239245	0.626757
PA14_19470	PA3452	mqoA	malate:quinone oxidoreductase	core	CIM	-0.468404	0.0409423	0.145015	0.59026	0.613419	0.0295715	0.0620913	0.93522	-0.35897	0.469032	-0.421061	0.252075
PA14_19480	PA3451	-	hypothetical protein	core	Hypoth	-1.18195	0.0493604	-1.30798	0.0572838	-0.126028	0.889522	-0.11666	0.959324	0.253108	0.890465	0.369768	0.746415
PA14_19490	PA3450	lsfA	putative antioxidant protein	core	AdptProt	-0.405036	0.424462	0.183307	0.756468	0.588343	0.326117	-0.450626	0.745975	0.154526	0.926551	0.605152	0.451943
PA14_19500	PA3449	ssuA	hypothetical protein	core	SmallTrans	2.17187	0.00243073	1.15141	0.119172	-1.02046	0.224506	-0.468726	0.816588	0.902399	0.579	1.37112	0.219999	x
PA14_19510	PA3448	ssuC	ABC transporter permease	core	SmallTrans	2.30755	0.000601108	1.10402	0.103526	-1.20353	0.12202	-0.418169	0.821036	0.577751	0.716994	0.99592	0.325914	x
PA14_19520	PA3447	ssuB	ABC transporter ATP-binding protein	core	SmallTrans	2.13028	0.00889723	1.32745	0.120228	-0.802829	0.416632	-0.322934	0.900306	0.964079	0.613591	1.28701	0.313622	x
PA14_19530	PA3446	ssuE	NAD(P)H-dependent FMN reductase	core	CIM	-0.145898	0.802172	0.0514124	0.941631	0.197311	0.798408	-0.566674	0.694767	0.0376368	0.989071	0.60431	0.490672
PA14_19540	PA3445	ssuA	hypothetical protein	core	SmallTrans	1.56231	0.0188353	0.991525	0.161848	-0.570781	0.497024	-0.155074	0.94743	1.09259	0.421196	1.24767	0.234105	x
PA14_19560	PA3444	ssuD	alkanesulfonate monooxygenase	core	CIM	1.62225	0.01664	1.05699	0.142513	-0.565263	0.510835	-0.345781	0.865489	1.5143	0.160857	1.86008	0.0699464	x
PA14_19570	PA3443	ssuC	ABC transporter permease	core	SmallTrans	1.95546	0.00390473	1.22172	0.0894477	-0.733743	0.367238	-0.472978	0.802078	0.866511	0.572681	1.33949	0.208639	x
PA14_19580	PA3442	ssuB	aliphatic sulfonates transport ATP-binding subunit	core	SmallTrans	1.90991	0.00110112	1.01519	0.0951662	-0.89472	0.189222	-0.135378	0.944571	1.14761	0.225076	1.28298	0.151796	x
PA14_19590	PA3441	ssuF	putative molybdopterin-binding protein	core	CIM	2.35708	0.000368746	1.35947	0.0464286	-0.997609	0.183797	0.0558005	0.981932	0.901425	0.502692	0.845624	0.389032	x
PA14_19600	-	-	hypothetical protein	other	Hypoth	-0.496786	0.0187618	-0.338667	0.144768	0.158118	0.570017	0.0107673	0.992393	-0.48343	0.151117	-0.494197	0.152148
PA14_19610	PA3440	-	hypothetical protein	core	Hypoth	-0.826979	0.025627	-0.921965	0.0308089	-0.0949857	0.865247	0.0999226	0.93522	-0.364689	0.689486	-0.464612	0.453934
PA14_19620	PA3439	folX	D-erythro-7,8-dihydroneopterin triphosphate 2'-epimerase	core	Cofactor	-0.798571	0.00043422	-0.495873	0.0452353	0.302698	0.257801	0.169435	0.790648	0.0744965	0.917692	-0.0949385	0.835212
PA14_19630	PA3438	folE1	GTP cyclohydrolase I	core	Cofactor	-0.0650083	0.781694	-0.198471	0.408542	-0.133462	0.645888	0.1938	0.756868	-0.00811243	0.994985	-0.201913	0.592466
PA14_19640	PA3437	ydgB	short chain dehydrogenase	core	Putative	-0.32173	0.140364	-0.046618	0.868175	0.275112	0.304481	0.417332	0.325262	0.171383	0.764303	-0.245948	0.501097
PA14_19650	PA3436	-	hypothetical protein	core	Membrane	1.32152	0.0711784	0.888202	0.258954	-0.433323	0.657994	-0.20842	0.929346	-1.07527	0.507518	-0.866847	0.480635
PA14_19660	PA3435	mioC	flavodoxin	core	EnergMb	-1.77172	1.46658e-06	-0.964516	0.0097507	0.807209	0.0367121	-0.144634	0.887448	-0.384831	0.60669	-0.240198	0.678723	x
PA14_19670	PA3433	-	LysR family transcriptional regulator	core	TRs	1.57157	1.57971e-06	0.643533	0.0401812	-0.92804	0.00812697	-0.0216305	0.985445	-0.000659582	1	0.0209709	0.979579	x
PA14_19680	PA3432	-	hypothetical protein	core	ProtExpo	-0.519688	0.258893	-0.209153	0.700963	0.310536	0.605731	-0.177412	0.904871	0.248027	0.859583	0.425438	0.594919
PA14_19690	PA3431	-	hypothetical protein	core	ProtExpo	-0.350873	0.458908	-0.0230466	0.973482	0.327827	0.58203	-0.323308	0.809072	0.290939	0.822563	0.614247	0.410282
PA14_19700	PA3430	-	aldolase II superfamily protein	core	CCatab	1.13233	0.000686878	0.226663	0.538472	-0.905666	0.0226188	0.178743	0.856981	0.188016	0.841433	0.00927264	0.995637
PA14_19710	PA3429	-	alpha/beta family hydrolase	core	Putative	1.22699	0.00220426	0.479457	0.25831	-0.747535	0.120651	-0.0982316	0.941101	0.688524	0.382883	0.786756	0.214262
PA14_19720	PA3428	-	hypothetical protein	core	Hypoth	2.7649	0.000696033	1.24544	0.123009	-1.51945	0.103537	-0.246714	0.920756	0.951427	0.604522	1.19814	0.327813	x
PA14_19730	PA3427	-	oxidoreductase	core	Putative	0.530989	0.187843	-1.31888	0.00626543	-1.84987	0.00104232	0.0771765	0.959324	-0.168279	0.890461	-0.245456	0.747582			x
PA14_19740	PA3426	-	enoyl-CoA hydratase	core	FAPOL	-0.300005	0.368723	-0.28805	0.428416	0.0119557	0.981123	-0.139639	0.89286	0.230936	0.797168	0.370575	0.490672
PA14_19750	PA3425	-	hypothetical protein	core	Hypoth	0.281658	0.481457	-0.114988	0.805429	-0.396646	0.405817	-0.0293761	0.985601	-0.246038	0.822495	-0.216662	0.779012
PA14_19770	PA3424	-	hypothetical protein	core	AAsynth	0.659746	0.0593103	0.14963	0.720687	-0.510115	0.234914	0.042411	0.97691	-0.140563	0.900169	-0.182974	0.799921
PA14_19800	PA3423	-	AraC family transcriptional regulator	core	TRs	0.390062	0.04399	-0.055547	0.817119	-0.445609	0.0621566	0.148966	0.793944	0.00777311	0.99475	-0.141193	0.694166
PA14_19810	PA3422	-	hypothetical protein	core	Hypoth	2.23714	0.00161534	0.400632	0.603659	-1.83651	0.0305044	-0.471447	0.807623	0.726414	0.65422	1.19786	0.255463	x		x
PA14_19830	PA3421	-	hypothetical protein	core	Hypoth	2.28071	1.33494e-05	0.954074	0.0616093	-1.32663	0.0213323	-0.14861	0.921127	0.51009	0.644045	0.658699	0.372975	x
PA14_19850	PA3420	-	putative transcriptional regulator	core	TRs	2.42441	1.88469e-05	0.466563	0.393246	-1.95785	0.00234277	-0.101284	0.957608	0.18512	0.908475	0.286404	0.769322	x		x
PA14_19860	PA3419	-	hypothetical protein	core	Hypoth	0.309777	0.184009	-0.0313418	0.919059	-0.341118	0.229315	0.218484	0.739264	0.14189	0.831228	-0.0765948	0.88132
PA14_19870	PA3418	ldh	leucine dehydrogenase	core	AAsynth	-0.69447	0.23992	-0.891288	0.164992	-0.196818	0.817645	0.835413	0.554274	0.75313	0.577711	-0.0822831	0.95354
PA14_19900	PA3417	-	putative pyruvate dehydrogenase E1 component, alpha subunit	core	EnergMb	-0.189538	0.781694	-0.633125	0.36585	-0.443586	0.594108	0.707307	0.685576	0.161363	0.948002	-0.545944	0.629329
PA14_19910	PA3416	pdhB	putative pyruvate dehydrogenase E1 component, beta chain	core	EnergMb	-0.746398	0.283954	-1.2794	0.096197	-0.533	0.551483	0.834777	0.648494	0.0961864	0.973535	-0.73859	0.528743
PA14_19920	PA3415	-	branched-chain alpha-keto acid dehydrogenase subunit E2	core	EnergMb	-0.296007	0.677843	-0.855766	0.237788	-0.559759	0.511865	0.814635	0.646193	0.0408181	0.991728	-0.773817	0.489916
PA14_19930	-	-	hypothetical protein	other	Hypoth	0.92351	0.0124513	0.291766	0.482249	-0.631743	0.163018	-0.0425383	0.978784	-0.0957204	0.948002	-0.0531821	0.952825
PA14_19940	PA3414	-	hypothetical protein	core	Hypoth	0.395574	0.251891	0.329155	0.382412	-0.0664192	0.896992	-0.0597437	0.965619	-0.0557418	0.967355	0.00400191	0.99914
PA14_19950	PA3413	-	hypothetical protein	core	Hypoth	0.494157	0.187843	0.511206	0.207191	0.0170485	0.976952	-0.102075	0.932854	-0.498006	0.554197	-0.395931	0.528746
PA14_19960	PA3412	-	hypothetical protein	core	Hypoth	1.2496	0.00627846	0.887371	0.075328	-0.362233	0.537336	-0.37791	0.776444	0.19034	0.890716	0.56825	0.445126
PA14_19970	PA3411	-	hypothetical protein	core	Hypoth	0.761527	0.180453	0.356855	0.582362	-0.404673	0.588078	-0.0287478	0.992393	-0.144751	0.949361	-0.116003	0.933997
PA14_19990	PA3410	-	RNA polymerase ECF-subfamily sigma-70 factor	core	TRs	0.890306	0.0692177	0.513933	0.341792	-0.376373	0.555526	-0.636752	0.617584	-0.309625	0.82751	0.327127	0.720351
PA14_20000	PA3409	-	putative transmembrane sensor	core	Membrane	1.05295	0.0188338	0.897076	0.0700533	-0.155878	0.810982	-0.89556	0.282163	-0.0238071	0.993321	0.871753	0.226365
PA14_20010	PA3408	hasR	heme uptake outer membrane receptor HasR precursor	core	SmallTrans	0.80124	0.248097	0.939223	0.204876	0.137983	0.892497	-0.694015	0.709867	0.90542	0.56633	1.59944	0.15078
PA14_20020	PA3407	hasAp	heme acquisition protein HasAp	core	SmallTrans	-2.63862	0.00894205	-0.857866	0.434266	1.78076	0.134633	-1.13361	0.675241	-0.262579	0.946394	0.871032	0.619186	x
PA14_20030	PA3406	hasD	transport protein HasD	core	ProtExpo	1.67274	0.0199974	0.811113	0.290695	-0.86163	0.325985	-0.751594	0.696568	0.441797	0.832061	1.19339	0.297734	x
PA14_20040	PA3405	hasE	metalloprotease secretion protein	core	ProtExpo	1.36785	0.0676679	0.919486	0.250969	-0.448359	0.653463	-0.626146	0.774988	0.813285	0.665904	1.43943	0.234183
PA14_20050	PA3404	hasF	putative outer membrane protein	core	ProtExpo	1.37251	0.0197823	0.946999	0.132713	-0.425514	0.57876	-0.620757	0.694767	0.299984	0.869164	0.920741	0.325846
PA14_20060	-	-	hypothetical protein	other	Hypoth	-0.865499	0.125035	-0.256444	0.70478	0.609055	0.383353	-0.599776	0.69609	-0.78461	0.539009	-0.184835	0.882935
PA14_20070	PA3403	-	hypothetical protein	core	Membrane	1.36327	0.00900413	1.19161	0.0397662	-0.171658	0.818373	-1.14275	0.199119	-0.0557343	0.980233	1.08701	0.191283
PA14_20080	PA3402	-	hypothetical protein	core	ABresist	-0.425165	0.0498014	-0.174184	0.483903	0.250981	0.350784	0.0711945	0.920911	0.0163149	0.988027	-0.0548796	0.915876
PA14_20100	PA3401	-	hypothetical protein	core	ABresist	1.44084	2.3252e-05	0.801774	0.0222079	-0.639061	0.0944675	-0.0898112	0.928474	0.0383815	0.978079	0.128193	0.843345
PA14_20110	PA3400	-	hypothetical protein	core	ABresist	1.16534	0.000156858	0.639748	0.0487098	-0.52559	0.139563	0.0137648	0.99249	0.151039	0.864468	0.137274	0.819479
PA14_20120	PA3399	-	hypothetical protein	core	Hypoth	-0.261323	0.332859	-0.769509	0.0121987	-0.508185	0.117021	0.376547	0.547111	0.457352	0.385095	0.0808045	0.890311
PA14_20130	PA3398	yeiE	LysR family transcriptional regulator	core	TRs	0.873892	2.40495e-05	0.56588	0.010354	-0.308012	0.186913	-0.231077	0.646193	0.111024	0.843795	0.342101	0.255463
PA14_20140	PA3397	fpr	ferredoxin--NADP+ reductase	core	Cofactor	-0.935402	0.048238	-0.261011	0.643657	0.674391	0.243172	0.628247	0.606056	0.961043	0.242448	0.332797	0.706661
PA14_20150	PA3396	nosL	NosL protein	core	EnergMb	2.55757	0.000130501	0.948409	0.139189	-1.60916	0.0352489	0.87557	0.523967	0.381329	0.815824	-0.49424	0.639733	x		x
PA14_20170	PA3395	nosY	NosY protein	core	EnergMb	2.54743	0.000254425	0.932604	0.169475	-1.61482	0.043121	0.714072	0.675085	0.498495	0.758446	-0.215577	0.874169	x		x
PA14_20180	PA3394	nosF	NosF protein	core	EnergMb	2.33161	0.000126332	0.700585	0.235968	-1.63103	0.0202584	0.742838	0.5729	0.423373	0.763945	-0.319465	0.761443	x		x
PA14_20190	PA3393	nosD	copper ABC transporter periplasmic substrate-binding protein	core	SmallTrans	2.37497	5.25591e-05	1.01626	0.0789852	-1.35871	0.0393971	0.73062	0.557359	0.241342	0.879382	-0.489278	0.591556	x
PA14_20200	PA3392	nosZ	nitrous-oxide reductase	core	EnergMb	2.00113	0.000944848	0.816009	0.185462	-1.18512	0.0953751	0.810403	0.548408	0.0547154	0.98335	-0.755687	0.41925	x
PA14_20230	PA3391	nosR	regulatory protein NosR	core	TRs	1.72746	0.00193529	0.494296	0.402733	-1.23316	0.0639985	0.910049	0.408319	0.231203	0.889993	-0.678847	0.438896	x
PA14_20240	PA3389	-	putative ring-cleaving dioxygenase	core	Putative	1.10198	0.0171617	0.723496	0.145397	-0.378485	0.525007	-0.795787	0.403209	-0.0763781	0.967355	0.719409	0.328309
PA14_20250	PA3390	-	hypothetical protein	core	ABresist	1.29379	0.00484731	0.941615	0.060638	-0.352172	0.551206	-0.0978508	0.955228	-0.495279	0.660743	-0.397428	0.626716
PA14_20260	PA3388	-	hypothetical protein	core	Hypoth	0.0815652	0.805936	0.257366	0.446571	0.175801	0.663998	-0.0102762	0.992723	0.0468832	0.970116	0.0571594	0.938444
PA14_20270	PA3387	rhlG	beta-ketoacyl reductase	core	CellEnv	1.53368	0.0017769	0.384485	0.468501	-1.14919	0.0506163	-0.134407	0.930109	0.355483	0.784614	0.489889	0.544521	x
PA14_20280	PA3386	-	hypothetical protein	core	Hypoth	0.096693	0.868342	-0.0871165	0.896969	-0.183809	0.806381	-0.0120992	0.994187	0.63598	0.606475	0.648079	0.453074
PA14_20290	PA3385	algZ	DNA binding-protein	core	TRs	-1.27039	0.00348566	-0.873778	0.0708013	0.396607	0.465071	0.152489	0.912866	0.203263	0.878264	0.0507736	0.963477
PA14_20300	PA3384	phnC	ATP-binding component of ABC phosphonate transporter	core	SmallTrans	1.97585	0.00450311	0.972815	0.178577	-1.00304	0.225124	-0.549586	0.779133	1.07188	0.469032	1.62146	0.141114	x
PA14_20320	PA3383	phnD	binding protein component of ABC phosphonate transporter	core	SmallTrans	2.25906	0.00241342	1.25214	0.103888	-1.00691	0.246554	-0.706698	0.714033	0.984406	0.53655	1.6911	0.141114	x
PA14_20330	PA3382	phnE	phosphonate ABC tranporter permease protein	core	SmallTrans	2.46748	0.00366548	1.27518	0.141146	-1.1923	0.230519	-0.542859	0.819121	1.00766	0.606083	1.55052	0.237242	x
PA14_20350	PA3381	phnF	putative transcriptional regulator	core	TRs	2.50957	0.000549478	1.27682	0.0833314	-1.23275	0.137612	-0.263917	0.904311	1.03183	0.490403	1.29575	0.234183	x
PA14_20360	PA3380	phnG	putative phosphonate metabolism protein PhnG	core	SmallTrans	2.18697	0.0022028	1.22253	0.0984954	-0.964439	0.249254	-0.412612	0.840862	0.139149	0.961976	0.551761	0.656146	x
PA14_20370	PA3379	phnH	carbon-phosphorus lyase complex subunit	core	SmallTrans	1.98991	0.012543	1.06518	0.201803	-0.924728	0.337818	-0.930607	0.650477	0.894483	0.641358	1.82509	0.153862	x
PA14_20380	PA3378	phnI	hypothetical protein	core	SmallTrans	1.83692	0.00549252	1.14929	0.10175	-0.687629	0.392706	-0.777785	0.647198	0.571237	0.731553	1.34902	0.199339	x
PA14_20390	PA3377	phnJ	hypothetical protein	core	SmallTrans	2.35553	0.00183043	1.5326	0.0545469	-0.822927	0.350653	-0.426099	0.840862	1.14443	0.456895	1.57053	0.173178	x
PA14_20400	PA3376	phnK	phosphonate C-P lyase system protein PhnK	core	SmallTrans	2.57087	0.0013721	1.74272	0.0385561	-0.828154	0.375381	-0.333687	0.890058	0.594918	0.761094	0.928606	0.451972	x	x
PA14_20420	PA3375	phnL	phosphonate ABC transporter, ATP-binding protein	core	SmallTrans	1.64556	0.00906399	0.96017	0.148903	-0.685394	0.374891	-0.41696	0.819121	0.0778471	0.978051	0.494807	0.659913	x
PA14_20430	PA3374	phnM	phosphonate metabolism protein	core	SmallTrans	0.303393	0.187297	0.204472	0.423182	-0.0989211	0.760783	0.427603	0.343813	0.625509	0.0516057	0.197907	0.625664
PA14_20440	PA3373	phnN	ATP-binding component of phosphonate transport	core	SmallTrans	0.0968578	0.663474	0.0279051	0.918845	-0.0689527	0.818063	-0.181175	0.761502	0.113322	0.853212	0.294497	0.372975
PA14_20450	PA3372	phnP	carbon-phosphorus lyase complex accessory protein	core	SmallTrans	0.580325	0.0342085	0.110314	0.738213	-0.470011	0.163185	-0.0771135	0.931055	0.40276	0.507518	0.479874	0.271417
PA14_20460	PA3371	-	hypothetical protein	core	Hypoth	-1.47244	0.0615895	-1.36894	0.117595	0.103505	0.930046	-1.38203	0.39382	-0.369032	0.879382	1.013	0.431068
PA14_20470	PA3370	-	hypothetical protein	core	Hypoth	-2.13262	0.0230686	-2.39153	0.029955	-0.258911	0.849253	-1.47906	0.459223	-0.67943	0.786319	0.799633	0.619647	x	x
PA14_20480	PA3369	-	hypothetical protein	core	Hypoth	-3.18812	0.00136261	-2.39073	0.0292331	0.797393	0.490879	-1.00889	0.686191	-0.298558	0.921834	0.71033	0.666323	x	x
PA14_20491	PA3368	-	putatative acetyltransferase	core	Putative	0.726369	0.0400337	0.582068	0.130826	-0.144302	0.77639	0.0630605	0.965619	0.0753459	0.960232	0.0122854	0.99512
PA14_20500	-	-	tRNA-Arg	tRNA	ncRNA	1.00722	0.309266	1.48144	0.161411	0.474219	0.722036	-0.720535	0.799441	-0.105047	0.980233	0.615488	0.736866
PA14_20510	PA2457	-	hypothetical protein	RGP58	Hypoth	1.53078	0.180453	0.598712	0.647119	-0.932071	0.520788	0.353672	0.923035	0.118724	0.980233	-0.234948	0.930332
PA14_20520	PA2458	-	hypothetical protein	RGP58	Hypoth	0.512651	0.63328	0.507284	0.6668	-0.00536635	0.998039	0.31201	0.923349	0.773961	0.767005	0.461951	0.822656
PA14_20530	-	-	hypothetical protein	RGP58	Hypoth	-9.38531	9.14337e-06	-0.226452	0.928178	9.15886	0.000708702	-9.08795	0.00196311	0.357381	0.972131	9.44533	0.000577005	x		x	x		x
PA14_20550	PA3367	-	hypothetical protein	core	Hypoth	2.26452	0.0853971	0.879312	0.541478	-1.38521	0.3911	1.43098	0.686069	0.814547	0.818142	-0.616428	0.815846
PA14_20560	PA3366	amiE	acylamide amidohydrolase	core	CCatab	-0.0691429	0.912818	-0.0325155	0.966858	0.0366273	0.96303	-1.68699	0.0313021	-0.756423	0.533445	0.930562	0.276511				x
PA14_20570	PA3365	amiB	putative chaperone	core	ChapHsp	0.773047	0.153292	0.147634	0.823783	-0.625413	0.348751	-1.6765	0.0312629	-0.659464	0.605192	1.01704	0.230313				x
PA14_20580	PA3364	amiC	aliphatic amidase expression-regulating protein	core	TRs	0.275444	0.610631	0.0669614	0.920746	-0.208483	0.772554	-1.41935	0.059421	-0.845852	0.416141	0.573501	0.489916
PA14_20590	PA3363	amiR	aliphatic amidase regulator	core	TRs	1.55528	0.0026699	0.632674	0.244581	-0.922611	0.136657	-1.61867	0.0245948	-0.787717	0.469032	0.830951	0.295079	x			x
PA14_20600	-	-	hypothetical protein	other	Hypoth	0.389313	0.858484	-0.69915	0.762939	-1.08846	0.680008	-0.231116	0.976507	-0.24805	0.97555	-0.0169347	1
PA14_20610	PA3361	lecB	fucose-binding lectin PA-IIL	core	MotAtt	0.411611	0.637704	0.690341	0.449239	0.27873	0.812588	1.98115	0.16376	3.19764	0.00625456	1.21649	0.377719					x
PA14_20620	PA3360	-	HlyD family secretion protein	core	Secreted	0.947745	0.0835872	0.749338	0.206821	-0.198407	0.80364	-0.590601	0.694767	-0.16308	0.933097	0.427521	0.673006
PA14_20630	PA3359	-	hypothetical protein	core	Hypoth	1.75596	0.00902727	0.889698	0.210607	-0.866266	0.286013	-0.668694	0.710638	0.475988	0.797168	1.14468	0.281056	x
PA14_20640	PA3358	-	hypothetical protein	core	Membrane	0.653617	0.00735845	0.420133	0.112801	-0.233483	0.447975	0.0375746	0.969636	0.308743	0.58582	0.271168	0.504301
PA14_20650	PA3357	dsdA	D-serine dehydratase	core	AAsynth	0.166116	0.488616	0.317917	0.200804	0.151801	0.617828	0.440564	0.316063	0.157663	0.806756	-0.282901	0.455045
PA14_20670	PA3356	-	putative glutamine synthetase	core	AAsynth	-0.934516	0.0103456	-0.884964	0.0339495	0.0495517	0.927375	0.765448	0.246603	-0.296151	0.754706	-1.0616	0.0575067
PA14_20680	PA3355	-	putative MFS transporter	core	Membrane	-0.101728	0.666655	-0.284194	0.232854	-0.182466	0.516453	-0.0112242	0.992393	-0.14686	0.81168	-0.135636	0.743567
PA14_20690	PA3354	-	hypothetical protein	core	Hypoth	-0.484834	0.115653	-0.434802	0.197996	0.0500322	0.913986	-0.164649	0.864358	0.0827255	0.942036	0.247375	0.656146
PA14_20700	PA3353	-	putative glycosyltransferase	core	Membrane	-0.106541	0.772687	-0.22153	0.573805	-0.114989	0.815835	0.42116	0.641652	0.151376	0.888549	-0.269784	0.658625
PA14_20720	PA3352	flgN	hypothetical protein	core	ProtExpo	-1.11502	0.00274944	-1.36096	0.00349468	-0.245942	0.617069	0.404827	0.688482	0.308496	0.744401	-0.0963315	0.909699
PA14_20730	PA3351	flgM	hypothetical protein	core	TRs	-1.37931	0.000497402	-0.876335	0.0431974	0.502979	0.278525	0.307802	0.780174	0.137137	0.913614	-0.170665	0.829478
PA14_20740	PA3350	flgA	flagellar basal body P-ring biosynthesis protein FlgA	core	MotAtt	-1.4878	6.27329e-06	-0.918655	0.0085779	0.569144	0.114916	-0.011597	0.992554	0.451874	0.478325	0.463471	0.324987
PA14_20750	PA3349	-	putative chemotaxis protein	core	Chemotax	-1.34206	0.000769176	-1.24085	0.0072434	0.101207	0.861324	0.23149	0.84296	0.126778	0.921055	-0.104712	0.905415
PA14_20760	PA3348	cheR	putative chemotaxis protein methyltransferase	core	Chemotax	-0.610217	0.026692	-0.509611	0.097213	0.100606	0.803811	0.144832	0.865489	-0.0328327	0.979385	-0.177665	0.735209
PA14_20770	PA3347	-	hypothetical protein	core	TRs	-0.180383	0.61144	-0.0628649	0.884397	0.117519	0.807188	0.418953	0.631601	0.785594	0.118105	0.366642	0.504964
PA14_20780	PA3346	-	putative two-component response regulator	core	TwoComp	0.442653	0.153034	0.317582	0.351874	-0.12507	0.77683	0.113167	0.908668	0.751823	0.102325	0.638656	0.196649
PA14_20800	PA3345	-	histidine phosphotransfer domain-containing protein	core	TwoComp	0.55233	0.0439388	0.394626	0.186633	-0.157704	0.672469	-0.549797	0.281193	-0.166586	0.835984	0.383211	0.387573
PA14_20810	PA3344	recQ	ATP-dependent DNA helicase RecQ	core	DNAetc	-1.09812	9.23472e-06	-0.53766	0.0356017	0.560463	0.0413319	-0.442408	0.294641	-0.259308	0.630148	0.1831	0.652136
PA14_20820	PA3343	-	putative two-component response regulator	core	TwoComp	-0.0568901	0.822754	-0.108002	0.693739	-0.0511116	0.882961	0.130238	0.852345	0.609444	0.062348	0.479205	0.192008
PA14_20840	PA3342	-	hypothetical protein	core	Hypoth	1.06916	0.00156505	0.616393	0.0888866	-0.45277	0.261254	0.243675	0.799142	0.495669	0.483035	0.251995	0.673006
PA14_20850	PA3341	slyA	MarR family transcriptional regulator	core	TRs	-1.40184	6.17867e-06	-0.878324	0.00798712	0.52352	0.123501	-0.0378223	0.974705	-0.0151341	0.992926	0.0226883	0.976429
PA14_20860	PA3340	-	putative Tfp pilus assembly protein FimV	core	ProtExpo	-0.0896222	0.84702	-0.422267	0.356536	-0.332645	0.535042	0.535713	0.617584	0.404168	0.686676	-0.131545	0.885524
PA14_20870	PA3339	-	hypothetical protein	core	CellEnv	0.852314	0.00183819	0.682149	0.0240458	-0.170165	0.634503	-0.431782	0.44935	-0.158097	0.84115	0.273685	0.544661
PA14_20880	PA3338	-	hypothetical protein	core	Hypoth	0.376892	0.11376	0.198734	0.459951	-0.178158	0.568257	-0.127761	0.864358	-0.359217	0.493539	-0.231456	0.57871
PA14_20890	PA3337	rfaD	ADP-L-glycero-D-mannoheptose 6-epimerase	core	CellEnv	-1.93146	1.11178e-05	-0.800367	0.0715569	1.1311	0.0196236	0.403568	0.709867	-0.320988	0.754706	-0.724556	0.249922	x
PA14_20900	PA3336	-	putative MFS transporter	core	Membrane	0.849456	0.22622	1.17713	0.120868	0.327672	0.732381	2.70706	0.0091021	3.88594	7.54166e-05	1.17889	0.301083				x	x
PA14_20920	PA3335	-	hypothetical protein	core	Hypoth	0.750718	0.356819	0.730588	0.404703	-0.0201303	0.98618	2.84069	0.0188457	3.79327	0.000708976	0.952586	0.483533				x	x
PA14_20940	PA3334	-	putative acyl carrier protein	core	FAPOL	0.261575	0.772838	0.577796	0.546527	0.316221	0.792616	3.87479	0.00423228	4.63633	0.000125594	0.761543	0.615537				x	x
PA14_20950	PA3333	fabH2	3-oxoacyl-(acyl carrier protein) synthase III	core	FAPOL	0.681387	0.489286	0.481224	0.663388	-0.200163	0.886859	4.48871	0.00423228	5.1416	0.000197755	0.652894	0.713927				x	x
PA14_20960	PA3332	-	putativ isomerase	core	Putative	-0.0444517	0.968366	0.720622	0.490535	0.765074	0.51578	4.55326	0.00374778	5.52491	7.54166e-05	0.971648	0.55329				x	x
PA14_20970	PA3331	cyp23	cytochrome P450	core	AdptProt	0.507905	0.585768	0.761575	0.434856	0.25367	0.841939	4.165	0.00389906	5.61781	4.01873e-05	1.45281	0.308194				x	x
PA14_20980	PA3330	-	putative short chain dehydrogenas	core	Putative	0.414728	0.711438	0.624025	0.602873	0.209297	0.892414	4.67284	0.00624913	4.09682	0.00701232	-0.576016	0.791364				x	x
PA14_21000	PA3329	-	hypothetical protein	core	Hypoth	0.866044	0.389718	0.62041	0.579929	-0.245634	0.865247	3.77727	0.0135597	4.68794	0.00116077	0.910671	0.607618				x	x
PA14_21010	PA3328	-	putative FAD-dependent monooxygenase	core	EnergMb	0.935911	0.350245	0.711018	0.518972	-0.224893	0.878014	4.33928	0.00624913	5.56728	0.000169613	1.228	0.475504				x	x
PA14_21020	PA3327	-	putative non-ribosomal peptide synthetase	core	Cofactor	0.924229	0.35215	0.511403	0.649442	-0.412826	0.761333	4.06011	0.00740961	5.03109	0.000384496	0.970986	0.55329				x	x
PA14_21030	PA3326	-	ATP-dependent Clp protease proteolytic subunit	core	TranslEtc	0.219506	0.80668	0.154073	0.88437	-0.0654323	0.958186	3.08934	0.0132168	2.5581	0.025632	-0.531243	0.73054				x	x
PA14_21040	PA3325	-	hypothetical protein	core	Putative	1.59056	0.000996402	0.795841	0.112384	-0.794717	0.162215	-0.19806	0.89286	0.291991	0.824139	0.490051	0.5283	x
PA14_21050	PA3324	-	short chain dehydrogenase	core	Putative	1.62104	7.06268e-05	0.641894	0.116005	-0.979147	0.0359379	0.112969	0.926568	0.216932	0.846222	0.103963	0.904452	x
PA14_21060	PA3323	-	hypothetical protein	core	Hypoth	1.23145	0.00083434	0.618424	0.109258	-0.613028	0.159728	0.0359332	0.979262	-0.00897155	0.997927	-0.0449047	0.960617
PA14_21070	PA3322	-	MerR family transcriptional regulator	core	TRs	0.952318	0.00491466	0.426421	0.241321	-0.525897	0.199507	0.320833	0.732251	0.0154864	0.994045	-0.305346	0.606168
PA14_21080	PA3321	toxR	LysR family transcriptional activator	core	TRs	0.722168	0.0912176	-0.655692	0.157913	-1.37786	0.0106742	-0.181065	0.89451	-0.728306	0.406685	-0.547241	0.435612
PA14_21090	PA3320	-	hypothetical protein	core	Hypoth	1.81477	0.000247996	1.03895	0.0438752	-0.775819	0.171239	-0.418296	0.755894	-0.0150207	0.996678	0.403275	0.620974	x
PA14_21110	PA3319	plcN	non-hemolytic phospholipase C precursor	core	Secreted	2.18567	0.0002115	1.12492	0.0618066	-1.06075	0.113992	-0.462827	0.768999	0.50954	0.698559	0.972367	0.255463	x
PA14_21120	PA3318	-	hypothetical protein	core	Hypoth	2.03466	7.07305e-05	1.18093	0.0248824	-0.853732	0.13713	-0.493492	0.694767	0.389806	0.746111	0.883298	0.234183	x
PA14_21130	PA3317	-	putative outer membrane lipoprotein	core	Membrane	-0.0254783	0.947749	0.0552274	0.896969	0.0807057	0.868748	-0.000459335	1	0.220572	0.811639	0.221031	0.714611
PA14_21140	PA3316	-	ABC transporter permease	core	SmallTrans	0.204726	0.619248	0.0117732	0.984734	-0.192953	0.716011	0.0774351	0.958452	0.596414	0.469032	0.518979	0.404599
PA14_21150	PA3315	-	ABC transporter permease	core	SmallTrans	0.0948403	0.783717	0.190946	0.606534	0.0961062	0.836545	-0.100609	0.923349	0.30039	0.698559	0.400999	0.442478
PA14_21160	PA3314	-	ABC transporter ATP-binding protein	core	SmallTrans	0.0223393	0.95521	0.140451	0.719856	0.118112	0.804692	-0.281064	0.768999	0.26132	0.760026	0.542384	0.296472
PA14_21175	PA3313	-	hypothetical protein	core	SmallTrans	-0.222903	0.334644	0.105676	0.6953	0.328578	0.23116	0.0119634	0.992393	-0.119681	0.860427	-0.131644	0.76618
PA14_21180	PA3312	-	putative 3-hydroxyisobutyrate dehydrogenase	core	FAPOL	-0.393728	0.14939	-0.352267	0.238183	0.0414607	0.918632	-0.313078	0.674995	-0.0592991	0.960232	0.253779	0.594212
PA14_21190	PA3311	-	hypothetical protein	core	Hypoth	0.781247	0.0876286	0.454952	0.367609	-0.326295	0.588078	-0.0243092	0.992393	0.701706	0.473671	0.726016	0.318233
PA14_21210	PA3310	-	hypothetical protein	core	Hypoth	0.28582	0.263592	0.425306	0.12129	0.139486	0.681168	-0.295521	0.662595	-0.137094	0.8567	0.158427	0.739729
PA14_21220	PA3309	-	hypothetical protein	core	Hypoth	-2.47298	7.14848e-06	-1.35485	0.0165475	1.11813	0.0571919	0.346807	0.804969	-0.237679	0.873617	-0.584486	0.471715	x
PA14_21230	PA3308	hepA	ATP-dependent helicase HepA	core	TranscRNA	-0.520499	0.00593537	-0.0629922	0.78591	0.457507	0.0472957	-0.0845384	0.890192	-0.148356	0.764847	-0.0638173	0.879005
PA14_21240	PA3307	-	hypothetical protein	core	Hypoth	-0.743947	0.0970413	-1.12391	0.0300225	-0.37996	0.513967	0.288578	0.827644	0.419474	0.700847	0.130896	0.899643
PA14_21250	PA3306	alkB	hypothetical protein	core	DNAetc	-0.548906	0.0254689	-0.268499	0.328136	0.280408	0.35965	-0.426627	0.401544	-0.247955	0.683528	0.178672	0.694895
PA14_21260	-	-	hypothetical protein	other	Hypoth	-2.04013	0.000481836	-2.05623	0.00377951	-0.0160971	0.98507	-0.547343	0.717114	-0.639071	0.630148	-0.0917274	0.947276	x	x
PA14_21280	PA3305	-	hypothetical protein	core	Membrane	0.644557	0.0148745	0.110342	0.727882	-0.534214	0.100902	-0.319968	0.647198	0.175736	0.812553	0.495704	0.237574
PA14_21290	PA3304	-	hypothetical protein	core	Membrane	0.688527	0.0159405	0.373957	0.227913	-0.31457	0.376524	-0.0617151	0.955228	0.0179909	0.991728	0.079706	0.904093
PA14_21300	PA3303	-	putative MFS transporte	core	SmallTrans	0.969564	0.00190231	0.43422	0.189542	-0.535344	0.153457	0.048743	0.968937	0.175257	0.849399	0.126514	0.845396
PA14_21310	PA3302	phaJ1	hypothetical protein	core	FAPOL	-0.894919	5.55095e-05	-0.38105	0.0992487	0.51387	0.0433658	0.388855	0.349151	0.0814299	0.900855	-0.307425	0.360684
PA14_21320	PA3301	-	hypothetical protein	core	FAPOL	-0.667836	0.000884401	-0.412907	0.0606921	0.254929	0.288555	0.460701	0.158412	0.186059	0.698177	-0.274641	0.387766
PA14_21340	PA3299	fadD2	long-chain-fatty-acid--CoA ligase	core	FAPOL	0.605237	0.0331886	-0.12508	0.713603	-0.730318	0.0377738	0.0539433	0.960181	0.0889762	0.927741	0.0350329	0.96145
PA14_21370	PA3299	fadD1	long-chain-fatty-acid--CoA ligase	core	FAPOL	-0.632543	0.000868808	-0.480824	0.0229026	0.151719	0.527188	-0.0538913	0.928474	-0.228133	0.604522	-0.174242	0.592466
PA14_21380	PA3298	-	hypothetical protein	core	Hypoth	1.70082	0.0112983	0.59197	0.412551	-1.10885	0.173649	0.0158135	0.994187	0.368979	0.856132	0.353165	0.79827	x
PA14_21400	PA3297	hrpA	putative ATP-dependent helicase	core	DNAetc	-0.0238697	0.89238	0.0522653	0.779963	0.076135	0.720311	-0.0390083	0.940792	-0.127876	0.745476	-0.0888681	0.76826
PA14_21410	PA3296	phoA	alkaline phosphatase	core	CIM	1.91197	0.00351668	0.99036	0.146101	-0.921608	0.235369	-0.495317	0.785245	1.06578	0.418512	1.5611	0.12695	x
PA14_21440	PA3295	-	putative HIT family protein	core	NuclSynth	-0.254172	0.220927	-0.0665608	0.790581	0.187611	0.472889	0.0251308	0.976507	-0.070399	0.917692	-0.0955297	0.822656
PA14_21450	PA3294	-	hypothetical protein	core	Hypoth	1.12905	0.00241813	0.380215	0.344249	-0.74884	0.0956284	0.883369	0.138974	0.609249	0.414063	-0.274119	0.680556
PA14_21460	PA3293	-	hypothetical protein	core	Hypoth	1.18186	0.00875414	0.774566	0.111211	-0.407295	0.474321	0.830508	0.352247	1.24411	0.0503614	0.4136	0.599403
PA14_21470	PA3292	-	hypothetical protein	core	Hypoth	1.79815	0.00138531	1.22363	0.0424398	-0.574513	0.3911	0.271287	0.869152	0.812995	0.478679	0.541708	0.547834	x
PA14_21480	PA3291	-	hypothetical protein	core	Hypoth	1.74947	0.0248086	1.68595	0.0511553	-0.0635157	0.957427	0.338304	0.890192	0.896709	0.616039	0.558405	0.686709	x
PA14_21490	PA3290	-	hypothetical protein	core	Hypoth	0.551871	0.453416	-0.159253	0.857743	-0.711124	0.422594	0.0652118	0.981932	0.108418	0.969997	0.0432058	0.984805
PA14_21510	PA3289	-	hypothetical protein	core	Hypoth	0.171097	0.688225	0.268183	0.553274	0.0970862	0.868748	0.207448	0.864539	0.376581	0.698177	0.169132	0.837047
PA14_21520	PA3288	-	hypothetical protein	core	Cofactor	0.310581	0.297937	0.306187	0.345051	-0.00439413	0.992811	-0.0652355	0.951468	0.339009	0.626974	0.404244	0.394613
PA14_21530	PA3287	-	ankyrin domain-containing protein	core	Hypoth	-0.21323	0.808904	1.22141	0.162949	1.43464	0.141356	0.613025	0.797357	0.792949	0.690765	0.179924	0.927066
PA14_21540	PA3286	fabH-	3-oxoacyl-(acyl carrier protein) synthase III	core	FAPOL	-1.51199	4.07837e-06	-0.176891	0.605896	1.3351	0.000708702	-0.597361	0.262324	-0.299636	0.678307	0.297725	0.547438	x
PA14_21550	PA3285	-	RNA polymerase ECF-subfamily sigma-70 factor	core	TRs	-1.58971	4.49155e-05	-0.860053	0.0369393	0.729656	0.0967949	-0.797815	0.199119	-0.414138	0.633199	0.383677	0.528097	x
PA14_21560	-	-	hypothetical protein	other	Hypoth	-0.757281	0.0498401	-0.471755	0.270818	0.285525	0.574612	-0.0333853	0.983017	0.391041	0.684765	0.424427	0.522703
PA14_21570	PA3284	-	hypothetical protein	core	Hypoth	-1.51551	0.0693973	0.823208	0.379087	2.33872	0.0261415	-1.47637	0.379436	-0.419243	0.868987	1.05712	0.433249			x
PA14_21580	PA3283	-	hypothetical protein	core	Hypoth	0.19443	0.824426	1.25004	0.148903	1.05561	0.274652	-1.76576	0.199119	0.162887	0.961976	1.92865	0.130988
PA14_21590	PA3282	-	hypothetical protein	core	Hypoth	0.0536819	0.953931	1.12487	0.181673	1.07118	0.255026	-1.51761	0.2901	0.474947	0.829097	1.99256	0.0984094
PA14_21600	PA3281	-	hypothetical protein	core	Membrane	0.966111	0.153546	0.706336	0.339408	-0.259775	0.788852	-1.24181	0.352247	0.468803	0.804147	1.71062	0.10716
PA14_21610	PA3280	oprO	pyrophosphate-specific outer membrane porin OprO precursor	core	SmallTrans	1.56065	0.0105121	1.04633	0.10968	-0.514317	0.503334	-0.730318	0.643475	0.450835	0.778551	1.18115	0.219999	x
PA14_21620	PA3279	oprP	phosphate-specific outer membrane porin OprP precursor	core	SmallTrans	2.06386	0.00894864	1.27919	0.123764	-0.784671	0.41277	-0.568204	0.797357	1.17739	0.483063	1.7456	0.166452	x
PA14_21630	PA3278	-	hypothetical protein	core	Hypoth	0.466766	0.183437	0.260624	0.511224	-0.206142	0.660657	0.270387	0.789879	0.450503	0.577711	0.180116	0.799921
PA14_21640	PA3277	-	short chain dehydrogenase	core	Cofactor	0.463965	0.1628	-0.622774	0.0896976	-1.08674	0.00891944	-0.181731	0.857952	-0.0762896	0.955397	0.105442	0.885524
PA14_21650	PA3276	-	hypothetical protein	core	Hypoth	1.42378	0.000155062	0.753193	0.0550785	-0.670587	0.122514	-0.115111	0.920832	-0.0583854	0.967355	0.0567257	0.948968
PA14_21660	PA3275	-	hypothetical protein	core	Hypoth	1.04457	0.0265794	0.545231	0.288277	-0.499336	0.396741	0.158459	0.917246	0.58031	0.606083	0.42185	0.615823
PA14_21670	PA3274	-	hypothetical protein	core	Hypoth	-0.903989	0.30026	-1.02039	0.283894	-0.116402	0.927375	-0.0433758	0.992393	-0.843758	0.689859	-0.800383	0.599394
PA14_21680	PA3273	-	hypothetical protein	core	Hypoth	0.0627956	0.936563	-0.509834	0.507274	-0.57263	0.509746	-0.0258798	0.992554	-0.8331	0.603705	-0.80722	0.477238
PA14_21690	PA3272	lhr1	putative ATP-dependent DNA helicase	core	DNAetc	-0.224691	0.478216	-0.495519	0.134806	-0.270829	0.483793	-0.0689009	0.950682	-0.194019	0.819801	-0.125118	0.843345
PA14_21700	PA3271	-	putative two-component sensor	core	TwoComp	-0.418059	0.187843	0.189216	0.608586	0.607275	0.114852	0.123787	0.904311	-0.300789	0.698177	-0.424576	0.412106
PA14_21710	PA3270	-	hypothetical protein	core	TranslEtc	-1.20931	8.1466e-05	-0.770978	0.0205304	0.438336	0.211282	-0.0314679	0.979136	-0.0624954	0.960232	-0.0310275	0.967347
PA14_21720	PA3269	-	AraC family transcriptional regulator	core	TRs	-0.344721	0.165392	-0.188517	0.506981	0.156204	0.638605	-0.32301	0.614341	-0.524011	0.208564	-0.201001	0.655519
PA14_21730	PA3268	fecA	putative TonB-dependent receptor	core	SmallTrans	0.538005	0.259656	0.446094	0.391678	-0.091911	0.896402	-0.0677199	0.972322	0.0511199	0.980233	0.11884	0.91487
PA14_21750	PA3267	-	hypothetical protein	core	FAPOL	0.383696	0.150653	0.307572	0.291449	-0.0761248	0.846933	-0.183524	0.814742	0.126056	0.878264	0.309581	0.483386
PA14_21760	PA3266	capB	cold acclimation protein B	core	AdptProt	-2.10847	0.000167262	-1.52616	0.0135995	0.58231	0.365141	0.393055	0.797357	-0.182277	0.915588	-0.575332	0.516022	x	x
PA14_21770	PA3265	sugE	DMT family permease	core	SmallTrans	1.5425	0.00397822	0.404671	0.491279	-1.13783	0.0804464	0.16359	0.9253	0.225406	0.890461	0.0618155	0.964404	x
PA14_21780	PA3264	-	putative transporter	core	SmallTrans	0.89571	0.00031774	0.397331	0.125438	-0.498379	0.0885378	0.0967658	0.901036	-0.097378	0.895534	-0.194144	0.653818
PA14_21790	PA3263	rdgC	recombination associated protein	core	DNAetc	0.396345	0.0727668	0.575614	0.0220912	0.179269	0.532774	-0.148709	0.819121	-0.494349	0.160857	-0.345639	0.327813
PA14_21800	-	-	tRNA-Val	tRNA	ncRNA	-0.824097	0.0503545	-0.693811	0.13554	0.130286	0.833673	-0.761756	0.369126	-1.20551	0.0471681	-0.443752	0.539014
PA14_21810	-	-	tRNA-Asp	tRNA	ncRNA	-1.25516	0.00440712	-0.75725	0.116271	0.497909	0.354237	-0.202463	0.884339	-1.58389	0.00731102	-1.38143	0.0322604					x
PA14_21820	PA3262	-	putative peptidyl-prolyl cis-trans isomerase, FkbP-type	core	TranslEtc	-1.27676	1.26982e-05	-0.99984	0.00302712	0.276917	0.404896	0.127895	0.880672	-0.330129	0.602152	-0.458024	0.287182
PA14_21830	-	-	hypothetical protein	other	Hypoth	-0.382084	0.405317	-0.0943749	0.868637	0.287709	0.625772	-0.544814	0.642797	-0.320855	0.794464	0.223959	0.803612
PA14_21840	PA3261	-	hypothetical protein	core	Membrane	-0.0831391	0.847708	-0.469918	0.264708	-0.386779	0.422027	-0.0290927	0.985601	0.277993	0.791739	0.307085	0.656619
PA14_21850	PA3260	-	putative transcriptional regulator	core	TRs	-0.825394	0.00195822	-0.495489	0.0896976	0.329905	0.305258	0.156988	0.84296	-0.0245574	0.983735	-0.181546	0.710358
PA14_21860	PA3259	-	hypothetical protein	core	Hypoth	-0.839721	0.0098931	-1.00295	0.00882975	-0.163233	0.71778	-0.137116	0.895356	0.0539478	0.967355	0.191063	0.763754
PA14_21870	PA3258	-	EAL domain/GGDEF domain-containing protein	core	Putative	1.01878	0.0480836	0.625381	0.263753	-0.393404	0.558128	-0.413426	0.781319	0.336314	0.817692	0.749739	0.36577
PA14_21880	PA3257	tsp	periplasmic tail-specific protease	core	Hypoth	-1.17818	4.26813e-06	-0.856241	0.00302712	0.321943	0.24927	0.265704	0.674139	-0.100805	0.889993	-0.36651	0.319714
PA14_21890	PA3256	qor	putative oxidoreductase	core	EnergMb	-0.834654	0.00208808	-0.881858	0.00613039	-0.0472038	0.905321	0.0177703	0.988143	-0.0676949	0.949361	-0.0854653	0.885524
PA14_21900	PA3255	-	HAD-superfamily hydrolase	core	Putative	-0.0684995	0.778511	-0.0488091	0.863111	0.0196904	0.955173	-0.0620187	0.931055	-0.137603	0.830649	-0.075584	0.877501
PA14_21910	PA3254	-	putative ATP-binding component of ABC transporter	core	SmallTrans	0.0514367	0.789506	0.178442	0.361751	0.127005	0.58298	0.141799	0.780212	0.124672	0.797363	-0.0171266	0.970014
PA14_21920	PA3253	-	putative permease of ABC transporter	core	SmallTrans	1.49772	0.0019671	0.846979	0.0982808	-0.650738	0.257142	0.01337	0.994146	0.793315	0.416141	0.779945	0.299101
PA14_21930	PA3252	-	putative permease of ABC transporter	core	SmallTrans	1.50596	0.00572881	0.905508	0.118221	-0.600451	0.365943	-0.30886	0.850715	0.814367	0.493539	1.12323	0.200522	x
PA14_21940	PA3251	-	hypothetical protein	core	Hypoth	0.762012	0.0968122	0.3944	0.441701	-0.367612	0.537731	0.0423645	0.981932	0.669197	0.507783	0.626833	0.405812
PA14_21960	PA3250	-	hypothetical protein	core	SmallTrans	0.77323	0.0458517	0.608379	0.147613	-0.164851	0.764713	0.343884	0.760285	0.734024	0.302671	0.39014	0.55329
PA14_21970	PA3249	-	transcriptional regulator	core	TRs	0.601433	0.203319	0.394454	0.452897	-0.206979	0.754599	-0.0594561	0.975468	0.587367	0.603705	0.646823	0.404562
PA14_21980	PA3248	-	hypothetical protein	core	TranslEtc	0.130072	0.615344	-0.324764	0.215688	-0.454836	0.124058	0.0862077	0.911887	-0.124878	0.864587	-0.211086	0.619186
PA14_21990	PA3247	-	putative aminopeptidase 2	core	AAsynth	-0.647795	0.000136907	-0.180038	0.315445	0.467758	0.0183967	0.212224	0.610884	-0.0883648	0.8567	-0.300589	0.24072
PA14_22000	PA3246	rluA	pseudouridine synthase RluA	core	TranscRNA	0.164161	0.528933	-0.102323	0.729418	-0.266484	0.385082	-0.0463783	0.960181	-0.30034	0.606083	-0.253961	0.543668
PA14_22010	PA3245	minE	cell division topological specificity factor MinE	core	CellDiv	-0.348654	0.0891692	-0.163628	0.486619	0.185026	0.480772	-0.0755992	0.908842	-0.485274	0.125109	-0.409675	0.219587
PA14_22020	PA3244	minD	cell division inhibitor MinD	core	CellDiv	-1.08282	0.00050993	-0.912657	0.00987977	0.170165	0.676283	0.128612	0.894443	-0.19594	0.81733	-0.324552	0.524919
PA14_22040	PA3243	minC	septum formation inhibitor	core	CellDiv	-0.831612	0.007932	-1.11308	0.0040603	-0.281465	0.48294	0.222143	0.809072	-0.0282713	0.984092	-0.250414	0.657953
PA14_22050	PA3242	htrB	lipid A biosynthesis lauroyl acyltransferase	core	CellEnv	-0.0789315	0.742928	-0.0100548	0.97628	0.0688767	0.832023	-0.348408	0.47517	-0.233922	0.666803	0.114485	0.799921
PA14_22060	PA3241	-	hypothetical protein	core	FAPOL	0.299606	0.13087	0.000577563	1	-0.299028	0.215739	-0.0928332	0.882163	0.120702	0.831933	0.213535	0.52033
PA14_22075	PA3240	-	putative pirin-related protein	core	Hypoth	-0.0716839	0.875115	0.284112	0.539661	0.355796	0.486121	0.0530733	0.975146	0.156957	0.900855	0.103883	0.912557
PA14_22080	-	-	resolvase	RGP33	Hypoth	-1.96572	0.380898	-1.19453	0.641128	0.771185	0.801268	-0.988877	0.882163	0.371091	0.966388	1.35997	0.733784
PA14_22090	-	-	hypothetical protein	RGP33	Hypoth	0.952496	0.662284	-0.925673	0.698685	-1.87817	0.47701	-0.201717	0.979817	0.476231	0.956077	0.677948	0.883305
PA14_22100	-	-	hypothetical protein	RGP33	Hypoth	0.624707	0.771254	-0.851834	0.716823	-1.47654	0.575952	-0.120484	0.99024	0.428387	0.960338	0.548871	0.905924
PA14_22110	-	-	hypothetical protein	RGP33	Hypoth	1.23738	0.56044	-1.01006	0.666036	-2.24743	0.38492	0.129025	0.989907	0.1972	0.98335	0.0681747	0.995513
PA14_22120	-	-	hypothetical protein	RGP33	Hypoth	1.0174	0.64189	-0.815278	0.735574	-1.83268	0.490216	0.401606	0.959324	0.832587	0.900665	0.430981	0.933997
PA14_22130	-	-	hypothetical protein	RGP33	Hypoth	1.74998	0.36863	-0.954229	0.658748	-2.70421	0.261567	-0.244899	0.979136	-0.380637	0.967355	-0.135738	0.986159
PA14_22140	-	-	hypothetical protein	RGP33	Hypoth	0.404725	0.853478	-0.592987	0.801375	-0.997712	0.711287	0.554388	0.933478	-0.213511	0.980776	-0.767898	0.864129
PA14_22160	-	-	hypothetical protein	RGP33	Hypoth	-0.181163	0.925933	-0.742706	0.711194	-0.561543	0.818063	0.314948	0.965619	-0.221256	0.980776	-0.536203	0.907911
PA14_22180	-	-	hypothetical protein	RGP33	Hypoth	-0.965609	0.618153	-0.899141	0.677717	0.0664677	0.980926	1.68244	0.764217	0.31999	0.966388	-1.36245	0.710085
PA14_22190	-	-	hypothetical protein	RGP33	Hypoth	0.752091	0.74456	-0.330733	0.904088	-1.08282	0.714959	0.831667	0.904311	-0.179757	0.984891	-1.01142	0.822656
PA14_22210	-	-	hypothetical protein	RGP33	Hypoth	-0.0878058	0.969608	-0.78526	0.734057	-0.697455	0.803811	1.44917	0.800438	0.537213	0.936253	-0.911962	0.828078
PA14_22220	-	-	hypothetical protein	RGP33	Hypoth	0.581963	0.780718	-0.435062	0.854621	-1.01702	0.699531	0.594522	0.923349	0.83235	0.889993	0.237829	0.96145
PA14_22230	-	-	hypothetical protein	RGP33	Hypoth	-0.924303	0.657468	-1.14115	0.61663	-0.216849	0.938284	0.443447	0.947569	0.766553	0.897531	0.323107	0.945606
PA14_22240	-	-	hypothetical protein	RGP33	Hypoth	1.21654	0.569274	-0.620912	0.795383	-1.83746	0.48294	0.854014	0.898694	-0.0922499	0.994133	-0.946264	0.829536
PA14_22250	-	-	hypothetical protein	RGP33	Hypoth	-0.373347	0.864427	-1.05033	0.647866	-0.676987	0.810697	0.781083	0.903476	-0.178526	0.984092	-0.959609	0.818753
PA14_22260	-	-	hypothetical protein	RGP33	Hypoth	0.748702	0.717905	-0.863989	0.703025	-1.61269	0.522373	-0.272611	0.974705	-1.26391	0.830655	-0.991303	0.813981
PA14_22270	-	-	recombinase	RGP33	Hypoth	0.599283	0.812889	-0.653969	0.815827	-1.25325	0.692825	-0.652117	0.928609	-1.02331	0.888549	-0.371192	0.948146
PA14_22280	-	-	putative pirin-related protein	RGP33	TRs	-0.848937	0.07438	0.0174043	0.981472	0.866342	0.136657	0.291941	0.83992	0.0956022	0.961976	-0.196338	0.84569
PA14_22290	PA3239	vacJ	hypothetical protein	core	CellEnv	0.0878663	0.816431	0.0994453	0.814156	0.011579	0.983282	0.683337	0.286746	0.450543	0.567452	-0.232794	0.716477
PA14_22310	PA3238	-	hypothetical protein	core	Hypoth	0.487141	0.0402056	0.339035	0.191254	-0.148105	0.644967	0.148507	0.833928	-0.124312	0.864468	-0.272819	0.492505
PA14_22320	PA3237	-	hypothetical protein	core	Membrane	0.921181	0.335124	1.4888	0.143385	0.567621	0.647985	-0.481567	0.869267	0.680493	0.805204	1.16206	0.4759
PA14_22330	PA3236	-	putative glycine betaine-binding protein precursor	core	SmallTrans	0.963757	0.00693708	-0.2313	0.573314	-1.19506	0.00742138	0.0942679	0.936083	-0.146817	0.893617	-0.241085	0.715527
PA14_22340	PA3235	yjcH	hypothetical protein	core	Membrane	-2.04774	0.00617755	-1.33543	0.102867	0.71231	0.433076	-0.143501	0.959324	-0.401374	0.853593	-0.257873	0.871749	x
PA14_22350	PA3234	actP	acetate permease	core	Membrane	-0.962392	0.0846512	-0.363396	0.578213	0.598995	0.388508	0.11094	0.959323	-0.466946	0.746111	-0.577887	0.545017
PA14_22370	PA3233	-	hypothetical protein	core	TwoComp	-0.423166	0.327233	0.139047	0.786856	0.562213	0.274652	0.133884	0.923349	-0.421319	0.684765	-0.555204	0.42848
PA14_22380	PA3232	-	DNA polymerase III subunit epsilon	core	DNAetc	-0.193924	0.644097	0.293977	0.507529	0.487901	0.305207	0.0758001	0.959324	-0.429237	0.649014	-0.505037	0.434647
PA14_22400	PA3231	-	hypothetical protein	core	Hypoth	-0.0329912	0.969958	-0.877871	0.277942	-0.84488	0.356766	0.475366	0.824551	-0.431955	0.841433	-0.907322	0.462997
PA14_22410	PA3230	-	hypothetical protein	core	Hypoth	-0.187392	0.43761	-0.160171	0.550615	0.0272205	0.936747	0.131845	0.852415	0.300847	0.574017	0.169002	0.692001
PA14_22420	PA3229	-	hypothetical protein	core	Hypoth	0.25464	0.69077	0.428557	0.525695	0.173917	0.841531	0.424775	0.805702	-1.67503	0.0503614	-2.0998	0.0139045						x
PA14_22440	PA3228	bapA	putative ATP-binding/permease fusion ABC transporter	core	SmallTrans	0.568341	0.00184806	0.158718	0.429375	-0.409622	0.0622351	0.275483	0.491309	-0.0605677	0.917692	-0.33605	0.237834
PA14_22450	PA3227	ppiA	peptidyl-prolyl cis-trans isomerase A	core	TranslEtc	-0.3864	0.0913145	-0.0390174	0.896969	0.347382	0.213788	0.330623	0.543247	-0.108433	0.878264	-0.439055	0.232077
PA14_22460	PA3226	-	alpha/beta family hydrolase	core	Putative	0.294524	0.141796	0.418107	0.0607249	0.123583	0.646459	0.340707	0.408319	-0.00824949	0.994421	-0.348957	0.271459
PA14_22470	PA3225	-	LysR family transcriptional regulator	core	TRs	0.624603	0.0078278	0.296295	0.245597	-0.328308	0.252279	0.663317	0.0575966	0.226435	0.6935	-0.436882	0.239503
PA14_22480	PA3224	-	hypothetical protein	core	Hypoth	0.973455	0.008558	0.529928	0.183583	-0.443527	0.328174	-0.00729948	0.995268	0.0340748	0.983922	0.0413742	0.965725
PA14_22490	PA3223	acpD	acyl carrier protein phosphodiesterase	core	FAPOL	0.70635	0.174878	0.762961	0.173378	0.0566107	0.942001	-0.298959	0.851107	0.227562	0.889993	0.526521	0.552712
PA14_22500	-	-	protein-disulfide isomerase	RGP32	TranslEtc	2.22976	0.212564	0.11751	0.959591	-2.11225	0.335781	0.212624	0.97691	-0.33807	0.9634	-0.550694	0.890189
PA14_22510	-	-	hypothetical protein	RGP32	Hypoth	1.40927	0.396664	0.0400097	0.98809	-1.36926	0.509294	0.96405	0.848596	0.0154453	1	-0.948605	0.777589
PA14_22520	-	-	hypothetical protein	RGP32	Hypoth	2.3095	0.225922	0.393278	0.860628	-1.91622	0.414167	0.909129	0.874676	-0.192243	0.980233	-1.10137	0.763754
PA14_22530	-	-	putative glutathione S-transferase	RGP32	TranslEtc	2.03072	0.279338	0.055214	0.984361	-1.9755	0.393554	1.37188	0.800438	-0.177344	0.982941	-1.54923	0.648747
PA14_22540	-	wrbA	putative flavodoxin	RGP32	EnergMb	3.23601	0.0944692	0.691661	0.741296	-2.54435	0.276451	1.04594	0.851319	0.314533	0.966388	-0.731412	0.850995
PA14_22550	-	-	LysR family transcriptional regulator	RGP32	TRs	1.70081	0.397336	0.223775	0.928157	-1.47703	0.560421	0.646107	0.914252	-0.310989	0.967217	-0.957097	0.802856
PA14_22560	PA3222	-	putative permease	core	Membrane	-0.506222	0.307842	-1.14868	0.0393126	-0.64246	0.286665	0.741997	0.509148	-0.0661701	0.974104	-0.808167	0.30344
PA14_22570	PA3221	csaA	CsaA protein	core	ChapHsp	-1.65561	0.00475315	-1.90354	0.007051	-0.247927	0.762136	0.836028	0.543247	-0.434572	0.778048	-1.2706	0.177395	x	x
PA14_22580	PA3220	-	AraC family transcriptional regulator	core	TRs	-0.671363	0.0157191	-0.438938	0.150542	0.232425	0.517551	-0.0313107	0.979136	-0.363907	0.574017	-0.332597	0.478415
PA14_22590	PA3219	-	hypothetical protein	core	Hypoth	2.21902	0.000976882	1.22302	0.0790486	-0.995997	0.199284	-0.914488	0.540799	0.309603	0.876721	1.22409	0.230088	x
PA14_22600	-	grtA	putative glycosyl transferase	other	CellEnv	2.02714	0.0171728	0.785194	0.386223	-1.24195	0.225499	-0.440783	0.864358	0.973955	0.632007	1.41474	0.295079	x
PA14_22620	PA3217	cyaB	hypothetical protein	core	Putative	-0.0650266	0.784892	-0.525082	0.034297	-0.460056	0.0872575	0.0388937	0.965619	-0.229019	0.669184	-0.267912	0.460579
PA14_22630	PA3216	-	hypothetical protein	core	Membrane	0.186372	0.624445	-0.351814	0.371006	-0.538185	0.214424	0.120904	0.91569	0.283873	0.759471	0.162969	0.824871
PA14_22640	PA3215	-	AraC family transcriptional regulator	core	TRs	0.709279	0.000570008	0.126732	0.582952	-0.582547	0.0179778	-0.0400327	0.958793	-0.183235	0.709644	-0.143202	0.697768
PA14_22650	PA3214	-	putative ABC-type uncharacterized transport system	core	SmallTrans	-0.628765	0.00951367	-0.667715	0.0173271	-0.0389507	0.915193	0.206568	0.772372	0.321364	0.560316	0.114796	0.819995
PA14_22660	PA3213	-	hypothetical protein	core	Membrane	-0.0253959	0.922391	-0.186383	0.456648	-0.160987	0.579889	0.0581354	0.937827	-0.01997	0.984092	-0.0781054	0.871749
PA14_22670	PA3212	yrbF	putative ATP-binding component of ABC transporter	core	SmallTrans	0.515798	0.0083997	0.209762	0.330827	-0.306036	0.199284	0.264351	0.582836	0.243158	0.595675	-0.0211927	0.967347
PA14_22680	PA3211	yrbE	putative permease of ABC transporter	core	Membrane	0.0887024	0.671892	-0.0331794	0.896304	-0.121882	0.638583	0.140422	0.801539	0.0928514	0.876721	-0.047571	0.916488
PA14_22690	PA3210	trkH	potassium uptake protein TrkH	core	Membrane	0.734138	0.00292167	0.435018	0.102986	-0.29912	0.319447	-0.267682	0.687859	-0.105692	0.89008	0.161991	0.720679
PA14_22700	PA3209	ykgJ	putative ferredoxin	core	SmallTrans	2.53406	3.94876e-05	1.10984	0.0658272	-1.42421	0.0374627	-0.730087	0.600517	-0.270053	0.8767	0.460033	0.641845	x
PA14_22710	PA3208	ydjA	hypothetical protein	core	EnergMb	-1.0401	0.00270072	-0.841999	0.031739	0.198104	0.667729	-0.0833742	0.944571	0.152768	0.888549	0.236143	0.709708
PA14_22720	PA3207	-	hypothetical protein	core	Hypoth	-0.679886	0.0666565	-0.874896	0.0391663	-0.195011	0.704163	0.118395	0.923349	-0.182992	0.875405	-0.301387	0.656619
PA14_22730	PA3206	-	putative two-component sensor	core	TwoComp	0.237359	0.4281	0.300792	0.345936	0.0634325	0.883603	0.107923	0.906796	0.123048	0.890461	0.0151252	0.988939
PA14_22740	PA3205	-	hypothetical protein	core	SmallTrans	-1.3456	0.00532286	-0.795054	0.131447	0.550541	0.349026	-0.146508	0.925327	-0.798533	0.418512	-0.652025	0.407819
PA14_22760	PA3204	cpxR	putative two-component response regulator	core	TwoComp	-0.478238	0.0588915	-0.435444	0.11966	0.0427944	0.909765	0.154695	0.840221	0.0620697	0.952571	-0.0926253	0.868053
PA14_22770	PA3203	-	hypothetical protein	core	Hypoth	-1.53579	1.15578e-06	-1.15808	0.00170249	0.377717	0.25618	0.0309221	0.978818	-0.217998	0.760026	-0.24892	0.60643	x
PA14_22780	PA3202	yciI	YciI-like protein	core	Putative	-1.86744	3.61013e-08	-1.00556	0.00302712	0.861876	0.00898964	-0.0457416	0.965619	0.0427543	0.968341	0.0884959	0.88132	x
PA14_22800	PA3201	yciB	intracellular septation protein A	core	CellDiv	-1.54682	1.49853e-07	-0.642857	0.0206033	0.903959	0.0025317	-0.103167	0.89451	-0.0982193	0.896675	0.0049477	0.997043	x
PA14_22820	PA3200	yciV	PHP domain-containing protein	core	AAsynth	-0.518513	0.0353339	-0.228128	0.411889	0.290385	0.34201	0.36865	0.525184	0.611123	0.0975797	0.242474	0.570958
PA14_22830	PA3199	yciO	SUA5/yciO/yrdC family:Sua5/YciO/YrdC/YwlC family protein	core	TranslEtc	-0.536221	0.0232135	-0.114717	0.687837	0.421504	0.144543	0.384476	0.451978	0.186249	0.764847	-0.198228	0.644246
PA14_22840	PA3198	ypuG	hypothetical protein	core	Hypoth	-0.308961	0.0756649	-0.0655131	0.757697	0.243448	0.253942	-0.0627462	0.911887	0.107019	0.831228	0.169765	0.573903
PA14_22860	PA3197	-	putative transcriptional regulator	core	TRs	-0.687419	0.0100817	-0.566841	0.0600583	0.120578	0.74942	0.129625	0.878562	0.100795	0.907549	-0.0288299	0.967347
PA14_22870	PA3196	-	hypothetical protein	core	Hypoth	0.0895469	0.686151	0.0865041	0.724308	-0.0030428	0.992811	-0.554756	0.0719483	-0.23615	0.630148	0.318606	0.326742
PA14_22880	-	-	putative Fe-S protein	other	Hypoth	-0.878759	0.042198	-0.716687	0.134594	0.162072	0.798408	-0.267754	0.834379	0.0847177	0.963208	0.352471	0.652058
PA14_22890	PA3195	gapA	glyceraldehyde-3-phosphate dehydrogenase	core	CCatab	-1.57574	0.00738788	-1.75948	0.0116264	-0.183737	0.828804	0.978615	0.426739	-0.346452	0.838291	-1.32507	0.168075	x	x
PA14_22910	PA3194	edd	phosphogluconate dehydratase	core	EnergMb	-0.624818	0.132254	-0.622454	0.170761	0.00236407	0.998039	0.659292	0.469357	-0.113617	0.938472	-0.772909	0.242787
PA14_22930	PA3193	glk	glucokinase	core	CCatab	-0.893603	0.00932441	-1.12221	0.00663418	-0.228605	0.619388	0.366588	0.694767	-0.182892	0.860372	-0.54948	0.319714
PA14_22940	PA3192	gltR	two-component response regulator GltR	core	TwoComp	-0.0616378	0.86667	-0.40331	0.252745	-0.341672	0.396837	0.337905	0.69936	-0.162183	0.869195	-0.500088	0.329913
PA14_22960	PA3191	-	putative two-component sensor	core	TwoComp	0.251159	0.361915	-0.265662	0.370716	-0.516821	0.115526	0.330503	0.641652	0.163708	0.831228	-0.166795	0.742832
PA14_22980	PA3190	gltB	putative binding protein component of ABC sugar transporter	core	SmallTrans	-0.825167	0.189532	-1.13474	0.103526	-0.309574	0.722036	0.440556	0.809633	0.263107	0.890461	-0.177449	0.902804
PA14_22990	PA3189	gltF	putative permease of ABC sugar transporter	core	SmallTrans	0.213247	0.750271	-0.265522	0.719519	-0.478769	0.553438	0.704538	0.675085	0.253652	0.893697	-0.450886	0.691887
PA14_23000	PA3188	gltG	putative permease of ABC sugar transporter	core	SmallTrans	-0.214971	0.756763	-0.43891	0.553169	-0.223939	0.810894	0.915621	0.55133	0.466833	0.787026	-0.448788	0.707002
PA14_23010	PA3187	gltK	putative ATP-binding component of ABC transporter	core	SmallTrans	-0.178399	0.795145	-0.590564	0.401558	-0.412165	0.624196	0.931891	0.52986	0.439371	0.800919	-0.49252	0.668102
PA14_23030	PA3186	oprB	glucose/carbohydrate outer membrane porin OprB precursor	core	SmallTrans	-1.07669	0.130573	-1.43317	0.0761591	-0.35648	0.717375	0.725689	0.710609	0.191145	0.940729	-0.534544	0.682248
PA14_23050	PA3185	-	hypothetical protein	core	Putative	-0.787627	0.008192	-0.710671	0.0360778	0.0769562	0.864078	-0.555202	0.344212	-0.0135416	0.994045	0.541661	0.247431
PA14_23060	PA3184	hexR	DNA-binding transcriptional regulator HexR	core	TRs	0.538533	0.0151872	0.247968	0.310851	-0.290565	0.287904	0.113443	0.868197	-0.225853	0.680298	-0.339296	0.33899
PA14_23070	PA3183	zwf	glucose-6-phosphate 1-dehydrogenase	core	CCatab	-0.406519	0.428234	-0.788413	0.145439	-0.381894	0.554436	0.793089	0.461088	0.00560567	1	-0.787483	0.32297
PA14_23080	PA3182	pgl	6-phosphogluconolactonase	core	CIM	-0.591926	0.24451	-1.02762	0.0700533	-0.435692	0.499814	1.01727	0.280952	-0.0467861	0.983735	-1.06406	0.196649
PA14_23090	PA3181	edaA	keto-hydroxyglutarate-aldolase/keto-deoxy- phosphogluconate aldolase	core	CCatab	-0.63482	0.200076	-0.999779	0.0717108	-0.364958	0.573378	0.940181	0.331262	-0.324073	0.813052	-1.26425	0.111245
PA14_23100	PA3180	mutT	hypothetical protein	core	DNAetc	-0.876312	0.001659	-0.31593	0.296229	0.560382	0.0933194	-0.262026	0.733555	-0.201075	0.788437	0.0609514	0.926417
PA14_23110	PA3179	yciL	hypothetical protein	core	TranslEtc	-0.506844	0.0344838	-0.181608	0.511393	0.325235	0.27027	-0.161614	0.819121	-0.191151	0.763945	-0.029537	0.962005
PA14_23120	PA3178	-	hypothetical protein	core	Hypoth	-1.10524	0.0166964	-0.591974	0.245273	0.513267	0.368892	-0.318605	0.814742	-0.0659958	0.973115	0.252609	0.783785
PA14_23130	PA3177	-	sensory box GGDEF domain-containing protein	core	TwoComp	0.517541	0.0725533	0.566475	0.0770715	0.0489336	0.908889	-0.0863432	0.928082	0.230935	0.760583	0.317278	0.514409
PA14_23160	PA3176	gltS	glutamate/sodium ion symporter, GltS	core	SmallTrans	1.29167	0.0136544	0.506972	0.375339	-0.784698	0.217373	-0.421622	0.780174	0.17398	0.920444	0.595601	0.492992
PA14_23170	PA3175	hutG	formimidoylglutamase	core	AAsynth	0.713166	0.123041	0.585569	0.242718	-0.127597	0.852662	0.0296009	0.989884	-0.0264316	0.992404	-0.0560325	0.962534
PA14_23190	PA3174	-	putative transcriptional regulator	core	TRs	-0.183141	0.671892	0.0962393	0.848216	0.27938	0.595285	-0.213686	0.864358	-0.705392	0.390417	-0.491707	0.465302
PA14_23200	PA3173	yciK	short chain dehydrogenase	core	Putative	-0.60665	0.00301594	-0.0846719	0.729444	0.521978	0.0352489	0.25528	0.637961	-0.0843537	0.893617	-0.339634	0.296472
PA14_23210	PA3172	-	phosphoglycolate phosphatase	core	Putative	-1.06632	0.000310604	-0.62653	0.051042	0.439787	0.201199	0.285064	0.714955	0.0797116	0.93514	-0.205353	0.695719
PA14_23220	PA3171	ubiG	3-demethylubiquinone-9 3-methyltransferase	core	Cofactor	-0.438161	0.0345301	-0.053657	0.837654	0.384504	0.130703	-0.0964672	0.885089	0.0519004	0.950783	0.148368	0.701318
PA14_23240	PA3170	-	N-ethylammeline chlorohydrolase	core	Putative	-0.974592	0.000325301	-0.534346	0.0677007	0.440246	0.164414	-0.161359	0.833928	-0.0630807	0.953586	0.0982781	0.860612
PA14_23250	PA3169	mtnA	methylthioribose-1-phosphate isomerase	core	TranslEtc	-0.708511	0.00116935	-0.267557	0.253555	0.440954	0.0912358	0.0290695	0.974705	-0.131111	0.831228	-0.16018	0.683238
PA14_23260	PA3168	gyrA	DNA gyrase subunit A	core	DNAetc	-1.2294	2.22361e-06	-0.716092	0.00792644	0.513307	0.0644976	0.0515802	0.950959	-0.118738	0.864587	-0.170318	0.683658
PA14_23270	PA3167	serC	phosphoserine aminotransferase	core	AAsynth	-1.18177	3.56865e-06	-0.444314	0.0804446	0.737453	0.00849899	0.126984	0.85705	0.0487498	0.960232	-0.0782339	0.875924
PA14_23280	PA3166	pheA	chorismate mutase	core	AAsynth	-0.817457	0.000386733	-0.336434	0.166252	0.481023	0.0766014	-0.0655996	0.928423	-0.0634847	0.934187	0.0021149	1
PA14_23290	PA3165	hisC2	histidinol-phosphate aminotransferase	core	AAsynth	-0.202793	0.504307	-0.117583	0.735574	0.0852098	0.841531	-0.266554	0.746684	-0.113015	0.900855	0.153539	0.793688
PA14_23310	PA3164	-	bifunctional cyclohexadienyl dehydrogenase/ 3-phosphoshikimate 1-carboxyvinyltransferase	core	Hypoth	-0.609326	0.00473497	-0.235206	0.324262	0.37412	0.153598	0.037046	0.965619	0.136938	0.821582	0.099892	0.822656
PA14_23320	PA3163	cmk	cytidylate kinase	core	NuclSynth	-1.02515	0.000129409	-0.500722	0.0779751	0.524427	0.0909523	-0.0044866	0.995481	0.169765	0.811817	0.174252	0.711714
PA14_23330	PA3162	rpsA	30S ribosomal protein S1	core	TranslEtc	-1.74579	2.61152e-05	-1.01691	0.0205304	0.728875	0.115295	0.0792898	0.95571	-0.350053	0.709195	-0.429343	0.500148	x
PA14_23340	PA3161	ihfB	integration host factor subunit beta	core	DNAetc	-0.593131	0.0750872	-0.699462	0.0632724	-0.106331	0.828337	-0.125199	0.906466	0.0143422	0.994133	0.139541	0.842505
PA14_23350	-	orfA	hypothetical protein	other	CellEnv	-3.16739	0.035968	5.07472	0.0347254	8.24212	0.0020035	-3.7545	0.138391	6.40174	0.0351907	10.1562	0.000663374	x	x	x		x	x
PA14_23360	PA3160	wzz	O-antigen chain length regulator	core	Hypoth	-4.09926	0.0402056	6.42111	0.0646793	10.5204	0.0062387	-5.8013	0.0862536	6.90286	0.218664	12.7042	0.00475819	x		x			x
PA14_23370	PA3148	orfK	putative UDP-N-acetylglucosamine 2-epimerase	RGP31	CellEnv	-3.81256	0.01609	4.62863	0.0606888	8.4412	0.0020035	-6.19232	0.0132168	3.59796	0.392506	9.79028	0.000663374	x		x	x		x
PA14_23380	PA3159	orfH	UDP-N-acetyl-D-mannosaminuronate dehydrogenase	RGP31	CellEnv	-5.68332	0.00152882	2.23285	0.367914	7.91617	0.0021717	-7.95049	0.00451012	1.20774	0.859583	9.15823	0.000782954	x		x	x		x
PA14_23390	-	orfE	putative polysaccharide biosynthesis protein	RGP31	CellEnv	-6.09655	0.00116535	1.52956	0.542872	7.6261	0.00275287	-7.73933	0.00623777	1.11279	0.876721	8.85212	0.00140744	x		x	x		x
PA14_23400	-	-	hypothetical protein	RGP31	CellEnv	-5.41984	0.00447332	3.20765	0.21919	8.62749	0.00361923	-7.30348	0.0124619	2.69172	0.673918	9.9952	0.00190926	x		x	x		x
PA14_23410	-	orfJ	putative glycosyl transferase	RGP31	CellEnv	-6.84741	0.000427343	1.982	0.468501	8.82941	0.00177067	-8.48493	0.00374778	0.7498	0.925763	9.23473	0.000782954	x		x	x		x
PA14_23420	-	-	putative zinc-binding dehydrogenase	RGP31	CellEnv	-7.00037	0.000646927	1.73549	0.524828	8.73586	0.00193389	-8.54319	0.00468962	1.5273	0.799348	10.0705	0.000663374	x		x	x		x
PA14_23430	-	-	putative heparinase	RGP31	CellEnv	-7.11044	0.000259095	1.88118	0.48959	8.99162	0.00157743	-8.29227	0.00374778	1.40647	0.827745	9.69874	0.000663374	x		x	x		x
PA14_23440	-	orfL	putative group 1 glycosyl transferase	RGP31	CellEnv	-7.44458	0.000226152	0.62613	0.825123	8.07071	0.00181122	-9.35956	0.00349327	-0.0960447	0.993687	9.26351	0.000663374	x		x	x		x
PA14_23450	PA3146	orfM	putative NAD dependent epimerase/dehydratase	RGP31	CellEnv	-6.16771	0.000791497	2.06796	0.400266	8.23567	0.00181122	-8.68216	0.00374778	0.512055	0.960832	9.19421	0.000788883	x		x	x		x
PA14_23460	PA3145	orfN	putative group 4 glycosyl transferase	RGP31	CellEnv	-6.51097	0.000715101	-0.417494	0.854621	6.09347	0.00680244	-7.70735	0.00624913	-0.482814	0.951503	7.22454	0.00489383	x		x	x		x
PA14_23470	PA3141	wbpM	nucleotide sugar epimerase/dehydratase WbpM	core	CellEnv	0.0305239	0.916764	-0.258737	0.350004	-0.289261	0.348044	0.65959	0.0867267	0.152543	0.831228	-0.507047	0.210675
PA14_23480	PA3140	-	hypothetical protein	core	DNAetc	1.61553	0.00103852	0.611452	0.228281	-1.00408	0.0859915	-0.372251	0.784709	-0.31271	0.813381	0.0595407	0.960617	x
PA14_23490	-	-	tRNA-Asn	tRNA	ncRNA	1.8506	0.00028429	1.16067	0.0308006	-0.689926	0.236221	-1.00622	0.240497	-0.51356	0.666108	0.492665	0.543229	x
PA14_23500	PA3139	tyrB	aromatic amino acid aminotransferase	core	AAsynth	-1.04663	2.71607e-05	-0.482758	0.0629291	0.563873	0.0456719	-0.200899	0.768188	-0.151882	0.815824	0.049017	0.930332
PA14_23510	PA3138	uvrB	excinuclease ABC subunit B	core	DNAetc	-0.824363	5.8613e-06	-0.46563	0.0148795	0.358732	0.075274	0.0609027	0.908447	-0.126131	0.773974	-0.187034	0.496522
PA14_23520	PA3137	-	putative MFS transporter	core	SmallTrans	2.02311	0.00094125	0.94849	0.129142	-1.07462	0.131928	-0.635703	0.686191	0.532381	0.709644	1.16808	0.213717	x
PA14_23530	PA3136	mdr	putative secretion protein	core	SmallTrans	1.60003	0.00461187	0.710529	0.232873	-0.889504	0.189222	-0.445168	0.780212	0.060663	0.980233	0.505831	0.604338	x
PA14_23540	PA3135	act	putative transcriptional regulator	core	TRs	-0.17079	0.619963	-0.0311737	0.941631	0.139616	0.758135	-0.138064	0.89286	-0.451614	0.530164	-0.31355	0.574222
PA14_23560	PA3134	gltX	glutamyl-tRNA synthetase	core	TranslEtc	-0.461989	0.0183031	-0.281275	0.191836	0.180713	0.470061	0.139676	0.809072	-0.383891	0.276541	-0.523567	0.085788
PA14_23570	-	-	tRNA-Ala	tRNA	ncRNA	-0.773829	0.0565367	-0.753343	0.0968521	0.0204856	0.974754	-0.866948	0.232159	-0.412755	0.683528	0.454193	0.504301
PA14_23580	-	-	tRNA-Glu	tRNA	ncRNA	-0.137587	0.724448	-0.00651035	0.991851	0.131076	0.803568	-0.775114	0.223813	-0.385798	0.666803	0.389316	0.520775
PA14_23590	PA3133	-	putative transcriptional regulator	core	TRs	1.06724	1.04361e-05	0.495256	0.0436084	-0.571987	0.0344755	-0.269556	0.642502	-0.0972338	0.888836	0.172322	0.662008
PA14_23610	PA3132	-	putative hydrolase	core	Putative	1.21252	0.00518454	0.817181	0.0827741	-0.395341	0.468105	-0.212226	0.872338	0.107411	0.94953	0.319637	0.682248
PA14_23620	PA3131	kdgA	putative aldolase	core	CCatab	-0.213523	0.258626	-0.350624	0.0896808	-0.137101	0.575556	-0.0320009	0.965619	-0.0923413	0.871186	-0.0603405	0.883871
PA14_23630	PA3130	-	hypothetical protein	core	FAPOL	-0.323028	0.252303	-0.448995	0.139863	-0.125966	0.748775	-0.0492071	0.965619	-0.244819	0.728429	-0.195612	0.707002
PA14_23640	PA3129	-	hypothetical protein	core	TranslEtc	0.761223	0.00688567	0.538369	0.0823087	-0.222853	0.541273	-0.751728	0.0796202	-0.452689	0.445791	0.299039	0.52751
PA14_23650	PA3128	ygfF	short chain dehydrogenase	core	Putative	0.146795	0.552666	0.174365	0.510863	0.0275707	0.936377	0.111515	0.878562	0.222806	0.697086	0.111292	0.815846
PA14_23670	PA3127	-	hypothetical protein	core	ABresist	-0.146778	0.608552	-0.305181	0.299339	-0.158403	0.659873	0.465093	0.39667	0.244584	0.708982	-0.220509	0.646394
PA14_23680	PA3126	ibpA	heat-shock protein IbpA	core	ChapHsp	-0.686488	0.0936039	-0.427775	0.35012	0.258713	0.638394	0.0896089	0.954369	-0.292042	0.797168	-0.381651	0.599096
PA14_23690	PA3125	-	putative secreted protein	core	ProtExpo	1.00679	0.00632705	-0.0750694	0.872036	-1.08186	0.0178997	-0.0349735	0.981598	0.303364	0.74861	0.338338	0.599096
PA14_23700	PA3124	-	LysR family transcriptional regulator	core	TRs	-0.0266138	0.93927	-0.541728	0.0978417	-0.515114	0.15689	0.0563601	0.959723	-0.050224	0.967217	-0.106584	0.868636
PA14_23720	PA3123	-	putative translation initiation inhibitor	core	TranslEtc	-0.308918	0.405983	-0.0564535	0.904153	0.252464	0.592956	0.249309	0.813351	0.112545	0.927367	-0.136764	0.858009
PA14_23730	PA3122	-	LysR family transcriptional regulator	core	TRs	1.31238	0.000205073	0.468229	0.19423	-0.844146	0.040153	0.24202	0.802779	0.0231014	0.989481	-0.218919	0.728483
PA14_23750	PA3121	leuC	isopropylmalate isomerase large subunit	core	AAsynth	-0.553689	0.00672897	-0.756865	0.00310751	-0.203176	0.428933	0.214321	0.699767	-0.142158	0.804313	-0.356479	0.275196
PA14_23760	PA3120	leuD	isopropylmalate isomerase small subunit	core	AAsynth	0.0679336	0.795145	-0.25027	0.346069	-0.318203	0.277892	0.0161821	0.987696	-0.40957	0.402938	-0.425752	0.262267
PA14_23770	PA3119	yafE	putative biotin synthesis protein	core	Cofactor	0.0490368	0.855694	-0.307307	0.235183	-0.356344	0.218184	0.094803	0.903234	-0.124936	0.862365	-0.219739	0.599096
PA14_23790	PA3118	leuB	3-isopropylmalate dehydrogenase	core	AAsynth	-0.550884	0.00418225	-0.420012	0.0518525	0.130872	0.607975	0.177326	0.747611	-0.321649	0.414584	-0.498975	0.0979473
PA14_23800	PA3117	asd	aspartate-semialdehyde dehydrogenase	core	AAsynth	-0.32886	0.0394858	-0.295506	0.0968479	0.0333543	0.891364	0.124658	0.789879	-0.388542	0.110793	-0.513201	0.0251271
PA14_23810	PA3116	-	aspartate-semialdehyde dehydrogenase	core	AAsynth	-0.363808	0.174878	-0.485808	0.100163	-0.122	0.746104	-0.17169	0.825959	-0.0864884	0.924314	0.0852016	0.885524
PA14_23830	PA3115	fimV	pilus assembly protein	core	MotAtt	-0.658228	0.0124716	-0.892743	0.00534826	-0.234516	0.48818	0.380897	0.543247	0.273508	0.673918	-0.107389	0.847001
PA14_23840	PA3114	truA	tRNA pseudouridine synthase A	core	TranslEtc	0.502593	0.030373	0.298059	0.240153	-0.204534	0.492371	0.222511	0.733579	0.0485728	0.960832	-0.173939	0.683658
PA14_23850	PA3113	trpF	N-(5'-phosphoribosyl)anthranilate isomerase	core	AAsynth	-1.39281	7.36023e-06	-0.962307	0.00481577	0.430503	0.2057	-0.523063	0.345916	-0.177968	0.82257	0.345095	0.455401
PA14_23860	PA3112	accD	acetyl-CoA carboxylase subunit beta	core	FAPOL	-1.48523	8.53879e-08	-0.517391	0.0437271	0.967835	0.00157524	-0.321014	0.555103	-0.207079	0.711095	0.113935	0.80519
PA14_23880	PA3111	folC	folylpolyglutamate synthetase	core	Cofactor	-1.30314	5.72178e-06	-0.778677	0.0101357	0.524464	0.0959231	-0.418232	0.447675	-0.0684559	0.943794	0.349776	0.406647
PA14_23890	PA3110	-	hypothetical protein	core	CellDiv	-0.889653	0.000439721	-0.438853	0.103752	0.4508	0.130261	-0.355117	0.535313	-0.226521	0.706275	0.128595	0.79686
PA14_23900	PA3109	cvpA	hypothetical protein	core	Membrane	-0.676041	0.00222306	-0.251501	0.297486	0.42454	0.111175	-0.40475	0.352247	-0.229576	0.669277	0.175174	0.656619
PA14_23920	PA3108	purF	amidophosphoribosyltransferase	core	AAsynth	-1.08034	5.85337e-06	-0.439774	0.0683609	0.640571	0.0155843	0.000418006	1	-0.34511	0.451814	-0.345528	0.317141
PA14_23930	PA3107	metZ	o-succinylhomoserine sulfhydrylase	core	AAsynth	-1.58351	3.99503e-08	-0.724052	0.0082592	0.859454	0.00264061	-0.113207	0.877168	-0.156118	0.81168	-0.0429105	0.93912	x
PA14_23950	PA3106	-	oxidoreductase	core	Putative	-0.386252	0.125426	-0.244341	0.384732	0.141911	0.677528	-0.419409	0.426784	-0.13007	0.867723	0.289338	0.490379
PA14_23970	PA3105	xcpQ	general secretion pathway protein D	core	ProtExpo	0.109605	0.685283	0.198366	0.482602	0.088761	0.806381	0.900865	0.0100631	0.732341	0.0307167	-0.168524	0.716554
PA14_23980	PA3104	xcpP	secretion protein XcpP	core	ProtExpo	-0.756329	0.0453488	-0.460932	0.270802	0.295397	0.550013	0.759033	0.287041	0.672591	0.372372	-0.0864421	0.92365
PA14_23990	PA3103	xcpR	general secretion pathway protein E	core	ProtExpo	0.0647277	0.831834	0.112068	0.733549	0.0473398	0.907362	0.820617	0.0402368	0.846789	0.0212414	0.0261723	0.970284
PA14_24010	PA3102	xcpS	general secretion pathway protein F	core	ProtExpo	1.1168	5.47082e-05	0.750195	0.0116264	-0.366605	0.243841	0.777364	0.0378124	0.827366	0.0152556	0.0500016	0.936069
PA14_24020	PA3101	xcpT	general secretion pathway protein G	core	ProtExpo	0.0499182	0.868916	0.0880369	0.78662	0.0381187	0.923357	0.80392	0.0388711	0.854822	0.0156307	0.0509018	0.937227
PA14_24040	PA3100	xcpU	general secretion pathway outer membrane protein H precursor	core	ProtExpo	-0.884293	0.0168916	-0.510622	0.210641	0.373671	0.420193	0.827423	0.195028	1.08471	0.0332086	0.25729	0.708853
PA14_24050	PA3099	xcpV	general secretion pathway protein I	core	ProtExpo	-0.244946	0.378149	-0.017105	0.964203	0.227841	0.51079	0.584743	0.213179	0.770473	0.0386899	0.185729	0.710378
PA14_24060	PA3098	xcpW	general secretion pathway protein J	core	ProtExpo	-0.58725	0.049834	-0.280984	0.404703	0.306266	0.415623	0.295428	0.719985	0.787853	0.0692172	0.492425	0.301083
PA14_24070	PA3097	xcpX	general secretion pathway protein K	core	ProtExpo	-0.136005	0.642442	-0.0446579	0.899781	0.0913474	0.817645	-0.210925	0.786221	0.234833	0.735246	0.445758	0.299
PA14_24080	PA3096	xcpY	general secretion pathway protein L	core	ProtExpo	0.251417	0.399883	0.196621	0.554192	-0.0547956	0.899648	0.431557	0.515852	0.834059	0.0348999	0.402502	0.384656
PA14_24100	PA3095	xcpZ	general secretion pathway protein M	core	ProtExpo	0.819393	0.0354616	0.481849	0.255669	-0.337544	0.499898	0.52173	0.591183	1.04156	0.0602068	0.519831	0.411167
PA14_24110	-	-	tRNA-Val	tRNA	ncRNA	-0.8255	0.0506197	-0.700629	0.133368	0.124871	0.841531	-0.642485	0.509148	-1.09966	0.0817707	-0.457175	0.52751
PA14_24120	-	-	tRNA-Asp	tRNA	ncRNA	-1.25302	0.00173317	-1.02652	0.0225298	0.226498	0.667269	-0.409298	0.700185	-1.40493	0.00734062	-0.995633	0.113907
PA14_24130	-	-	tRNA-Asp	tRNA	ncRNA	-0.889966	0.0744861	-0.836642	0.129682	0.0533236	0.944441	-0.331495	0.821036	-1.63881	0.0167587	-1.30731	0.10716					x
PA14_24140	PA3094	-	AraC family transcriptional regulator	core	TRs	-0.111645	0.556075	-0.230888	0.235771	-0.119243	0.616586	-0.235638	0.600517	-0.124244	0.804201	0.111393	0.742842
PA14_24150	PA3093	-	hypothetical protein	core	Hypoth	-0.685368	0.00458774	-0.592291	0.0311407	0.0930773	0.789967	-0.105597	0.890901	-0.282399	0.62093	-0.176802	0.69141
PA14_24170	PA3092	fadH1	2,4-dienoyl-CoA reductase FadH1	core	FAPOL	0.977591	6.12342e-05	0.652891	0.0128888	-0.3247	0.243295	0.166794	0.800438	0.0679927	0.931472	-0.0988014	0.834269
PA14_24180	PA3091	-	hypothetical protein	core	Hypoth	-0.213909	0.539767	-0.761787	0.041379	-0.547878	0.174391	0.464695	0.556321	0.641695	0.272385	0.177	0.788194
PA14_24190	-	-	putative 1-aminocyclopropane-1-carboxylate deaminase	other	AAsynth	1.11209	0.00280559	0.21581	0.61004	-0.896283	0.0474869	0.234933	0.824918	0.433858	0.613591	0.198925	0.784441
PA14_24210	PA3089	-	hypothetical protein	core	Hypoth	0.780723	0.0455845	0.431867	0.315221	-0.348857	0.484853	0.478208	0.646124	0.766231	0.272345	0.288024	0.688074
PA14_24220	PA3088	ppnK	inorganic polyphosphate/ATP-NAD kinase	core	Hypoth	-0.122837	0.395072	-0.0905348	0.577723	0.0323025	0.878185	0.0121447	0.983017	-0.167474	0.610197	-0.179618	0.433249
PA14_24230	PA3087	-	hypothetical protein	core	Hypoth	-0.452793	0.0110995	-0.265831	0.173834	0.186962	0.401855	0.131746	0.800438	0.0930339	0.864587	-0.0387123	0.928141
PA14_24240	PA3086	-	hypothetical protein	core	Hypoth	-0.352187	0.340632	-0.794333	0.0514875	-0.442146	0.322193	0.770338	0.231036	0.987182	0.0518238	0.216844	0.7534
PA14_24245	PA3085	-	hypothetical protein	core	Hypoth	-0.850654	0.0024386	-0.526037	0.0887417	0.324617	0.341711	0.182585	0.821232	-0.0642741	0.955397	-0.246859	0.616103
PA14_24260	PA3084	-	hypothetical protein	core	Hypoth	-0.61569	0.00942507	-0.481286	0.0707504	0.134404	0.676482	0.1305	0.857952	-0.137572	0.84553	-0.268072	0.501097
PA14_24270	PA3083	pepN	aminopeptidase N	core	TranslEtc	-1.17687	7.74632e-07	-0.63793	0.00807218	0.538936	0.0305044	0.229219	0.683369	-0.162508	0.760583	-0.391727	0.230214
PA14_24290	PA3082	gbt	glycine betaine transmethylase	core	AAsynth	1.30431	0.000378196	0.739398	0.0573165	-0.564907	0.185024	0.342588	0.718731	0.204484	0.84115	-0.138104	0.850995
PA14_24300	PA3081	-	hypothetical protein	core	Hypoth	0.88655	0.00214533	0.460555	0.134546	-0.425994	0.218142	0.335163	0.65742	0.284284	0.683424	-0.0508784	0.940361
PA14_24310	PA3080	-	BNR/Asp-box repeat-containing protein	core	Hypoth	-0.602456	0.113793	-0.317629	0.463643	0.284827	0.567245	-0.0205115	0.992393	-0.138562	0.913614	-0.11805	0.890311
PA14_24330	PA3079	-	hypothetical protein	core	MotAtt	0.810231	0.053512	0.13836	0.786493	-0.67187	0.191549	-0.435857	0.701446	-0.194634	0.880948	0.241224	0.768933
PA14_24340	PA3078	-	putative two-component sensor	core	TwoComp	0.772448	0.00206243	0.585975	0.0345935	-0.186473	0.562737	-0.00980602	0.992554	-0.148314	0.835984	-0.138508	0.777589
PA14_24350	PA3077	-	putative two-component response regulator	core	TwoComp	-0.0184752	0.956219	-0.13784	0.676206	-0.119365	0.761265	0.181803	0.821232	0.21148	0.773161	0.0296768	0.967347
PA14_24360	-	-	hypothetical protein	other	Hypoth	1.71644	0.415715	-0.953763	0.685174	-2.6702	0.304916	-1.08102	0.857952	-1.81544	0.718339	-0.734415	0.86289
PA14_24370	PA3076	-	hypothetical protein	core	Hypoth	0.223776	0.298198	-0.0271243	0.924488	-0.2509	0.334949	0.259565	0.642797	0.255798	0.606083	-0.00376676	0.997857
PA14_24380	PA3075	-	hypothetical protein	core	Hypoth	0.540891	0.0310135	0.282728	0.307439	-0.258163	0.412582	0.402514	0.460307	0.427926	0.405063	0.0254124	0.96805
PA14_24390	PA3074	-	TPR domain-containing protein	core	Putative	0.0475615	0.87409	-0.200973	0.505932	-0.248534	0.457279	0.122769	0.883723	0.244223	0.705278	0.121455	0.824306
PA14_24400	PA3073	-	von Willebrand factor type A domain-containing protein	core	ProtExpo	0.364684	0.254928	-0.056156	0.891911	-0.42084	0.277747	0.183558	0.848596	0.187762	0.838621	0.00420443	0.998562
PA14_24410	PA3072	-	hypothetical protein	core	Hypoth	-0.219279	0.630079	-0.443314	0.346237	-0.224035	0.700374	-0.0306276	0.987007	0.128728	0.930608	0.159356	0.861376
PA14_24420	PA3071	-	hypothetical protein	core	Hypoth	-0.319756	0.132441	-0.274597	0.238183	0.0451599	0.888105	-0.150476	0.809072	0.18977	0.720784	0.340246	0.313622
PA14_24430	PA3070	moxR	hypothetical protein	core	Putative	-0.117927	0.450101	-0.0303845	0.874791	0.0875425	0.664605	0.0350484	0.948133	-0.0407772	0.939515	-0.0758256	0.803945
PA14_24440	PA3069	-	putative lipoprotein	core	FAPOL	1.09145	0.000448579	0.687469	0.0396848	-0.403983	0.26898	0.0403951	0.974705	0.087459	0.93205	0.0470638	0.949824
PA14_24445	PA3068	gdhB	NAD-dependent glutamate dehydrogenase	core	AAsynth	-0.670761	0.0237428	-0.488331	0.135248	0.18243	0.648969	0.416518	0.564581	-0.0146825	0.993687	-0.4312	0.373035
PA14_24480	PA3064	pelA	hypothetical protein	core	Hypoth	1.5913	0.00334116	0.845065	0.138256	-0.746231	0.248498	-0.281553	0.864177	-0.781238	0.502692	-0.499685	0.591031	x
PA14_24490	PA3063	pelB	hypothetical protein	core	Hypoth	1.28928	0.0153963	0.613072	0.286613	-0.676209	0.298979	-0.222395	0.895356	-0.761973	0.51087	-0.539577	0.547834
PA14_24500	PA3062	pelC	putative lipoprotein	core	Hypoth	0.268441	0.719733	0.423254	0.597405	0.154813	0.882948	0.280319	0.903373	-0.793361	0.636912	-1.07368	0.346228
PA14_24510	PA3061	pelD	hypothetical protein	core	Hypoth	1.39588	0.0229735	0.907073	0.167102	-0.488806	0.536341	-0.264639	0.89286	-0.609027	0.684765	-0.344388	0.777783
PA14_24530	PA3060	pelE	hypothetical protein	core	Hypoth	1.71981	0.00206194	0.68539	0.237154	-1.03442	0.119654	0.100782	0.960256	-0.290194	0.859583	-0.390976	0.695309	x
PA14_24550	PA3059	pelF	hypothetical protein	core	Hypoth	2.12951	0.000735723	1.11539	0.0867825	-1.01411	0.163348	-0.0509386	0.983017	-0.227134	0.901974	-0.176196	0.895705	x
PA14_24560	PA3058	pelG	hypothetical protein	core	Hypoth	2.23607	0.000732592	1.11618	0.0991898	-1.11989	0.141698	-0.277925	0.889786	0.0203129	0.996678	0.298238	0.813742	x
PA14_24570	PA3057	-	hypothetical protein	core	Hypoth	1.47472	7.14848e-06	0.661572	0.0436084	-0.813145	0.0252089	-0.376369	0.621364	-0.232736	0.763597	0.143633	0.811507
[truncated: 4,030 more rows]
